# Supplementary material for: Synthesis, crystal structure and properties of the trigonal–bipyramidal complex tris­(2-methyl­pyridine N-oxide-κO)bis­(thio­cyanato-κN)cobalt(II)
Source: Acta Crystallogr E Crystallogr Commun. 2024 Apr 11;80(Pt 5):463–7. doi: 10.1107/S2056989024003050 (PMC11074571; doi:10.1107/S2056989024003050)
Supplement: Supplementary file 1 [file e-80-00463-sup1.cif]

##############################################################################
#                                                                            #
# This CIF contains the data in a paper accepted for publication in          #
# Acta Crystallographica Section E. It conforms to the requirements of       #
# Notes for Authors for Acta Crystallographica Section E, and has been       #
# peer reviewed under the auspices of the IUCr Commission on Journals.       #
#                                                                            #
# Full details of the Crystallographic Information File format               #
# are given in the paper "The Crystallographic Information File (CIF):       #
# a New Standard Archive File for Crystallography" by S. R. Hall, F. H.      #
# Allen and I. D. Brown [Acta Cryst. (1991), A47, 655-685].                  #
#                                                                            #
# The current version of the core CIF dictionary is obtainable from          #
# ftp://ftp.iucr.org/pub/cif_core.dic.                                       #
#                                                                            #
# Software is freely available for graphical display of the structure(s)     #
# in this CIF. For information consult the CIF software page                 #
# http://www.iucr.org/resources/cif/software.                                #
#                                                                            #
# This file may be used for bona fide research purposes within the           #
# scientific community so long as proper attribution is given to the journal # 
# article from which it was obtained.                                        #
#                                                                            #
##############################################################################
data_I
_audit_creation_method
;
Olex2 1.3-ac4
(compiled 2020.11.27 svn.r5f609507 for Rigaku Oxford Diffraction, GUI svn.r6214)
;
_journal_date_recd_electronic     2024-03-05
_journal_date_accepted     2024-04-08
_journal_name_full     'Acta Crystallographica, Section E'
_journal_year     2024
_journal_volume     80
_journal_issue      5
_journal_page_first     0
_journal_page_last     0
_journal_paper_category     GM
_journal_paper_doi     10.1107/S2056989024003050
_journal_coeditor_code     JP2003
_publ_contact_author_name     'Christian N\"ather'
_publ_contact_author_address
;
Institut f\"ur Anorganische Chemie
Universit\"at Kiel
;
_publ_contact_author_email     'cnaether@ac.uni-kiel.de'
_publ_contact_author_fax     ?
_publ_contact_author_phone     ?
_publ_section_title
;
Synthesis, crystal structure and properties of the trigonal--bipyramidal complex
tris(2-methylpyridine
<i>N</i>-oxide-\k<i>O</i>)bis(thiocyanato-\k<i>N</i>)cobalt(II)
;
_publ_section_title_footnote     .
loop_
    _publ_author_name
    _publ_author_footnote
    _publ_author_address
    'N\"ather, Christian' .
;
Institut f\"ur Anorganische Chemie
Universit\"at Kiel
Germany
;
    'Jess, Inke' .
;
Institut f\"ur Anorganische Chemie
Universit\"at Kiel
Germany
;
_publ_section_synopsis
;
In the crystal structure of the title compound, discrete complexes with a rare
Co coordination are found, in which the Co^II^ cations are fivefold
coordinated by two thiocyanate anions and three 2-methylpyridine
<i>N</i>-oxide coligands within a slightly distorted trigonal--bipyramidal
coordination.
;
_chemical_name_systematic
;
Tris(2-methylpyridine
<i>N</i>-oxide-\k<i>O</i>)bis(thiocyanato-\k<i>N</i>)cobalt(II)
;
_chemical_name_common     ?
_chemical_formula_moiety     'C20 H21 Co N5 O3 S2'
_chemical_formula_sum     'C20 H21 Co N5 O3 S2'
_chemical_formula_iupac     '[Co (N C S)2 (C6 H7 N O)3]'
_chemical_formula_weight     502.47
_chemical_melting_point     ?
_chemical_absolute_configuration     ?
_space_group_crystal_system     monoclinic
_space_group_name_H-M_alt     'C 1 c 1'
_space_group_name_Hall     'C -2yc'
loop_
    _space_group_symop_operation_xyz
    'x, y, z'
    'x, -y, z+1/2'
    'x+1/2, y+1/2, z'
    'x+1/2, -y+1/2, z+1/2'
_cell_length_a     11.9020(2)
_cell_length_b     26.4007(2)
_cell_length_c     7.19330(10)
_cell_angle_alpha     90
_cell_angle_beta     104.2990(10)
_cell_angle_gamma     90
_cell_volume     2190.26(5)
_cell_formula_units_Z     4
_cell_measurement_reflns_used     17140
_cell_measurement_theta_min     3.3500
_cell_measurement_theta_max     79.0130
_cell_measurement_temperature     100.00(10)
_exptl_crystal_description     needle
_exptl_crystal_colour     pink
_exptl_crystal_size_max     0.2
_exptl_crystal_size_mid     0.05
_exptl_crystal_size_min     0.05
_exptl_crystal_density_diffrn     1.524
_exptl_crystal_density_meas     ?
_exptl_crystal_density_method     ?
_exptl_crystal_F_000     1036
_exptl_absorpt_coefficient_mu     8.205
_exptl_absorpt_correction_type     multi-scan
_exptl_absorpt_process_details
;
(CrysAlisPro; Rigaku OD, 2022)
;
_exptl_absorpt_correction_T_min     0.58081
_exptl_absorpt_correction_T_max     1.00000
_diffrn_ambient_temperature     100.00(10)
_diffrn_source     'micro-focus sealed X-ray tube'
_diffrn_radiation_type     'Cu K\a'
_diffrn_radiation_wavelength     1.54184
_diffrn_radiation_monochromator     mirror
_diffrn_measurement_device_type     'XtaLAB Synergy, Dualflex, HyPix'
_diffrn_measurement_device     'four-circle diffractometer'
_diffrn_measurement_method     '\w scans'
_diffrn_detector     'Hybrid Pixel Array Detector'
_diffrn_detector_area_resol_mean     10.0000
_diffrn_reflns_number     24478
_diffrn_reflns_av_R_equivalents     0.0355
_diffrn_reflns_av_unetI/netI     0.0210
_diffrn_reflns_theta_min     3.348
_diffrn_reflns_theta_max     80.228
_diffrn_reflns_theta_full     67.684
_diffrn_measured_fraction_theta_max     0.975
_diffrn_measured_fraction_theta_full     0.994
_diffrn_reflns_limit_h_min     -14
_diffrn_reflns_limit_h_max     15
_diffrn_reflns_limit_k_min     -33
_diffrn_reflns_limit_k_max     33
_diffrn_reflns_limit_l_min     -9
_diffrn_reflns_limit_l_max     8
_diffrn_radiation_probe     x-ray
_refine_special_details     ?
_reflns_number_total     4183
_reflns_number_gt     4137
_reflns_threshold_expression     'I > 2\s(I)'
_refine_ls_structure_factor_coef     Fsqd
_refine_ls_matrix_type     full
_refine_ls_R_factor_all     0.0334
_refine_ls_R_factor_gt     0.0331
_refine_ls_wR_factor_gt     0.0887
_refine_ls_wR_factor_ref     0.0890
_refine_ls_goodness_of_fit_ref     1.037
_refine_ls_restrained_S_all     1.037
_refine_ls_number_reflns     4183
_refine_ls_number_parameters     283
_refine_ls_number_restraints     2
_refine_ls_hydrogen_treatment     constr
_refine_ls_weighting_scheme     calc
_refine_ls_weighting_details
              'w=1/[\s^2^(Fo^2^)+(0.0636P)^2^+1.9394P] where P=(Fo^2^+2Fc^2^)/3'
_atom_sites_solution_hydrogens     geom
_atom_sites_solution_primary     dual
_atom_sites_solution_secondary     ?
_refine_ls_shift/su_max     0.002
_refine_ls_shift/su_mean     0.000
_refine_diff_density_max     0.618
_refine_diff_density_min     -0.275
_refine_ls_extinction_method     none
_refine_ls_extinction_coef     .
_refine_ls_abs_structure_details
;
Flack <i>x</i> determined using 1732 quotients
[(<i>I</i>^+^)-(<i>I</i>^-^)]/[(<i>I</i>^+^)+(<i>I</i>^-^)]
(Parsons <i>et al.</i>,  2013)
;
_refine_ls_abs_structure_Flack     -0.003(3)
loop_
    _atom_type_symbol
    _atom_type_description
    _atom_type_scat_dispersion_real
    _atom_type_scat_dispersion_imag
    _atom_type_scat_source
    'C' 'C' 0.0181 0.0091
                         'International Tables Vol C Tables 4.2.6.8 and 6.1.1.4'
    'H' 'H' 0.0000 0.0000
                         'International Tables Vol C Tables 4.2.6.8 and 6.1.1.4'
    'Co' 'Co' -2.3653 3.6143
                         'International Tables Vol C Tables 4.2.6.8 and 6.1.1.4'
    'N' 'N' 0.0311 0.0180
                         'International Tables Vol C Tables 4.2.6.8 and 6.1.1.4'
    'O' 'O' 0.0492 0.0322
                         'International Tables Vol C Tables 4.2.6.8 and 6.1.1.4'
    'S' 'S' 0.3331 0.5567
                         'International Tables Vol C Tables 4.2.6.8 and 6.1.1.4'
_computing_data_collection
;
CrysAlisPro 1.171.42.79a (Rigaku OD, 2022)
;
_computing_cell_refinement
;
CrysAlisPro 1.171.42.79a (Rigaku OD, 2022)
;
_computing_data_reduction
;
CrysAlisPro 1.171.42.79a (Rigaku OD, 2022)
;
_computing_structure_solution
;
<i>SHELXT2014/4</i> (Sheldrick, 2015a)
;
_computing_structure_refinement
;
<i>SHELXL2016/6</i> (Sheldrick, 2015b)
;
_computing_molecular_graphics
;
DIAMOND (Brandenburg & Putz, 1999) and XP in SHELXTL-PC (Sheldrick,
2008)
;
_computing_publication_material
;
Publcif (Westrip, 2010)
;
loop_
    _atom_site_type_symbol
    _atom_site_label
    _atom_site_fract_x
    _atom_site_fract_y
    _atom_site_fract_z
    _atom_site_U_iso_or_equiv
    _atom_site_adp_type
    _atom_site_calc_flag
    _atom_site_occupancy
    _atom_site_disorder_assembly
    _atom_site_disorder_group
    Co Co1 0.63119(5) 0.86737(2) 0.79970(6) 0.01961(14) Uani d 1 . .
    N N1 0.4719(3) 0.83113(11) 0.7698(4) 0.0235(6) Uani d 1 . .
    C C1 0.3811(3) 0.82456(12) 0.7982(5) 0.0227(7) Uani d 1 . .
    S S1 0.25390(8) 0.81632(4) 0.84239(13) 0.0304(2) Uani d 1 . .
    N N2 0.7907(3) 0.90130(11) 0.8467(4) 0.0243(6) Uani d 1 . .
    C C2 0.8812(3) 0.92031(13) 0.8804(5) 0.0233(7) Uani d 1 . .
    S S2 1.00934(8) 0.94704(4) 0.92598(13) 0.0313(2) Uani d 1 . .
    O O11 0.6887(2) 0.81252(9) 0.6570(4) 0.0277(6) Uani d 1 . .
    N N11 0.6138(3) 0.77822(11) 0.5616(5) 0.0250(6) Uani d 1 . .
    C C11 0.6035(3) 0.73262(14) 0.6406(6) 0.0260(7) Uani d 1 . .
    C C12 0.5254(3) 0.69782(14) 0.5330(6) 0.0269(7) Uani d 1 . .
    H H12 0.518236 0.665128 0.584075 0.032 Uiso calc 1 . .
    C C13 0.4589(3) 0.71024(15) 0.3547(6) 0.0288(8) Uani d 1 . .
    H H13 0.404785 0.686632 0.283627 0.035 Uiso calc 1 . .
    C C14 0.4715(3) 0.75755(15) 0.2791(6) 0.0292(8) Uani d 1 . .
    H H14 0.425779 0.766777 0.155868 0.035 Uiso calc 1 . .
    C C15 0.5502(4) 0.79080(14) 0.3837(6) 0.0284(8) Uani d 1 . .
    H H15 0.560585 0.823010 0.331396 0.034 Uiso calc 1 . .
    O O21 0.5544(2) 0.92584(9) 0.6365(4) 0.0268(5) Uani d 1 . .
    N N21 0.4395(3) 0.92595(11) 0.5586(4) 0.0237(6) Uani d 1 . .
    C C21 0.3663(3) 0.94142(13) 0.6653(5) 0.0264(8) Uani d 1 . .
    C C22 0.2489(4) 0.94383(14) 0.5780(6) 0.0292(8) Uani d 1 . .
    H H22 0.196291 0.954631 0.649971 0.035 Uiso calc 1 . .
    C C23 0.2074(4) 0.93070(15) 0.3871(6) 0.0323(8) Uani d 1 . .
    H H23 0.126916 0.932915 0.327424 0.039 Uiso calc 1 . .
    C C24 0.2845(4) 0.91433(15) 0.2842(6) 0.0308(8) Uani d 1 . .
    H H24 0.257430 0.904713 0.153547 0.037 Uiso calc 1 . .
    C C25 0.4001(4) 0.91215(14) 0.3729(6) 0.0284(8) Uani d 1 . .
    H H25 0.453469 0.900781 0.303152 0.034 Uiso calc 1 . .
    O O31 0.6345(2) 0.86796(9) 1.0842(4) 0.0246(5) Uani d 1 . .
    N N31 0.7388(3) 0.87132(12) 1.2112(5) 0.0268(7) Uani d 1 . .
    C C31 0.7804(4) 0.91637(15) 1.2867(6) 0.0302(8) Uani d 1 . .
    C C32 0.8873(4) 0.91678(17) 1.4195(6) 0.0335(9) Uani d 1 . .
    H H32 0.918314 0.948072 1.474374 0.040 Uiso calc 1 . .
    C C33 0.9489(4) 0.87328(17) 1.4731(6) 0.0342(9) Uani d 1 . .
    H H33 1.021778 0.874207 1.564265 0.041 Uiso calc 1 . .
    C C34 0.9030(4) 0.82742(16) 1.3916(6) 0.0331(9) Uani d 1 . .
    H H34 0.944526 0.796754 1.427124 0.040 Uiso calc 1 . .
    C C35 0.7986(4) 0.82690(15) 1.2613(6) 0.0297(8) Uani d 1 . .
    H H35 0.767106 0.795842 1.204877 0.036 Uiso calc 1 . .
    C C36 0.7088(4) 0.96175(16) 1.2225(7) 0.0365(9) Uani d 1 . .
    H H36A 0.637607 0.959791 1.267447 0.055 Uiso calc 1 . .
    H H36B 0.688837 0.963430 1.082058 0.055 Uiso calc 1 . .
    H H36C 0.752416 0.992135 1.275386 0.055 Uiso calc 1 . .
    C C16 0.6740(4) 0.72348(16) 0.8382(6) 0.0325(8) Uani d 1 . .
    H H16A 0.648259 0.746150 0.927280 0.049 Uiso calc 1 . .
    H H16B 0.755859 0.730027 0.843848 0.049 Uiso calc 1 . .
    H H16C 0.664650 0.688212 0.874079 0.049 Uiso calc 1 . .
    C C26 0.4185(4) 0.95516(14) 0.8691(6) 0.0289(8) Uani d 1 . .
    H H26A 0.480012 0.980250 0.875055 0.043 Uiso calc 1 . .
    H H26B 0.451361 0.924805 0.940647 0.043 Uiso calc 1 . .
    H H26C 0.358631 0.969462 0.925716 0.043 Uiso calc 1 . .
loop_
    _atom_site_aniso_label
    _atom_site_aniso_U_11
    _atom_site_aniso_U_22
    _atom_site_aniso_U_33
    _atom_site_aniso_U_12
    _atom_site_aniso_U_13
    _atom_site_aniso_U_23
    Co1 0.0208(3) 0.0204(2) 0.0194(3) -0.0007(2) 0.0083(2) -0.0004(2)
    N1 0.0219(14) 0.0255(13) 0.0247(14) -0.0035(11) 0.0089(12) -0.0014(11)
    C1 0.0264(17) 0.0220(14) 0.0193(16) -0.0011(13) 0.0047(13) 0.0005(12)
    S1 0.0238(4) 0.0396(5) 0.0308(5) -0.0034(3) 0.0124(4) 0.0036(4)
    N2 0.0219(14) 0.0265(14) 0.0255(15) -0.0026(11) 0.0079(12) -0.0007(11)
    C2 0.0276(18) 0.0223(15) 0.0213(16) 0.0036(12) 0.0088(14) 0.0012(11)
    S2 0.0256(4) 0.0383(5) 0.0296(5) -0.0083(4) 0.0060(4) -0.0015(4)
    O11 0.0232(12) 0.0260(11) 0.0377(15) -0.0062(9) 0.0148(11) -0.0096(10)
    N11 0.0217(14) 0.0237(13) 0.0336(16) -0.0020(11) 0.0143(12) -0.0075(12)
    C11 0.0230(16) 0.0278(16) 0.0301(19) -0.0001(13) 0.0116(15) -0.0012(14)
    C12 0.0269(17) 0.0265(16) 0.0327(19) -0.0009(14) 0.0175(15) -0.0027(14)
    C13 0.0246(17) 0.0336(18) 0.0306(19) -0.0011(14) 0.0114(15) -0.0089(15)
    C14 0.0259(18) 0.0359(19) 0.0277(18) 0.0032(15) 0.0104(15) 0.0000(14)
    C15 0.0310(18) 0.0277(17) 0.0312(19) 0.0055(14) 0.0164(15) 0.0025(14)
    O21 0.0229(12) 0.0274(12) 0.0307(13) -0.0003(9) 0.0077(10) 0.0069(10)
    N21 0.0233(15) 0.0228(13) 0.0252(15) 0.0016(11) 0.0060(12) 0.0055(11)
    C21 0.0318(19) 0.0220(15) 0.0267(18) 0.0004(13) 0.0096(15) 0.0024(12)
    C22 0.031(2) 0.0309(17) 0.0289(19) 0.0027(14) 0.0135(16) 0.0053(14)
    C23 0.0272(19) 0.0361(19) 0.032(2) -0.0040(15) 0.0055(16) 0.0051(16)
    C24 0.035(2) 0.0325(18) 0.0242(17) -0.0044(15) 0.0068(16) 0.0025(14)
    C25 0.0323(19) 0.0290(17) 0.0260(18) 0.0024(15) 0.0108(15) 0.0033(14)
    O31 0.0224(12) 0.0322(13) 0.0203(12) -0.0040(9) 0.0071(10) -0.0003(9)
    N31 0.0277(16) 0.0349(16) 0.0206(14) -0.0067(12) 0.0117(13) -0.0007(11)
    C31 0.036(2) 0.0322(18) 0.0263(18) -0.0067(15) 0.0155(16) -0.0013(14)
    C32 0.031(2) 0.048(2) 0.0242(18) -0.0095(17) 0.0117(15) -0.0030(16)
    C33 0.029(2) 0.051(2) 0.0251(19) -0.0066(16) 0.0116(16) 0.0017(16)
    C34 0.035(2) 0.0381(19) 0.029(2) 0.0036(17) 0.0148(17) 0.0053(15)
    C35 0.0329(19) 0.0331(18) 0.0271(18) -0.0052(15) 0.0149(15) -0.0006(14)
    C36 0.037(2) 0.0340(19) 0.040(2) -0.0022(16) 0.0138(18) -0.0041(17)
    C16 0.031(2) 0.0377(19) 0.030(2) -0.0020(15) 0.0085(16) 0.0011(15)
    C26 0.0312(19) 0.0300(17) 0.0270(18) 0.0031(15) 0.0103(15) -0.0015(14)
_geom_special_details
;
 All esds (except the esd in the dihedral angle between two l.s. planes)
 are estimated using the full covariance matrix.  The cell esds are taken
 into account individually in the estimation of esds in distances, angles
 and torsion angles; correlations between esds in cell parameters are only
 used when they are defined by crystal symmetry.  An approximate (isotropic)
 treatment of cell esds is used for estimating esds involving l.s. planes.
;
loop_
    _geom_bond_atom_site_label_1
    _geom_bond_atom_site_label_2
    _geom_bond_site_symmetry_2
    _geom_bond_distance
    _geom_bond_publ_flag
    Co1 N1 . 2.086(3) y
    Co1 N2 . 2.051(3) y
    Co1 O11 . 1.992(3) y
    Co1 O21 . 2.016(2) y
    Co1 O31 . 2.037(3) y
    N1 C1 . 1.162(5) ?
    C1 S1 . 1.637(4) ?
    N2 C2 . 1.158(5) ?
    C2 S2 . 1.639(4) ?
    O11 N11 . 1.335(4) ?
    N11 C11 . 1.350(5) ?
    N11 C15 . 1.358(5) ?
    C11 C12 . 1.397(5) ?
    C11 C16 . 1.481(5) ?
    C12 H12 . 0.9500 ?
    C12 C13 . 1.370(6) ?
    C13 H13 . 0.9500 ?
    C13 C14 . 1.385(6) ?
    C14 H14 . 0.9500 ?
    C14 C15 . 1.367(6) ?
    C15 H15 . 0.9500 ?
    O21 N21 . 1.344(4) ?
    N21 C21 . 1.358(5) ?
    N21 C25 . 1.352(5) ?
    C21 C22 . 1.384(6) ?
    C21 C26 . 1.489(5) ?
    C22 H22 . 0.9500 ?
    C22 C23 . 1.384(6) ?
    C23 H23 . 0.9500 ?
    C23 C24 . 1.382(7) ?
    C24 H24 . 0.9500 ?
    C24 C25 . 1.368(6) ?
    C25 H25 . 0.9500 ?
    O31 N31 . 1.351(4) ?
    N31 C31 . 1.350(5) ?
    N31 C35 . 1.373(5) ?
    C31 C32 . 1.390(6) ?
    C31 C36 . 1.477(6) ?
    C32 H32 . 0.9500 ?
    C32 C33 . 1.366(7) ?
    C33 H33 . 0.9500 ?
    C33 C34 . 1.396(6) ?
    C34 H34 . 0.9500 ?
    C34 C35 . 1.359(6) ?
    C35 H35 . 0.9500 ?
    C36 H36A . 0.9800 ?
    C36 H36B . 0.9800 ?
    C36 H36C . 0.9800 ?
    C16 H16A . 0.9800 ?
    C16 H16B . 0.9800 ?
    C16 H16C . 0.9800 ?
    C26 H26A . 0.9800 ?
    C26 H26B . 0.9800 ?
    C26 H26C . 0.9800 ?
loop_
    _geom_angle_atom_site_label_1
    _geom_angle_atom_site_label_2
    _geom_angle_atom_site_label_3
    _geom_angle_site_symmetry_1
    _geom_angle_site_symmetry_3
    _geom_angle
    _geom_angle_publ_flag
    N2 Co1 N1 . . 176.35(13) y
    O11 Co1 N1 . . 91.87(12) y
    O11 Co1 N2 . . 88.87(12) y
    O11 Co1 O21 . . 114.88(12) y
    O11 Co1 O31 . . 126.83(11) y
    O21 Co1 N1 . . 91.23(11) y
    O21 Co1 N2 . . 91.70(12) y
    O21 Co1 O31 . . 118.20(11) y
    O31 Co1 N1 . . 84.17(12) y
    O31 Co1 N2 . . 92.52(12) y
    C1 N1 Co1 . . 155.7(3) y
    N1 C1 S1 . . 178.6(3) ?
    C2 N2 Co1 . . 177.5(3) ?
    N2 C2 S2 . . 179.4(4) ?
    N11 O11 Co1 . . 119.1(2) ?
    O11 N11 C11 . . 120.5(3) ?
    O11 N11 C15 . . 117.7(3) ?
    C11 N11 C15 . . 121.8(3) ?
    N11 C11 C12 . . 118.1(3) ?
    N11 C11 C16 . . 117.4(3) ?
    C12 C11 C16 . . 124.5(4) ?
    C11 C12 H12 . . 119.6 ?
    C13 C12 C11 . . 120.8(4) ?
    C13 C12 H12 . . 119.6 ?
    C12 C13 H13 . . 120.3 ?
    C12 C13 C14 . . 119.4(4) ?
    C14 C13 H13 . . 120.3 ?
    C13 C14 H14 . . 120.4 ?
    C15 C14 C13 . . 119.3(4) ?
    C15 C14 H14 . . 120.4 ?
    N11 C15 C14 . . 120.6(3) ?
    N11 C15 H15 . . 119.7 ?
    C14 C15 H15 . . 119.7 ?
    N21 O21 Co1 . . 120.8(2) ?
    O21 N21 C21 . . 119.6(3) ?
    O21 N21 C25 . . 118.7(3) ?
    C25 N21 C21 . . 121.7(3) ?
    N21 C21 C22 . . 118.3(3) ?
    N21 C21 C26 . . 117.4(3) ?
    C22 C21 C26 . . 124.4(4) ?
    C21 C22 H22 . . 119.6 ?
    C23 C22 C21 . . 120.8(4) ?
    C23 C22 H22 . . 119.6 ?
    C22 C23 H23 . . 120.4 ?
    C24 C23 C22 . . 119.2(4) ?
    C24 C23 H23 . . 120.4 ?
    C23 C24 H24 . . 120.4 ?
    C25 C24 C23 . . 119.2(4) ?
    C25 C24 H24 . . 120.4 ?
    N21 C25 C24 . . 120.8(4) ?
    N21 C25 H25 . . 119.6 ?
    C24 C25 H25 . . 119.6 ?
    N31 O31 Co1 . . 117.8(2) ?
    O31 N31 C35 . . 116.9(3) ?
    C31 N31 O31 . . 121.0(3) ?
    C31 N31 C35 . . 122.2(4) ?
    N31 C31 C32 . . 117.8(4) ?
    N31 C31 C36 . . 117.6(4) ?
    C32 C31 C36 . . 124.6(4) ?
    C31 C32 H32 . . 119.2 ?
    C33 C32 C31 . . 121.6(4) ?
    C33 C32 H32 . . 119.2 ?
    C32 C33 H33 . . 120.5 ?
    C32 C33 C34 . . 118.9(4) ?
    C34 C33 H33 . . 120.5 ?
    C33 C34 H34 . . 120.2 ?
    C35 C34 C33 . . 119.6(4) ?
    C35 C34 H34 . . 120.2 ?
    N31 C35 H35 . . 120.0 ?
    C34 C35 N31 . . 119.9(4) ?
    C34 C35 H35 . . 120.0 ?
    C31 C36 H36A . . 109.5 ?
    C31 C36 H36B . . 109.5 ?
    C31 C36 H36C . . 109.5 ?
    H36A C36 H36B . . 109.5 ?
    H36A C36 H36C . . 109.5 ?
    H36B C36 H36C . . 109.5 ?
    C11 C16 H16A . . 109.5 ?
    C11 C16 H16B . . 109.5 ?
    C11 C16 H16C . . 109.5 ?
    H16A C16 H16B . . 109.5 ?
    H16A C16 H16C . . 109.5 ?
    H16B C16 H16C . . 109.5 ?
    C21 C26 H26A . . 109.5 ?
    C21 C26 H26B . . 109.5 ?
    C21 C26 H26C . . 109.5 ?
    H26A C26 H26B . . 109.5 ?
    H26A C26 H26C . . 109.5 ?
    H26B C26 H26C . . 109.5 ?
loop_
    _geom_hbond_atom_site_label_D
    _geom_hbond_atom_site_label_H
    _geom_hbond_atom_site_label_A
    _geom_hbond_site_symmetry_A
    _geom_hbond_distance_DH
    _geom_hbond_distance_HA
    _geom_hbond_distance_DA
    _geom_hbond_angle_DHA
    C14 H14 S1 1_554 0.95 2.95 3.868(4) 162.9
    C15 H15 O31 1_554 0.95 2.47 3.296(5) 144.9
    C32 H32 S2 2_575 0.95 3.02 3.873(4) 149.5
    C26 H26B O31 . 0.98 2.64 3.512(5) 148.7
_shelx_space_group_comment
;
The symmetry employed for this shelxl refinement is uniquely defined
by the following loop, which should always be used as a source of
symmetry information in preference to the above space-group names.
They are only intended as comments.
;
_shelx_estimated_absorpt_T_min     ?
_shelx_estimated_absorpt_T_max     ?
_shelx_hkl_file
;
 -14   2  -1   16.32    1.12
 -14   4   0   24.83    1.39
 -13  -1  -2   20.37    1.40
 -13   1  -2   25.32    1.59
 -13  -1  -1   19.18    1.78
 -13  -1  -1   17.17    2.00
 -13   1  -1   17.72    2.12
 -13   1  -1   17.95    2.46
 -13  -1  -1   20.15    2.44
 -13  -3  -2   18.90    1.39
 -13   3  -2   19.44    1.37
 -13   3  -1  176.97    6.25
 -13   3  -1  171.67    6.24
 -13  -3  -1  189.14    6.51
 -13  -3  -1  173.70    5.98
 -13   3  -1  161.26    5.87
 -13  -3   0  155.26    5.93
 -13   3   0  138.52    5.60
 -13  -3   1   68.87    3.70
 -13   5  -2   11.77    1.46
 -13  -5  -2   11.40    1.23
 -13   5  -1   76.76    3.57
 -13  -5  -1   75.81    3.64
 -13  -5  -1   79.32    3.37
 -13  -5  -1   78.15    3.74
 -13  -5   0    6.12    2.12
 -13   5   0    5.00    2.12
 -13  -7  -2   62.31    2.34
 -13   7  -2   58.24    2.39
 -13   7  -1   20.44    2.00
 -13  -7  -1   20.65    1.92
 -13  -7  -1   18.64    2.03
 -13  -7   0   12.46    2.04
 -13   7   0    9.38    2.17
 -13   7   1   42.10    2.91
 -13   9  -1   39.13    2.10
 -13  -9  -1   41.18    2.27
 -13   9   0    7.52    2.03
 -13  -9   0    9.61    1.96
 -13   9   1   37.61    2.68
 -13  -9   1   32.69    2.58
 -13 -11  -1    8.92    1.29
 -13 -11   0   77.10    3.54
 -13 -11   1   16.47    2.04
 -13  11   1   12.66    2.01
 -13 -13  -1   20.39    1.13
 -12   0  -3    1.77    1.12
 -12   0  -3    1.75    1.52
 -12   0  -2   67.47    3.19
 -12   0  -2   72.43    3.68
 -12   0  -2   78.20    3.95
 -12   0  -1    2.81    2.29
 -12   0  -1    1.62    2.64
 -12   0   0  189.46    7.40
 -12  -2  -3  123.19    4.21
 -12  -2  -3  117.23    3.92
 -12   2  -3  130.22    4.29
 -12   2  -2   85.24    4.20
 -12   2  -2   89.43    4.21
 -12  -2  -2   82.13    4.06
 -12  -2  -2   76.66    4.13
 -12  -2  -2   80.74    3.95
 -12   2  -2   81.69    3.74
 -12  -2  -2   77.99    3.55
 -12   2  -1   50.29    3.72
 -12  -2  -1   51.23    3.60
 -12   2  -1   49.12    3.09
 -12   2   0    4.84    2.84
 -12  -2   0    1.35    2.42
 -12  -4  -3   15.09    1.61
 -12  -4  -3   13.19    1.35
 -12   4  -3   12.33    1.67
 -12   4  -2   76.56    3.52
 -12  -4  -2   90.24    4.02
 -12   4  -2   78.21    4.09
 -12  -4  -2   86.23    4.15
 -12  -4  -2   82.82    3.99
 -12  -4  -2   82.41    3.61
 -12  -4  -1    6.48    2.85
 -12   4  -1   11.82    2.93
 -12  -4  -1    6.93    2.54
 -12   4   0  230.22    8.74
 -12   4   1   44.88    3.66
 -12  -6  -3   22.90    1.81
 -12   6  -3   24.24    1.88
 -12   6  -3   25.78    1.63
 -12  -6  -3   24.97    1.53
 -12  -6  -2    9.87    1.90
 -12  -6  -2    8.51    2.29
 -12  -6  -2   10.24    2.23
 -12   6  -2   10.31    2.36
 -12  -6  -2    7.23    2.01
 -12  -6  -2    9.89    2.09
 -12   6  -2   11.32    2.02
 -12   6  -1  181.61    7.11
 -12  -6  -1  178.17    7.01
 -12  -6  -1  171.63    6.62
 -12  -6  -1  172.09    6.34
 -12   6   0   41.01    3.77
 -12  -6   0   38.42    3.54
 -12  -6   1  455.64   14.89
 -12  -8  -3   16.05    1.38
 -12  -8  -3   13.06    1.09
 -12   8  -3   16.09    1.15
 -12   8  -3   16.07    1.36
 -12  -8  -2   66.92    3.39
 -12   8  -2   68.45    3.51
 -12   8  -2   70.73    3.59
 -12  -8  -2   72.60    3.45
 -12  -8  -2   65.05    3.33
 -12   8  -2   67.76    3.17
 -12  -8  -2   71.76    3.20
 -12  -8  -1    8.33    2.04
 -12  -8  -1    6.90    2.06
 -12  -8  -1    8.83    2.58
 -12   8  -1    8.92    1.89
 -12  -8  -1    7.82    2.51
 -12   8  -1   10.56    2.80
 -12   8   0  223.04    8.10
 -12  -8   0  201.99    7.73
 -12   8   0  196.62    7.60
 -12 -10  -3   33.90    1.49
 -12  10  -2   91.63    3.89
 -12 -10  -2   90.53    3.59
 -12  10  -2   85.05    3.43
 -12  10  -2   96.47    3.81
 -12 -10  -1   62.53    3.41
 -12  10  -1   56.52    3.64
 -12  10  -1   55.34    3.28
 -12 -10  -1   58.83    3.49
 -12 -10  -1   57.79    3.10
 -12 -10   0    2.91    2.49
 -12  10   0    4.65    2.42
 -12 -10   0    3.94    2.23
 -12  10   0    6.47    2.13
 -12 -10   1  253.60    8.77
 -12  10   1  228.32    8.57
 -12  12  -2   34.62    1.95
 -12 -12  -2   30.45    1.80
 -12 -12  -1   34.21    2.33
 -12  12  -1   35.93    2.40
 -12  12  -1   36.15    2.83
 -12 -12  -1   34.41    2.65
 -12  12  -1   33.65    2.66
 -12 -12  -1   38.43    2.77
 -12 -12   0   29.28    2.79
 -12  12   0   27.40    2.76
 -12  12   1   73.60    3.89
 -12 -12   1   67.89    3.67
 -12  12   2    7.38    2.24
 -12 -12   2    8.14    2.05
 -12 -14  -2   38.34    1.75
 -12  14  -2   35.96    1.78
 -12  14  -1   67.11    3.25
 -12 -14  -1   68.38    3.14
 -12 -14  -1   64.41    2.77
 -12  14  -1   58.09    2.60
 -12  14   0  143.84    5.65
 -12 -14   0  142.89    5.54
 -12 -14   0  150.55    5.71
 -12 -14   1    8.11    2.10
 -12  14   1   10.15    2.24
 -12  14   2   93.92    4.23
 -12 -16  -1   30.43    1.59
 -12  16  -1   37.51    1.93
 -12  16   0   10.35    1.89
 -12  16   0    8.59    1.53
 -12 -16   1   97.24    4.02
 -12  16   1  105.30    4.28
 -12  16   2   32.02    2.39
 -12  18   0   80.66    3.05
 -11   1  -4   55.82    2.57
 -11  -1  -4   59.93    2.69
 -11   1  -4   59.02    2.59
 -11  -1  -4   54.24    2.60
 -11   1  -3  169.50    6.45
 -11  -1  -3  154.58    6.32
 -11   1  -3  157.14    6.31
 -11  -1  -3  168.12    6.44
 -11   1  -3  161.94    6.24
 -11  -1  -3  160.95    6.31
 -11   1  -3  162.91    6.07
 -11  -1  -3  160.14    6.13
 -11   1  -2   38.27    3.81
 -11  -1  -2   36.31    3.74
 -11  -1  -2   33.55    3.45
 -11   1  -2   36.68    3.39
 -11  -1  -2   32.07    3.10
 -11   1  -2   35.55    3.03
 -11  -1  -1   53.94    4.36
 -11   1  -1   68.32    4.73
 -11   1   0  285.62   10.46
 -11  -1   0  283.77   10.32
 -11  -3  -4  173.58    5.64
 -11   3  -4  150.07    5.54
 -11   3  -4  165.97    5.72
 -11   3  -4  163.93    5.44
 -11  -3  -4  165.42    5.52
 -11   3  -3   15.42    2.27
 -11  -3  -3   12.97    2.34
 -11   3  -3   15.45    2.46
 -11  -3  -3   14.49    2.54
 -11  -3  -3   19.27    2.65
 -11   3  -3   22.26    2.52
 -11  -3  -3   13.68    2.18
 -11  -3  -3   16.26    2.62
 -11  -3  -2  266.59    9.63
 -11  -3  -2  259.80    9.65
 -11   3  -2  277.93    9.80
 -11   3  -2  254.90    9.17
 -11  -3  -2  251.70    9.12
 -11   3  -2  246.70    8.89
 -11  -3  -1  167.18    7.18
 -11   3  -1  191.07    7.72
 -11   3  -1  173.19    6.88
 -11  -3  -1  175.20    6.87
 -11  -3   0  164.71    6.82
 -11   3   0  169.70    7.33
 -11   5  -4   13.58    1.46
 -11   5  -4   15.46    1.54
 -11  -5  -4   17.47    1.58
 -11  -5  -3  122.96    4.94
 -11   5  -3  120.74    4.66
 -11   5  -3  115.07    5.19
 -11  -5  -3  121.70    5.08
 -11  -5  -3  127.38    5.15
 -11   5  -3  123.52    4.88
 -11  -5  -3  106.49    4.78
 -11  -5  -3  124.19    5.12
 -11   5  -2   37.68    3.87
 -11  -5  -2   29.25    3.59
 -11  -5  -2   35.69    3.54
 -11   5  -2   34.38    3.00
 -11  -5  -2   33.92    3.19
 -11   5  -2   36.16    2.76
 -11  -5  -1  105.21    5.43
 -11   5  -1  107.32    5.74
 -11   5  -1  103.28    5.37
 -11  -5   0   14.09    2.91
 -11   5   0   10.55    2.95
 -11   7  -4   37.83    1.84
 -11  -7  -4   44.39    1.88
 -11   7  -4   42.99    1.96
 -11  -7  -3   17.52    2.09
 -11  -7  -3   22.30    2.40
 -11   7  -3   19.24    1.89
 -11  -7  -3   20.59    2.58
 -11   7  -3   21.37    2.55
 -11   7  -3   19.12    2.40
 -11  -7  -3   17.92    2.35
 -11   7  -2  106.37    5.44
 -11  -7  -2  118.51    5.36
 -11   7  -2   96.46    4.55
 -11  -7  -2  113.02    5.18
 -11  -7  -2  110.71    4.99
 -11   7  -1   43.45    3.96
 -11  -7  -1   46.66    4.16
 -11  -7  -1   49.00    3.76
 -11   7  -1   48.56    4.44
 -11   7   0   21.60    3.42
 -11  -7   0   15.74    3.38
 -11   7   1   39.63    3.52
 -11  -7   1   33.65    3.37
 -11  -9  -4   10.34    0.91
 -11   9  -4   11.04    0.90
 -11   9  -4   14.62    0.98
 -11  -9  -4   13.40    0.97
 -11  -9  -3   17.75    2.11
 -11  -9  -3   13.25    2.25
 -11   9  -3   12.31    2.21
 -11   9  -3   16.75    2.07
 -11  -9  -3   15.92    1.92
 -11   9  -3   16.51    2.33
 -11  -9  -2   63.16    3.75
 -11  -9  -2   62.17    3.67
 -11  -9  -2   61.68    3.90
 -11   9  -2   62.12    4.10
 -11   9  -2   56.76    3.57
 -11  -9  -2   52.06    3.73
 -11  -9  -1   43.24    3.84
 -11   9  -1   39.75    3.24
 -11   9  -1   45.70    3.88
 -11  -9  -1   42.24    3.36
 -11   9   0   17.97    3.37
 -11   9   0   21.22    3.11
 -11  -9   0   21.51    3.25
 -11   9   1   88.25    4.95
 -11  11  -3   16.19    1.96
 -11  11  -3   13.45    1.79
 -11 -11  -3   17.57    1.92
 -11  11  -2    0.75    2.36
 -11 -11  -2    1.11    2.12
 -11  11  -2    1.27    2.01
 -11 -11  -2    2.56    2.33
 -11  11  -1   18.94    2.92
 -11 -11  -1   16.76    3.00
 -11  11  -1   16.30    2.42
 -11 -11  -1   18.67    3.18
 -11  11  -1   18.30    3.22
 -11  11   0  221.53    8.45
 -11  11   0  220.27    8.69
 -11 -11   0  224.11    8.70
 -11 -11   0  226.44    8.36
 -11  11   1   87.39    4.67
 -11 -13  -3   44.61    2.24
 -11  13  -3   40.38    2.22
 -11 -13  -3   45.70    2.19
 -11  13  -3   45.14    2.23
 -11  13  -2    8.71    2.25
 -11 -13  -2    7.40    1.99
 -11  13  -2    6.45    1.83
 -11  13  -2    7.76    2.12
 -11  13  -1    5.58    2.74
 -11 -13  -1    6.86    2.53
 -11 -13  -1    1.99    2.55
 -11  13  -1    5.19    2.34
 -11  13  -1    2.81    1.78
 -11  13   0   22.95    2.59
 -11 -13   0   27.38    2.82
 -11  13   0   23.45    3.17
 -11 -13   0   27.30    3.19
 -11  13   0   27.40    3.47
 -11 -13   1  224.11    8.07
 -11  13   1  205.53    8.11
 -11 -13   2  262.52    9.44
 -11  13   2  274.19    9.51
 -11  15  -3    1.05    0.80
 -11 -15  -3    2.69    0.79
 -11  15  -2   36.13    2.47
 -11 -15  -2   35.95    2.39
 -11  15  -2   39.08    2.38
 -11 -15  -2   36.84    2.32
 -11  15  -1   28.63    2.88
 -11 -15  -1   31.13    2.75
 -11  15  -1   29.51    2.42
 -11 -15  -1   27.06    2.75
 -11 -15   0   55.95    3.72
 -11  15   0   55.15    3.74
 -11  15   0   54.48    3.87
 -11 -15   0   61.02    3.60
 -11 -15   1   86.90    4.40
 -11 -15   1   82.26    4.09
 -11  15   1   87.69    4.50
 -11  15   2   67.89    3.86
 -11  17  -2   15.92    1.66
 -11 -17  -2   15.90    1.50
 -11 -17  -1  153.27    5.46
 -11  17  -1  151.17    5.64
 -11  17  -1  133.90    4.98
 -11  17  -1  154.34    5.61
 -11 -17  -1  155.84    5.57
 -11  17  -1  159.45    5.58
 -11 -17  -1  133.60    4.87
 -11  17   0   62.88    3.67
 -11 -17   0   58.72    3.22
 -11  17   0   59.21    3.53
 -11 -17   0   65.01    3.51
 -11 -17   1  210.94    7.74
 -11 -17   1  212.45    7.79
 -11  17   1  236.16    8.19
 -11  17   1  227.90    8.03
 -11  17   2   16.36    2.46
 -11  19  -1    9.96    1.32
 -11  19  -1   12.79    1.70
 -11 -19   0  103.52    4.10
 -11 -19   0  105.60    4.11
 -11  19   0   99.02    4.17
 -11  19   0  104.03    4.29
 -11  19   0   92.89    3.71
 -11  19   1   51.54    3.14
 -11  19   1   52.86    2.98
 -11 -19   1   43.92    2.59
 -11  19   1   50.86    2.66
 -11  19   2   12.43    1.95
 -11  21   0    8.95    1.21
 -10   0  -5    0.25    0.96
 -10   0  -5    1.48    1.09
 -10   0  -4   61.02    3.52
 -10   0  -4   63.86    3.47
 -10   0  -4   53.27    3.13
 -10   0  -4   59.01    3.50
 -10   0  -3    3.57    3.04
 -10   0  -3    2.95    2.84
 -10   0  -3    3.45    3.21
 -10   0  -2    4.15    2.86
 -10   0  -2    7.67    3.70
 -10   0  -1    4.51    2.54
 -10   0  -1    3.11    3.44
 -10   0   0   86.94    7.86
 -10   0   0   86.20    4.99
 -10   0   1   10.78    4.90
 -10   0   1   -1.85    4.63
 -10   0   2  150.56    8.83
 -10   0   2  148.20    8.97
 -10   0   2  154.73    9.19
 -10  -2  -5    8.06    1.01
 -10   2  -5    8.59    1.09
 -10  -2  -5   11.19    1.24
 -10   2  -5    8.34    1.13
 -10  -2  -4   13.68    2.15
 -10  -2  -4   14.87    2.54
 -10   2  -4   19.01    2.53
 -10   2  -4   17.57    2.48
 -10  -2  -4   12.44    2.42
 -10  -2  -4   16.30    2.57
 -10   2  -4   17.47    2.61
 -10  -2  -3   75.98    4.64
 -10   2  -3   75.13    4.90
 -10  -2  -3   82.04    4.86
 -10   2  -3   82.50    4.61
 -10  -2  -3   76.25    4.72
 -10   2  -3   79.02    4.41
 -10  -2  -3   84.97    4.60
 -10   2  -2  513.41   16.60
 -10  -2  -2  484.88   16.32
 -10   2  -2  482.42   16.06
 -10   2  -2  469.27   15.81
 -10  -2  -2  477.75   15.97
 -10   2  -1  208.20    8.53
 -10   2  -1  235.59    9.09
 -10  -2  -1  226.30    8.87
 -10   2   0  115.28    8.71
 -10  -2   0  104.32    8.36
 -10  -2   0  109.27    5.43
 -10   2   0  110.22    5.24
 -10   2   1   39.13    5.87
 -10  -2   1   29.25    5.51
 -10   2   1   33.68    5.66
 -10  -2   1   28.56    5.42
 -10   2   2  492.18   18.55
 -10  -2   2  460.16   18.41
 -10  -2   2  448.83   18.45
 -10   2   2  463.18   18.46
 -10   2   3  369.32   15.24
 -10  -2   3  352.04   14.91
 -10   4  -5    8.63    1.01
 -10  -4  -5    8.20    1.10
 -10   4  -4  103.88    4.44
 -10  -4  -4  100.77    4.50
 -10   4  -4  100.29    4.34
 -10   4  -4   98.58    4.43
 -10  -4  -4   94.57    4.25
 -10   4  -3   30.04    3.24
 -10  -4  -3   29.52    3.39
 -10   4  -3   30.35    3.19
 -10   4  -3   27.23    3.73
 -10  -4  -3   28.20    3.43
 -10  -4  -3   31.21    3.67
 -10   4  -2  226.10    8.80
 -10  -4  -2  231.64    8.89
 -10   4  -2  231.46    8.59
 -10  -4  -2  246.45    9.39
 -10   4  -2  239.21    9.49
 -10  -4  -1  357.32   12.07
 -10   4  -1  328.07   11.96
 -10   4  -1  330.46   11.59
 -10   4   0  146.67    6.41
 -10  -4   0  145.07    6.26
 -10  -4   0  131.23    9.05
 -10   4   0  150.01    9.47
 -10  -4   0  145.77    9.32
 -10  -4   1  144.56    8.98
 -10   4   1  145.92    9.27
 -10   4   1  142.09    9.15
 -10  -4   1  132.85    9.02
 -10   4   2   54.02    6.18
 -10  -4   2   52.81    5.76
 -10  -4   2   56.51    6.23
 -10   4   2   62.26    6.61
 -10   4   2   61.63    6.29
 -10   4   3  221.41   11.21
 -10  -4   3  233.27   11.14
 -10   6  -5   55.69    2.10
 -10  -6  -4    5.11    2.20
 -10   6  -4    7.61    1.98
 -10   6  -4    7.45    2.21
 -10  -6  -4    4.10    1.81
 -10   6  -4    7.28    2.14
 -10   6  -4    5.52    2.01
 -10   6  -3  125.17    5.52
 -10  -6  -3  120.57    5.46
 -10   6  -3  120.93    5.30
 -10  -6  -3  133.45    5.76
 -10  -6  -3  121.73    5.76
 -10  -6  -3  127.34    5.81
 -10   6  -2   83.02    4.54
 -10   6  -2   86.83    5.44
 -10  -6  -2   77.12    5.05
 -10  -6  -2   79.60    5.14
 -10   6  -2   79.98    4.28
 -10   6  -2   80.10    5.07
 -10   6  -1   35.05    3.76
 -10   6  -1   43.61    4.19
 -10  -6  -1   38.35    3.98
 -10   6   0   79.09    4.82
 -10   6   0   77.81    4.55
 -10  -6   0   78.17    4.51
 -10   6   1  279.03   13.24
 -10  -6   1  238.17   12.44
 -10   6   1  259.33   12.78
 -10   6   2  416.81   17.97
 -10  -6   2  472.52   18.35
 -10   6   2  419.88   17.63
 -10   6   2  452.34   18.17
 -10  -6   2  458.40   17.88
 -10  -8  -4  223.43    7.80
 -10   8  -4  210.54    7.71
 -10   8  -4  228.55    7.63
 -10  -8  -4  245.10    7.88
 -10   8  -4  227.19    7.80
 -10   8  -4  238.34    7.89
 -10   8  -3   51.53    3.34
 -10  -8  -3   54.38    3.89
 -10   8  -3   54.58    3.79
 -10   8  -3   54.59    4.00
 -10  -8  -3   51.85    3.78
 -10  -8  -3   53.41    3.53
 -10   8  -2   88.36    4.36
 -10   8  -2   90.79    4.57
 -10   8  -2   92.54    5.43
 -10  -8  -2   89.65    4.50
 -10   8  -2   93.83    5.59
 -10  -8  -2   91.93    5.32
 -10  -8  -2   94.27    5.22
 -10  -8  -1    9.95    3.62
 -10   8  -1   11.33    3.53
 -10   8  -1   10.47    3.48
 -10  -8  -1   11.84    3.31
 -10   8   0  252.73    9.38
 -10   8   0  240.02    9.16
 -10  -8   0  241.61    9.24
 -10  -8   0  223.56    8.75
 -10   8   1   35.66    3.40
 -10  -8   1   30.61    3.21
 -10  10  -4   58.05    2.83
 -10 -10  -4   63.22    2.96
 -10  10  -4   64.58    3.03
 -10  10  -4   66.11    3.05
 -10 -10  -4   65.13    3.07
 -10 -10  -3  290.13    9.63
 -10  10  -3  279.55    9.19
 -10  10  -3  304.60    9.74
 -10  10  -3  252.66    9.21
 -10  10  -3  268.89    9.72
 -10 -10  -3  274.32    9.50
 -10  10  -3  279.11    9.70
 -10 -10  -3  252.20    9.29
 -10 -10  -3  273.88    9.59
 -10  10  -2  238.36    9.45
 -10 -10  -2  253.77    9.35
 -10  10  -2  250.26    9.12
 -10 -10  -2  245.44    8.72
 -10 -10  -2  238.44    9.12
 -10  10  -1  240.21    9.48
 -10  10  -1  257.02    9.73
 -10 -10  -1  257.32    9.53
 -10  10  -1  245.87    9.05
 -10 -10  -1  226.70    8.65
 -10 -10  -1  254.60    9.30
 -10 -10   0  193.27    7.71
 -10  10   0  174.71    7.70
 -10  10   0  186.77    7.97
 -10  10   1  354.94   12.38
 -10  12  -4   38.94    2.18
 -10 -12  -4   41.97    2.01
 -10 -12  -3   97.91    4.39
 -10 -12  -3  103.58    4.60
 -10  12  -3   95.58    4.04
 -10  12  -3   92.76    4.52
 -10 -12  -3   95.32    4.21
 -10  12  -3  103.91    4.67
 -10  12  -2  123.16    6.08
 -10  12  -2  139.14    5.75
 -10  12  -2  129.91    6.10
 -10 -12  -2  120.63    5.74
 -10 -12  -2  121.62    5.34
 -10 -12  -2  127.11    5.79
 -10  12  -2  128.43    5.84
 -10  12  -1  344.63   12.03
 -10 -12  -1  371.00   12.50
 -10 -12  -1  356.61   11.89
 -10 -12  -1  365.27   12.63
 -10  12  -1  356.38   12.70
 -10  12  -1  352.86   12.58
 -10 -12  -1  348.65   12.15
 -10 -12   0  544.91   17.85
 -10 -12   0  556.30   18.15
 -10  12   0  552.37   18.11
 -10  12   0  536.73   17.81
 -10  12   1   50.26    4.13
 -10 -14  -3   83.72    3.72
 -10  14  -3   82.93    3.59
 -10  14  -3   71.24    3.51
 -10  14  -3   76.59    3.70
 -10 -14  -3   70.99    3.35
 -10 -14  -3   72.89    3.48
 -10 -14  -2   87.21    4.54
 -10  14  -2   84.11    4.69
 -10  14  -2   81.77    4.25
 -10  14  -2   91.98    4.69
 -10 -14  -2   88.03    4.20
 -10 -14  -2   89.41    4.49
 -10  14  -2   95.42    4.62
 -10  14  -1   76.08    4.93
 -10 -14  -1   75.36    4.72
 -10  14  -1   76.33    4.86
 -10  14  -1   73.60    3.99
 -10 -14  -1   77.41    4.56
 -10 -14  -1   81.76    4.19
 -10  14  -1   84.30    4.46
 -10 -14  -1   81.78    4.80
 -10  14   0  120.39    5.46
 -10 -14   0  136.65    6.12
 -10  14   0  124.63    6.23
 -10  14   0  125.16    5.92
 -10 -14   0  130.39    5.71
 -10  14   1  212.68    8.18
 -10 -14   1  208.81    8.08
 -10 -14   2    3.17    2.45
 -10  16  -3   52.41    2.71
 -10 -16  -3   53.08    2.70
 -10 -16  -2   88.50    4.12
 -10  16  -2   82.86    3.80
 -10  16  -2   83.10    4.19
 -10 -16  -2   88.26    3.88
 -10  16  -2   84.00    4.08
 -10 -16  -2   79.91    4.04
 -10 -16  -1    8.01    2.42
 -10  16  -1   11.40    2.52
 -10  16  -1    8.15    2.02
 -10 -16  -1    9.15    2.71
 -10  16  -1   13.65    3.19
 -10  16  -1    7.27    2.97
 -10 -16  -1    7.26    2.76
 -10 -16   0  198.57    7.74
 -10  16   0  202.88    8.02
 -10  16   0  195.72    7.81
 -10 -16   0  204.64    8.02
 -10 -16   0  195.93    7.24
 -10  16   1  115.07    5.66
 -10 -16   1  105.65    4.98
 -10  16   1  114.02    5.41
 -10 -16   1  109.97    5.40
 -10  16   2   54.04    3.84
 -10  18  -3    1.12    0.83
 -10  18  -2   23.71    2.38
 -10  18  -2   27.03    2.45
 -10  18  -2   25.92    2.19
 -10  18  -2   27.61    2.20
 -10 -18  -2   26.07    2.19
 -10 -18  -2   28.67    2.12
 -10 -18  -1   54.27    3.42
 -10 -18  -1   50.34    3.26
 -10  18  -1   50.31    3.52
 -10  18  -1   50.81    2.93
 -10 -18  -1   48.25    3.00
 -10 -18   0   49.16    3.32
 -10  18   0   50.53    3.68
 -10  18   0   54.26    3.82
 -10  18   0   53.98    3.93
 -10 -18   0   50.88    3.11
 -10 -18   0   46.90    3.54
 -10 -18   1   49.36    3.48
 -10 -18   1   49.27    3.40
 -10  18   1   46.68    3.61
 -10  18   2  111.55    5.16
 -10  18   3  295.86   10.12
 -10 -20  -2   24.90    1.60
 -10  20  -2   26.12    1.79
 -10 -20  -1   31.80    2.52
 -10  20  -1   32.78    2.56
 -10  20  -1   30.17    2.53
 -10 -20  -1   32.36    2.44
 -10  20  -1   29.98    2.41
 -10 -20  -1   29.62    2.14
 -10 -20   0   28.73    2.36
 -10 -20   0   32.04    2.76
 -10  20   0   29.40    2.36
 -10  20   0   27.77    2.95
 -10  20   0   28.45    2.82
 -10  20   0   33.17    2.94
 -10 -20   0   31.55    2.65
 -10 -20   1  135.56    5.46
 -10  20   1  142.12    5.71
 -10 -20   1  139.89    5.38
 -10  20   1  144.63    5.85
 -10  20   1  132.35    5.43
 -10  20   2   34.54    2.86
 -10  20   3  241.67    8.31
 -10  22  -1    3.77    0.99
 -10 -22  -1    3.87    1.10
 -10  22  -1    2.31    1.42
 -10 -22   0   60.50    2.63
 -10  22   0   58.07    3.14
 -10  22   0   66.46    3.10
 -10 -22   1   59.28    2.64
 -10 -22   1   69.66    3.38
 -10  22   1   66.38    3.28
 -10  22   1   65.81    3.35
 -10  22   1   61.06    2.83
 -10  22   2   27.82    2.43
 -10 -22   2   31.24    2.29
 -10  24   0    5.58    1.23
 -10  24   1   44.74    2.20
  -9  -1  -5  117.29    4.56
  -9   1  -5  117.67    4.50
  -9  -1  -5  113.00    4.49
  -9   1  -5   95.03    4.21
  -9  -1  -5   97.85    4.23
  -9  -1  -4   89.47    4.66
  -9   1  -4   98.20    5.01
  -9  -1  -4   88.90    4.89
  -9   1  -4   92.20    4.68
  -9   1  -4  100.87    4.95
  -9  -1  -4   97.99    4.98
  -9   1  -4   96.82    5.03
  -9  -1  -3  212.59    8.71
  -9   1  -3  195.65    8.53
  -9  -1  -3  209.22    8.17
  -9   1  -3  200.41    8.07
  -9   1  -3  196.81    8.14
  -9  -1  -2   92.26    5.53
  -9  -1  -2   84.57    4.96
  -9   1  -2   86.35    4.81
  -9   1  -1   66.19    3.88
  -9  -1  -1   67.31    4.58
  -9   1  -1   65.11    4.63
  -9   1  -1   61.24    6.45
  -9  -1  -1   64.53    6.60
  -9   1  -1   59.74    6.78
  -9   1  -1   74.20    4.33
  -9  -1  -1   69.58    4.13
  -9  -1   0   46.35    5.80
  -9  -1   0   40.46    5.73
  -9   1   0   45.43    5.76
  -9   1   0   46.01    3.29
  -9   1   1   98.53    7.17
  -9  -1   1   90.47    6.97
  -9   1   1  103.47    7.32
  -9   1   1   93.93    6.99
  -9  -1   1   89.24    7.00
  -9  -1   2  295.69   12.85
  -9   1   2  303.31   13.01
  -9   1   2  312.08   12.93
  -9   1   2  309.79   12.97
  -9  -1   2  295.18   12.58
  -9  -1   2  287.69   12.21
  -9  -1   3  104.97    6.83
  -9  -1   3  107.13    6.79
  -9   1   3  102.73    6.71
  -9  -3  -5   23.09    2.29
  -9   3  -5   21.81    2.28
  -9   3  -5   22.34    2.18
  -9  -3  -5   21.69    2.02
  -9   3  -4   82.06    4.56
  -9   3  -4   80.12    4.46
  -9  -3  -4   93.71    4.71
  -9  -3  -4   79.25    4.33
  -9   3  -4   66.65    4.01
  -9  -3  -4   78.41    4.48
  -9   3  -3  195.13    7.90
  -9   3  -3  187.91    7.77
  -9  -3  -3  204.47    7.96
  -9  -3  -3  191.68    8.05
  -9  -3  -3  195.70    8.29
  -9   3  -2   83.55    4.98
  -9   3  -2   98.59    5.80
  -9  -3  -2   92.46    5.45
  -9   3  -2   93.22    5.45
  -9   3  -2   91.92    4.90
  -9  -3  -1   83.63    4.83
  -9  -3  -1   69.71    6.66
  -9   3  -1   66.09    6.61
  -9  -3  -1   76.67    7.32
  -9   3  -1   80.45    4.71
  -9   3  -1   79.92    4.55
  -9  -3   0  261.72    9.53
  -9   3   0  288.78   12.93
  -9  -3   0  242.79   12.33
  -9   3   0  266.96    9.57
  -9   3   0  279.62   12.86
  -9   3   1   53.86    5.87
  -9  -3   1   45.86    5.65
  -9  -3   1   40.46    5.18
  -9  -3   1   56.07    5.72
  -9   3   1   50.08    5.85
  -9  -3   2  139.49    8.29
  -9   3   2  152.00    8.48
  -9  -3   2  126.13    7.87
  -9   3   2  161.35    8.62
  -9  -3   3  495.58   18.56
  -9   3   3  500.37   18.78
  -9   5  -5   14.31    1.97
  -9   5  -5   16.14    2.06
  -9  -5  -5   11.33    1.86
  -9   5  -4    7.04    2.40
  -9  -5  -4   10.66    2.70
  -9   5  -4    2.39    2.91
  -9   5  -4    6.30    2.81
  -9  -5  -4    4.81    2.92
  -9  -5  -4    6.09    2.86
  -9   5  -4    8.63    2.84
  -9  -5  -4    8.77    3.04
  -9  -5  -3   35.27    4.13
  -9  -5  -3   37.32    3.98
  -9   5  -3   34.23    3.67
  -9  -5  -3   35.59    3.84
  -9   5  -3   38.10    3.66
  -9   5  -2   42.60    3.53
  -9   5  -2   46.87    3.71
  -9  -5  -2   44.72    4.23
  -9   5  -2   45.64    4.71
  -9  -5  -2   36.91    3.41
  -9   5  -2   43.41    4.31
  -9   5  -1  157.49    6.36
  -9  -5  -1  153.61    6.68
  -9   5  -1  155.63    9.42
  -9  -5  -1  132.71    9.00
  -9  -5  -1  125.49    8.78
  -9  -5  -1  154.48    9.76
  -9   5  -1  156.24    9.72
  -9   5  -1  157.94    6.93
  -9   5  -1  165.52    6.82
  -9  -5   0  492.24   16.43
  -9   5   0  526.33   20.04
  -9   5   0  529.48   16.60
  -9  -5   0  476.76   19.75
  -9   5   0  508.58   20.06
  -9  -5   1  396.36   16.22
  -9   5   1  402.67   16.34
  -9  -5   1  386.39   16.01
  -9   5   1  412.39   16.61
  -9  -5   1  373.97   15.76
  -9   5   2  223.00   11.28
  -9  -5   2  263.85   11.80
  -9   5   2  236.04   11.63
  -9  -5   2  257.12   11.47
  -9   5   2  257.11   11.82
  -9  -5   3  143.01    8.11
  -9   5   3  141.24    8.61
  -9   5   3  137.61    8.33
  -9  -5   3  151.94    8.42
  -9   7  -5    8.75    1.68
  -9   7  -5   10.55    1.70
  -9  -7  -5    9.57    1.84
  -9  -7  -5    7.14    1.61
  -9   7  -4   29.67    3.28
  -9   7  -4   27.72    2.84
  -9  -7  -4   30.60    3.01
  -9   7  -4   33.26    3.06
  -9  -7  -4   34.01    3.42
  -9   7  -4   31.81    3.23
  -9  -7  -4   32.83    3.36
  -9   7  -3   54.37    4.62
  -9  -7  -3   48.34    4.37
  -9  -7  -3   49.97    4.27
  -9   7  -3   51.44    3.93
  -9  -7  -3   49.96    3.92
  -9   7  -3   49.83    3.80
  -9   7  -2   86.08    4.62
  -9   7  -2   74.90    4.58
  -9  -7  -2   87.43    5.46
  -9  -7  -2   95.28    5.39
  -9  -7  -2   84.63    4.60
  -9   7  -2   84.95    5.44
  -9   7  -2   92.84    5.45
  -9  -7  -1  128.79    6.33
  -9   7  -1  130.17    8.82
  -9   7  -1  142.15    9.28
  -9  -7  -1  128.73    8.98
  -9   7  -1  138.13    6.55
  -9   7  -1  144.33    6.45
  -9  -7   0  722.93   22.97
  -9   7   0  695.32   26.35
  -9   7   0  728.91   26.60
  -9   7   0  747.32   23.16
  -9   7   0  725.21   26.62
  -9  -7   0  731.58   26.48
  -9  -7   1  193.21   10.46
  -9   7   1  206.35   10.86
  -9   7   1  198.89   10.56
  -9  -7   1  186.87   10.34
  -9  -7   1  187.70    9.97
  -9   7   1  213.08   11.01
  -9   7   2    3.59    4.06
  -9   7   2    1.71    4.19
  -9  -7   2    5.39    4.07
  -9   7   3   95.47    7.21
  -9   7   3   86.46    6.79
  -9  -7   3   89.81    6.72
  -9   9  -5   57.09    2.59
  -9   9  -5   52.06    2.53
  -9  -9  -5   52.94    2.56
  -9   9  -4   19.89    2.64
  -9  -9  -4   12.36    2.68
  -9   9  -4   19.27    2.89
  -9   9  -4   15.10    2.53
  -9   9  -4   14.02    2.66
  -9   9  -4   12.51    2.67
  -9  -9  -4   16.98    2.12
  -9  -9  -3  147.47    6.33
  -9   9  -3  151.08    6.31
  -9   9  -3  147.58    6.21
  -9   9  -3  146.84    6.85
  -9  -9  -3  149.26    6.67
  -9  -9  -3  146.15    6.39
  -9   9  -2  178.22    7.10
  -9   9  -2  181.17    7.21
  -9  -9  -2  171.21    7.90
  -9  -9  -2  200.94    7.88
  -9  -9  -2  182.04    7.31
  -9   9  -2  183.71    7.94
  -9   9  -2  174.79    8.03
  -9  -9  -1  130.78    6.44
  -9  -9  -1  141.38    6.35
  -9   9  -1  137.05    6.70
  -9   9  -1  125.92    6.42
  -9  -9  -1  128.66    5.73
  -9  -9   0  750.62   24.15
  -9  -9   0  769.03   24.48
  -9   9   0  783.26   28.07
  -9  -9   0  751.62   27.64
  -9  -9   0  753.83   27.80
  -9   9   0  796.70   24.53
  -9   9   0  777.95   24.31
  -9  -9   0  764.33   27.69
  -9  -9   1  893.63   30.52
  -9  -9   1  839.79   26.75
  -9  -9   1  857.57   30.23
  -9   9   1  919.87   30.90
  -9   9   2   12.91    4.87
  -9   9   2    8.95    4.74
  -9  -9   2    2.00    4.42
  -9   9   3  303.91   13.65
  -9   9   3  274.74   13.02
  -9  -9   3  297.23   13.27
  -9  -9   3  282.58   12.78
  -9  11  -5    1.81    0.98
  -9 -11  -5    1.74    0.98
  -9 -11  -4   98.31    4.34
  -9  11  -4  107.59    4.56
  -9  11  -4  102.56    4.50
  -9  11  -4   88.50    4.27
  -9  11  -4   87.84    4.26
  -9 -11  -4   97.32    4.08
  -9  11  -3   36.30    3.68
  -9  11  -3   38.80    3.72
  -9  11  -3   35.19    3.73
  -9  11  -3   42.67    3.22
  -9 -11  -3   37.62    3.50
  -9 -11  -3   37.88    3.72
  -9 -11  -3   33.68    3.17
  -9 -11  -3   32.30    3.35
  -9  11  -3   29.53    3.91
  -9  11  -2  109.35    5.73
  -9 -11  -2  121.76    6.11
  -9  11  -2  109.41    5.07
  -9  11  -2  115.56    6.33
  -9  11  -2  121.25    6.28
  -9 -11  -2  121.32    5.90
  -9 -11  -2  109.05    5.47
  -9 -11  -1    7.30    2.77
  -9 -11  -1    6.54    3.12
  -9 -11  -1    7.46    3.46
  -9  11  -1    8.11    2.82
  -9  11  -1    8.15    3.71
  -9  11  -1    7.76    3.82
  -9  11  -1    4.67    3.29
  -9 -11   0  718.26   23.04
  -9  11   0  759.13   27.24
  -9 -11   0  702.44   26.20
  -9  11   0  715.02   26.72
  -9  11   0  726.61   23.24
  -9  11   0  729.79   23.09
  -9 -11   0  756.10   26.80
  -9 -11   0  704.71   22.71
  -9 -11   1   30.47    5.39
  -9  11   1   30.50    3.37
  -9  11   1   27.56    5.72
  -9  11   1   27.87    5.78
  -9 -11   2  589.83   21.63
  -9  11   2  511.79   21.20
  -9  11   2  563.47   21.78
  -9  13  -4   20.58    2.17
  -9  13  -4   23.29    2.41
  -9  13  -4   17.04    2.19
  -9  13  -4   22.34    2.11
  -9 -13  -4   21.54    1.62
  -9 -13  -4   21.26    2.05
  -9 -13  -4   22.64    2.36
  -9 -13  -3  268.86    9.03
  -9 -13  -3  253.38    9.07
  -9 -13  -3  244.87    8.44
  -9  13  -3  237.58    9.10
  -9  13  -3  253.21    9.23
  -9 -13  -3  242.25    8.88
  -9  13  -3  262.08    9.20
  -9 -13  -2   19.53    3.24
  -9  13  -2   21.06    3.28
  -9 -13  -2   24.90    3.69
  -9  13  -2   23.42    4.03
  -9  13  -2   23.43    3.92
  -9  13  -2   25.95    3.66
  -9 -13  -2   25.22    3.47
  -9  13  -1   21.38    3.73
  -9  13  -1   23.73    4.26
  -9  13  -1   23.87    4.06
  -9 -13  -1   19.12    3.67
  -9 -13  -1   24.24    3.66
  -9  13  -1   17.29    2.98
  -9 -13  -1   24.74    3.24
  -9 -13  -1   24.50    3.36
  -9  13   0  154.13    6.89
  -9 -13   0  151.59    6.83
  -9  13   0  152.38    7.01
  -9 -13   0  149.11    6.61
  -9  13   1  234.60    8.86
  -9 -13   1  214.65    8.55
  -9  15  -4   49.82    2.47
  -9 -15  -4   41.52    1.86
  -9  15  -4   45.25    2.12
  -9 -15  -4   51.38    2.58
  -9 -15  -3   89.45    4.33
  -9 -15  -3   85.79    4.25
  -9  15  -3   84.74    3.87
  -9 -15  -3   86.12    3.74
  -9  15  -3   93.87    4.45
  -9  15  -3   88.17    4.32
  -9 -15  -3   90.34    4.14
  -9  15  -3  100.06    4.57
  -9  15  -2  176.40    7.45
  -9 -15  -2  162.64    7.04
  -9 -15  -2  166.66    6.36
  -9  15  -2  171.53    6.92
  -9 -15  -2  167.65    7.04
  -9  15  -2  168.05    7.06
  -9 -15  -2  182.74    6.91
  -9 -15  -1   98.83    5.02
  -9  15  -1   90.97    4.72
  -9 -15  -1   97.41    5.51
  -9  15  -1   99.54    5.74
  -9 -15  -1   92.44    5.32
  -9  15  -1  101.31    5.79
  -9  15  -1   96.54    5.59
  -9  15  -1   93.57    5.06
  -9 -15   0  191.97    7.94
  -9  15   0  199.04    8.13
  -9  15   0  212.73    8.32
  -9  15   1    4.23    2.93
  -9  15   1    9.85    3.40
  -9 -15   1    6.66    2.81
  -9 -15   2  299.77   10.52
  -9  17  -4   35.64    1.69
  -9  17  -4   36.24    1.83
  -9 -17  -3  130.14    4.87
  -9 -17  -3  137.54    5.18
  -9  17  -3  143.28    5.43
  -9 -17  -3  143.72    5.32
  -9 -17  -2   74.29    4.11
  -9 -17  -2   72.44    3.59
  -9  17  -2   76.51    4.50
  -9  17  -2   68.97    4.34
  -9 -17  -2   71.55    4.18
  -9  17  -2   72.85    3.94
  -9 -17  -2   71.82    4.15
  -9  17  -2   82.99    4.26
  -9 -17  -1  165.25    6.55
  -9  17  -1  165.96    7.13
  -9 -17  -1  166.21    6.93
  -9  17  -1  170.56    7.27
  -9  17  -1  145.54    6.21
  -9  17  -1  166.35    6.58
  -9 -17  -1  151.60    6.86
  -9 -17  -1  152.16    6.09
  -9  17   0  196.70    8.20
  -9  17   0  204.70    8.31
  -9 -17   0  193.95    7.84
  -9 -17   0  192.73    8.06
  -9 -17   1  157.97    6.49
  -9  17   1  170.54    7.27
  -9 -17   1  162.48    6.88
  -9  17   1  155.15    6.78
  -9 -17   2   63.43    3.91
  -9  17   2   57.58    4.05
  -9 -19  -3    3.76    1.13
  -9  19  -3    3.76    1.06
  -9  19  -3    3.15    1.74
  -9  19  -3    2.67    1.52
  -9 -19  -3    4.38    1.62
  -9 -19  -2  122.67    4.85
  -9  19  -2  106.12    4.91
  -9 -19  -2  108.45    4.37
  -9  19  -2  114.59    5.07
  -9  19  -2  110.37    4.71
  -9 -19  -2  117.88    4.89
  -9  19  -2  112.96    4.81
  -9 -19  -1   22.33    2.51
  -9 -19  -1   20.62    3.10
  -9 -19  -1   21.52    2.88
  -9  19  -1   22.24    3.22
  -9  19  -1   22.46    3.30
  -9  19  -1   17.88    3.23
  -9  19  -1   21.10    3.07
  -9 -19  -1   23.83    2.91
  -9  19  -1   22.94    2.63
  -9  19   0  124.64    5.93
  -9 -19   0  111.62    5.29
  -9  19   0  125.49    5.95
  -9 -19   0  110.89    4.88
  -9 -19   0  121.74    5.69
  -9 -19   1   34.78    3.41
  -9  19   1   41.90    3.96
  -9  19   1   36.77    3.55
  -9 -19   1   37.19    3.38
  -9 -19   1   39.33    2.87
  -9  19   2  177.00    7.03
  -9 -19   2  174.30    6.76
  -9  19   3   12.71    2.72
  -9 -19   3   14.14    2.49
  -9  21  -3   29.68    1.56
  -9 -21  -3   27.43    1.42
  -9 -21  -2   11.87    1.90
  -9 -21  -2   14.13    1.94
  -9  21  -2   15.34    2.09
  -9 -21  -2   10.06    1.50
  -9  21  -1   32.18    3.15
  -9 -21  -1   25.27    2.32
  -9 -21  -1   31.67    2.66
  -9 -21  -1   32.72    2.94
  -9 -21  -1   36.11    2.80
  -9  21  -1   28.68    2.85
  -9  21  -1   32.87    2.74
  -9 -21   0   36.20    3.20
  -9  21   0   27.72    3.30
  -9  21   0   34.96    3.37
  -9 -21   0   30.29    2.96
  -9 -21   0   33.85    2.56
  -9  21   0   33.84    2.65
  -9 -21   1   62.08    3.28
  -9  21   1   63.57    4.14
  -9 -21   1   59.99    3.49
  -9 -21   1   65.42    3.77
  -9  21   1   62.12    3.69
  -9  21   1   54.65    3.80
  -9  21   2    6.82    2.51
  -9 -21   2   11.56    2.01
  -9  21   2    9.31    2.87
  -9  21   3   18.07    2.38
  -9 -21   3   16.83    2.22
  -9  23  -2   16.89    1.35
  -9 -23  -2   15.82    1.39
  -9  23  -1  193.43    6.55
  -9 -23  -1  175.17    5.92
  -9 -23  -1  194.67    6.22
  -9 -23  -1  181.28    6.41
  -9  23  -1  165.46    6.07
  -9  23  -1  179.61    6.41
  -9 -23   0  173.93    6.38
  -9  23   0  183.05    6.43
  -9  23   0  174.51    6.53
  -9  23   0  168.12    6.37
  -9 -23   0  163.26    5.87
  -9 -23   1    2.23    1.69
  -9  23   1    0.43    1.78
  -9 -23   1    1.09    1.80
  -9 -23   1    0.76    2.08
  -9  23   1   -1.04    2.28
  -9  23   1    3.91    2.30
  -9  23   2   51.11    3.03
  -9 -23   2   54.35    3.09
  -9  23   2   57.90    3.39
  -9 -23   2   48.13    2.53
  -9  23   3   56.85    3.18
  -9 -23   3   53.88    2.99
  -9 -25  -1    6.65    1.02
  -9  25  -1    6.37    1.14
  -9  25  -1    6.43    1.12
  -9 -25   0   54.01    2.35
  -9  25   0   55.69    2.69
  -9  25   0   50.96    2.46
  -9 -25   0   47.04    2.04
  -9  25   1  108.12    3.97
  -9 -25   1  106.33    3.37
  -9  25   2    3.90    1.18
  -8   0  -6   77.10    3.14
  -8   0  -5    1.80    2.26
  -8   0  -5    1.42    2.69
  -8   0  -4   21.87    3.24
  -8   0  -4   23.88    3.04
  -8   0  -4   20.27    3.48
  -8   0  -3    5.09    3.78
  -8   0  -3    3.55    3.14
  -8   0  -2  216.38    8.48
  -8   0  -2  216.67    8.29
  -8   0  -2  212.26   11.18
  -8   0  -1    7.60    2.40
  -8   0  -1    5.53    4.54
  -8   0  -1    4.29    4.12
  -8   0   0 1392.11   42.18
  -8   0   0 1391.60   45.12
  -8   0   0 1453.23   45.26
  -8   0   1    1.48    3.59
  -8   0   1    5.55    3.60
  -8   0   2 1512.72   48.02
  -8   0   2 1587.60   48.63
  -8   0   2 1537.12   48.46
  -8   0   3    0.78    3.02
  -8   0   3    0.99    2.91
  -8  -2  -6    4.47    1.35
  -8   2  -6    4.16    1.46
  -8   2  -5   32.20    2.83
  -8   2  -5   31.50    2.86
  -8  -2  -5   38.08    3.35
  -8  -2  -5   35.54    2.98
  -8   2  -5   34.78    3.30
  -8   2  -4  181.64    7.21
  -8  -2  -4  172.57    7.17
  -8   2  -4  170.17    7.08
  -8  -2  -4  153.09    6.50
  -8   2  -4  159.45    6.80
  -8   2  -4  172.83    7.47
  -8  -2  -4  160.71    6.95
  -8  -2  -4  167.93    7.23
  -8   2  -4  162.20    6.86
  -8  -2  -3  349.42   12.65
  -8   2  -3  350.70   12.29
  -8   2  -3  357.44   12.32
  -8  -2  -3  339.25   12.25
  -8  -2  -2   63.92    3.82
  -8   2  -2   75.12    4.26
  -8   2  -2   70.98    4.85
  -8  -2  -2   70.34    4.73
  -8  -2  -2   68.39    6.09
  -8   2  -2   64.30    6.12
  -8   2  -2   75.34    4.55
  -8  -2  -2   63.43    6.43
  -8   2  -1  588.46   19.43
  -8  -2  -1  607.82   19.40
  -8   2  -1  631.34   19.63
  -8  -2  -1  625.16   19.69
  -8  -2  -1  624.39   22.33
  -8   2  -1  616.19   22.31
  -8   2   0   62.40    5.84
  -8  -2   0   50.93    5.35
  -8  -2   0   59.06    5.75
  -8   2   0   56.80    5.60
  -8   2   0   60.45    3.44
  -8   2   1 1475.35   47.51
  -8   2   1 1528.43   47.80
  -8  -2   1 1502.51   47.64
  -8  -2   1 1512.73   47.55
  -8   2   1 1482.16   47.64
  -8  -2   1 1495.16   47.37
  -8   2   2   13.77    3.50
  -8  -2   2   14.06    3.89
  -8   2   2   14.57    3.66
  -8   2   2   13.26    3.64
  -8  -2   2   15.47    3.59
  -8  -2   2   12.05    3.37
  -8   2   3  686.85   23.77
  -8  -2   3  724.18   24.04
  -8   4  -6   18.65    1.63
  -8  -4  -6   22.77    1.54
  -8   4  -5  186.93    6.68
  -8  -4  -5  180.53    6.69
  -8  -4  -5  170.73    6.59
  -8   4  -5  171.66    6.57
  -8   4  -5  156.91    6.34
  -8  -4  -5  164.12    6.47
  -8   4  -5  160.09    6.34
  -8   4  -5  164.55    6.43
  -8  -4  -4   66.88    4.72
  -8   4  -4   77.55    4.68
  -8   4  -4   86.13    4.79
  -8  -4  -4   61.77    4.58
  -8   4  -4   79.37    4.55
  -8   4  -4   72.14    5.05
  -8  -4  -4   71.15    4.79
  -8  -4  -4   66.74    4.52
  -8  -4  -4   71.65    4.09
  -8   4  -3  541.92   18.20
  -8  -4  -3  540.98   17.94
  -8   4  -3  518.67   17.64
  -8   4  -3  555.59   17.70
  -8   4  -2  380.36   16.41
  -8  -4  -2  384.64   12.96
  -8  -4  -2  362.80   15.49
  -8   4  -2  368.75   13.05
  -8  -4  -2  400.54   13.53
  -8   4  -2  416.48   13.56
  -8   4  -2  402.96   13.59
  -8  -4  -1  187.77   10.38
  -8  -4  -1  186.21    7.43
  -8   4  -1  193.87    9.96
  -8  -4  -1  171.34    9.69
  -8   4  -1  198.13    7.52
  -8   4  -1  198.48    7.65
  -8   4   0  410.91   16.57
  -8  -4   0  403.04   13.59
  -8   4   0  420.65   13.62
  -8  -4   0  435.07   16.45
  -8  -4   0  402.22   16.25
  -8   4   0  456.27   16.78
  -8  -4   1  176.20    8.87
  -8  -4   1  172.86    8.89
  -8  -4   1  178.32    9.16
  -8   4   1  186.66    9.22
  -8  -4   2  427.20   15.52
  -8  -4   2  408.53   15.40
  -8  -4   2  445.17   16.09
  -8   4   2  417.97   16.01
  -8  -4   3  160.34    8.03
  -8   4   3  152.28    7.75
  -8   4   3  167.90    8.37
  -8   6  -6   11.47    1.26
  -8  -6  -6   12.03    1.12
  -8   6  -6   10.65    0.93
  -8  -6  -6   10.38    1.06
  -8  -6  -5   94.36    4.50
  -8   6  -5  104.73    4.55
  -8  -6  -5   84.17    4.34
  -8   6  -5   97.45    4.43
  -8   6  -5   86.19    4.31
  -8   6  -5   96.62    4.25
  -8  -6  -5   89.65    4.28
  -8   6  -4  138.58    6.43
  -8  -6  -4  146.16    6.45
  -8  -6  -4  160.50    6.76
  -8   6  -4  141.63    6.72
  -8  -6  -4  146.83    5.76
  -8   6  -4  153.28    6.57
  -8  -6  -4  138.90    6.08
  -8   6  -4  148.27    6.45
  -8   6  -3  156.99    6.68
  -8   6  -3  155.69    6.70
  -8  -6  -3  152.80    7.05
  -8   6  -3  152.65    7.40
  -8  -6  -3  152.74    7.24
  -8   6  -3  161.82    7.53
  -8  -6  -3  156.91    6.73
  -8  -6  -2  168.28    6.77
  -8   6  -2  168.52    6.88
  -8   6  -2  159.82    6.91
  -8  -6  -2  194.01    7.51
  -8   6  -2  151.46    9.11
  -8  -6  -2  161.06    9.10
  -8   6  -2  174.69   10.12
  -8  -6  -2  176.13   10.32
  -8   6  -2  169.72    7.51
  -8   6  -2  171.92    7.65
  -8  -6  -1    5.74    2.68
  -8   6  -1    7.74    4.34
  -8  -6  -1    8.82    4.36
  -8   6  -1   10.19    2.59
  -8   6  -1    9.47    2.88
  -8   6  -1    8.62    2.98
  -8  -6  -1    5.29    4.28
  -8   6  -1   13.15    4.91
  -8   6   0   96.62    7.05
  -8  -6   0  100.89    7.02
  -8   6   0  100.00    4.73
  -8   6   0   90.03    7.03
  -8  -6   0   91.84    6.91
  -8   6   1   13.71    4.19
  -8  -6   1   13.72    4.00
  -8  -6   1    9.03    3.55
  -8   6   2  114.84    7.40
  -8   6   2  118.83    7.19
  -8  -6   2  129.16    7.54
  -8  -6   2  123.88    7.04
  -8   6   3  580.09   21.77
  -8   6   3  582.23   21.44
  -8  -6   3  626.67   21.69
  -8  -6   3  620.27   21.45
  -8   6   4  317.39   14.62
  -8  -8  -5   27.36    2.51
  -8  -8  -5   28.05    2.11
  -8   8  -5   24.74    2.47
  -8   8  -5   23.02    2.60
  -8  -8  -5   29.72    2.75
  -8   8  -5   27.32    2.72
  -8   8  -5   23.78    2.64
  -8   8  -4   75.24    4.37
  -8  -8  -4   66.90    3.74
  -8  -8  -4   66.79    4.53
  -8  -8  -4   69.10    4.32
  -8   8  -4   68.74    4.65
  -8   8  -4   76.99    4.55
  -8  -8  -4   67.80    3.98
  -8   8  -3    6.75    3.11
  -8  -8  -3    5.90    2.42
  -8   8  -3    8.42    3.18
  -8  -8  -3    8.15    3.04
  -8   8  -3    8.61    3.81
  -8  -8  -3    5.65    3.38
  -8  -8  -3    8.80    3.68
  -8   8  -3    6.27    3.99
  -8  -8  -3    4.45    2.95
  -8  -8  -2  405.48   13.75
  -8   8  -2  425.13   13.76
  -8   8  -2  386.96   13.65
  -8  -8  -2  424.26   14.27
  -8  -8  -2  429.56   14.27
  -8   8  -2  393.13   17.03
  -8  -8  -2  356.94   16.89
  -8   8  -2  403.03   14.32
  -8   8  -2  397.99   16.41
  -8   8  -2  426.94   14.37
  -8  -8  -1  115.44    5.67
  -8  -8  -1  119.22    7.99
  -8   8  -1  121.23    8.12
  -8  -8  -1  117.74    8.19
  -8   8  -1  120.99    8.29
  -8   8  -1  122.65    5.78
  -8   8  -1  116.35    5.67
  -8  -8   0  189.17    7.51
  -8  -8   0  202.25   10.25
  -8   8   0  223.12   10.91
  -8  -8   0  213.80   10.58
  -8   8   0  210.71    7.78
  -8  -8   0  198.04   10.30
  -8   8   1  241.79   11.60
  -8   8   1  246.82   11.44
  -8  -8   1  237.29   11.27
  -8  -8   1  241.11   10.90
  -8   8   2  353.23   14.85
  -8  -8   2  351.15   14.84
  -8  -8   2  374.29   14.64
  -8   8   3   91.08    6.89
  -8   8   3   84.65    6.46
  -8  -8   3   93.35    6.80
  -8  -8   3   93.81    6.66
  -8   8   4  213.14   11.73
  -8  -8   4  209.76   10.49
  -8  10  -5  109.74    4.53
  -8 -10  -5  109.35    4.09
  -8  10  -5  112.41    4.50
  -8  10  -5   94.87    4.43
  -8 -10  -5  106.99    4.44
  -8  10  -5  107.48    4.32
  -8 -10  -4   33.41    2.83
  -8 -10  -4   29.15    2.87
  -8  10  -4   24.42    3.32
  -8  10  -4   29.02    3.36
  -8  10  -4   30.37    3.28
  -8 -10  -3   65.37    4.28
  -8 -10  -3   58.10    3.73
  -8  10  -3   53.62    4.11
  -8  10  -3   60.83    4.17
  -8  10  -3   57.73    4.66
  -8 -10  -3   59.62    4.70
  -8 -10  -3   56.58    4.23
  -8 -10  -2   19.91    3.20
  -8  10  -2   17.62    2.88
  -8  10  -2   16.67    2.98
  -8 -10  -2   21.55    3.83
  -8  10  -2   16.94    3.91
  -8  10  -2   15.57    3.93
  -8 -10  -2   22.83    3.73
  -8  10  -1   11.23    4.74
  -8 -10  -1   15.81    4.93
  -8  10  -1    9.43    4.59
  -8 -10  -1    9.69    4.57
  -8 -10  -1   16.45    3.37
  -8  10  -1   14.46    3.24
  -8  10  -1   14.45    3.54
  -8 -10  -1   16.29    3.21
  -8 -10   0  312.10   13.97
  -8 -10   0  337.60   14.18
  -8 -10   0  327.61   11.38
  -8 -10   0  318.41   11.10
  -8  10   0  314.44   11.12
  -8  10   0  339.25   11.49
  -8 -10   0  315.79   14.29
  -8  10   0  332.39   14.54
  -8 -10   1  129.68    8.16
  -8  10   1  137.26    8.44
  -8 -10   1  115.50    5.15
  -8  10   2   61.98    6.25
  -8  10   2   66.63    6.48
  -8 -10   2   69.45    6.36
  -8 -10   2   67.92    6.08
  -8  10   3  105.61    7.65
  -8 -10   3  126.07    8.06
  -8 -10   3  122.74    7.76
  -8  10   4   36.09    6.15
  -8 -10   4   39.16    5.29
  -8 -12  -5   39.04    2.13
  -8  12  -5   41.35    2.49
  -8  12  -5   42.99    2.49
  -8  12  -5   32.30    2.50
  -8  12  -5   38.51    2.29
  -8 -12  -5   40.45    2.44
  -8  12  -4   36.02    3.19
  -8 -12  -4   32.64    2.77
  -8  12  -4   32.57    3.41
  -8  12  -4   31.79    3.08
  -8 -12  -4   32.38    2.83
  -8  12  -4   31.55    3.23
  -8  12  -3   19.73    3.61
  -8  12  -3   22.47    3.54
  -8  12  -3   19.48    3.14
  -8 -12  -3   20.73    2.89
  -8 -12  -3   20.73    3.52
  -8  12  -3   18.27    3.53
  -8 -12  -3   20.53    3.77
  -8 -12  -3   19.37    3.01
  -8 -12  -3   14.70    3.16
  -8  12  -3   15.50    3.81
  -8  12  -2  105.37    5.58
  -8 -12  -2  102.71    5.30
  -8  12  -2  100.55    4.99
  -8 -12  -2  105.88    5.00
  -8 -12  -2  110.85    5.72
  -8  12  -2  106.60    6.17
  -8 -12  -2  108.41    5.84
  -8  12  -1   25.14    3.81
  -8  12  -1   20.32    3.92
  -8 -12  -1   23.40    3.66
  -8 -12  -1   27.08    4.97
  -8  12  -1   26.28    5.35
  -8  12  -1   26.09    5.28
  -8  12  -1   20.08    5.13
  -8 -12  -1   23.60    5.23
  -8 -12  -1   23.49    3.35
  -8  12  -1   22.39    3.10
  -8 -12   0  249.04   12.08
  -8 -12   0  247.78   12.10
  -8  12   0  262.51   12.93
  -8 -12   0  258.28    9.46
  -8 -12   0  259.75    9.19
  -8  12   0  241.07    9.42
  -8  12   0  271.21    9.80
  -8  12   0  253.56   12.79
  -8  12   1   45.60    3.56
  -8  12   1   48.25    6.06
  -8 -12   1   55.00    6.07
  -8  12   1   50.83    6.44
  -8  12   2   15.67    4.78
  -8  12   2   12.97    4.67
  -8 -12   2   16.51    4.40
  -8 -12   2   12.56    4.92
  -8  12   3   37.74    5.59
  -8 -12   3   40.11    5.68
  -8 -12   3   40.95    5.51
  -8 -14  -5   45.87    2.08
  -8  14  -5   41.02    2.20
  -8 -14  -5   43.57    1.93
  -8 -14  -4   51.97    3.01
  -8  14  -4   49.68    3.19
  -8  14  -4   52.88    3.53
  -8  14  -4   49.25    3.41
  -8  14  -3   49.83    4.02
  -8  14  -3   42.97    4.28
  -8 -14  -3   50.10    3.88
  -8 -14  -3   53.58    3.58
  -8 -14  -3   52.30    4.03
  -8  14  -3   51.18    3.96
  -8 -14  -3   51.32    3.69
  -8  14  -3   54.58    4.12
  -8  14  -2   65.91    4.46
  -8  14  -2   66.36    5.15
  -8 -14  -2   64.73    4.05
  -8 -14  -2   65.44    4.50
  -8 -14  -2   63.22    4.67
  -8 -14  -2   59.75    4.52
  -8  14  -2   63.75    4.62
  -8  14  -1  327.03   11.58
  -8 -14  -1  337.44   11.89
  -8  14  -1  323.01   12.02
  -8  14  -1  331.41   12.03
  -8 -14  -1  302.69   11.05
  -8 -14  -1  330.80   11.56
  -8 -14  -1  335.44   11.77
  -8  14  -1  314.87   11.34
  -8 -14   0    3.33    2.79
  -8  14   0    0.86    4.87
  -8  14   0    9.76    4.96
  -8 -14   0    4.68    3.10
  -8  14   0    1.54    3.25
  -8 -14   0   -2.44    4.46
  -8  14   0    1.54    3.08
  -8  14   0    4.44    2.56
  -8  14   1  545.98   17.67
  -8  14   1  510.94   21.13
  -8 -14   1  529.05   17.55
  -8  14   1  582.41   21.84
  -8 -14   2   77.44    7.02
  -8 -14   2   75.77    6.94
  -8  14   2   63.52    6.75
  -8  16  -5   15.93    1.13
  -8 -16  -4   65.62    3.16
  -8  16  -4   67.87    3.19
  -8  16  -4   68.20    3.51
  -8 -16  -3  169.23    6.74
  -8  16  -3  160.67    6.95
  -8 -16  -3  164.81    6.70
  -8  16  -3  161.02    6.29
  -8 -16  -3  161.20    6.37
  -8  16  -3  168.63    6.82
  -8  16  -3  164.03    6.58
  -8 -16  -3  161.55    6.53
  -8  16  -3  173.12    6.84
  -8 -16  -2  251.67    9.52
  -8  16  -2  255.49    9.80
  -8 -16  -2  235.92    8.94
  -8 -16  -2  239.24    9.25
  -8  16  -2  257.60    9.45
  -8 -16  -2  253.65    9.57
  -8  16  -2  254.50    9.36
  -8  16  -1    4.76    2.94
  -8  16  -1    2.47    3.74
  -8 -16  -1    5.71    3.52
  -8 -16  -1    6.43    3.43
  -8  16  -1   12.07    4.05
  -8  16  -1    5.65    2.76
  -8 -16  -1    4.68    2.58
  -8  16   0  357.65   13.12
  -8 -16   0  388.22   13.39
  -8  16   0  397.82   13.54
  -8 -16   0  377.98   13.14
  -8 -16   0  368.33   12.59
  -8  16   1   83.50    5.15
  -8 -16   1   98.22    5.18
  -8 -16   1   87.93    4.69
  -8 -16   2  418.95   14.42
  -8  16   2  461.79   14.92
  -8 -18  -4   84.47    3.26
  -8  18  -4   78.05    3.08
  -8  18  -4   78.58    3.51
  -8  18  -4   77.75    3.34
  -8 -18  -4   88.34    3.35
  -8  18  -3  183.50    6.80
  -8  18  -3  162.77    6.67
  -8 -18  -3  173.66    6.52
  -8 -18  -3  183.11    6.72
  -8 -18  -3  173.30    6.37
  -8  18  -3  166.21    6.14
  -8 -18  -2  265.37    9.18
  -8 -18  -2  248.15    9.29
  -8  18  -2  232.26    9.27
  -8  18  -2  260.24    9.23
  -8 -18  -2  230.91    9.19
  -8 -18  -2  255.39    8.89
  -8  18  -2  246.23    9.06
  -8 -18  -1  197.88    7.59
  -8  18  -1  199.17    8.44
  -8 -18  -1  205.71    8.21
  -8  18  -1  204.87    8.57
  -8 -18  -1  207.04    8.42
  -8  18  -1  194.57    7.78
  -8  18   0   23.38    3.81
  -8 -18   0   24.79    3.44
  -8  18   0   27.17    4.15
  -8 -18   0   18.92    3.61
  -8 -18   0   23.15    3.05
  -8 -18   1  153.92    6.46
  -8 -18   1  157.57    6.87
  -8  18   1  169.59    7.18
  -8  18   2  177.42    7.40
  -8  18   2  161.98    6.79
  -8 -18   2  175.48    7.01
  -8  18   3  456.63   15.10
  -8  20  -4   44.04    1.93
  -8 -20  -4   39.33    1.68
  -8  20  -3  206.16    7.17
  -8 -20  -3  211.25    6.91
  -8 -20  -3  195.34    7.02
  -8 -20  -3  216.28    7.16
  -8  20  -3  209.70    7.27
  -8 -20  -2  167.47    6.43
  -8  20  -2  161.48    6.85
  -8  20  -2  168.39    6.72
  -8  20  -2  172.50    6.64
  -8  20  -2  168.70    6.86
  -8 -20  -2  180.38    6.71
  -8  20  -1  113.41    5.99
  -8  20  -1  122.12    5.76
  -8  20  -1  111.76    5.15
  -8 -20  -1  114.80    5.69
  -8 -20  -1  121.01    5.22
  -8  20  -1  116.76    5.63
  -8 -20   0   30.37    3.14
  -8  20   0   25.30    3.16
  -8  20   0   28.52    3.99
  -8  20   0   30.99    3.85
  -8 -20   0   30.66    3.50
  -8 -20   1   37.51    3.58
  -8  20   1   47.02    4.22
  -8 -20   1   41.22    3.50
  -8  20   1   37.91    3.24
  -8 -20   2   93.35    4.72
  -8  20   2  102.50    5.29
  -8  20   2   92.65    4.71
  -8  20   3  238.68    8.86
  -8  20   3  259.77    9.26
  -8 -20   3  240.66    8.91
  -8  20   4  130.30    5.52
  -8 -20   4  129.91    5.39
  -8 -22  -3  165.98    5.70
  -8  22  -3  179.74    5.96
  -8 -22  -3  178.89    5.88
  -8  22  -3  167.98    5.83
  -8 -22  -2  116.39    4.64
  -8  22  -2  124.57    4.98
  -8 -22  -2  129.13    4.98
  -8 -22  -2  121.77    4.87
  -8  22  -2  104.24    4.63
  -8  22  -2  109.84    4.84
  -8 -22  -1   85.57    4.23
  -8  22  -1   86.92    4.45
  -8 -22  -1  100.50    4.81
  -8  22  -1   94.50    4.94
  -8  22  -1   95.97    4.75
  -8 -22  -1   91.79    4.59
  -8  22  -1   96.57    4.95
  -8  22  -1   86.43    4.52
  -8 -22   0  412.98   13.45
  -8 -22   0  438.56   14.04
  -8  22   0  432.03   14.03
  -8 -22   0  409.71   13.81
  -8  22   0  439.13   14.20
  -8  22   1   90.60    5.08
  -8  22   1   92.77    4.70
  -8 -22   1   95.54    4.58
  -8  22   1  100.47    5.36
  -8 -22   1  100.11    4.91
  -8 -22   2  198.18    7.40
  -8  22   2  211.46    7.90
  -8 -22   2  204.52    7.77
  -8  22   2  192.89    7.36
  -8 -22   3   32.33    2.80
  -8  22   3   37.48    3.31
  -8  22   3   34.71    2.89
  -8 -22   4  161.69    6.09
  -8  22   4  173.83    6.20
  -8  22   4  174.69    6.39
  -8  24  -2   12.39    1.70
  -8 -24  -2    8.85    1.54
  -8 -24  -2   12.49    1.74
  -8  24  -2    9.77    1.51
  -8  24  -1  164.48    6.09
  -8 -24  -1  159.22    5.62
  -8  24  -1  147.92    5.57
  -8 -24  -1  163.43    5.98
  -8 -24  -1  158.57    5.80
  -8  24  -1  144.68    5.65
  -8  24  -1  158.61    6.06
  -8  24  -1  148.27    5.82
  -8 -24   0    3.60    2.23
  -8  24   0    2.46    2.52
  -8  24   0    5.17    2.44
  -8 -24   0    2.59    2.09
  -8  24   0    1.43    2.29
  -8 -24   1  294.32    9.57
  -8  24   1  296.31   10.17
  -8 -24   1  291.30    9.82
  -8 -24   1  303.53   10.09
  -8  24   1  283.01    9.96
  -8  24   1  264.63    9.61
  -8 -24   2    7.47    2.44
  -8  24   2    2.85    1.90
  -8 -24   2    3.64    2.16
  -8  24   2    6.46    2.45
  -8  24   2    6.09    2.62
  -8 -24   2    4.11    1.81
  -8  24   3   78.43    3.57
  -8  24   3   84.85    3.98
  -8 -24   3   84.92    3.67
  -8 -24   3   84.72    3.89
  -8 -26  -2   15.93    0.98
  -8 -26  -1    2.68    1.38
  -8  26  -1    3.20    1.50
  -8 -26  -1    3.34    1.18
  -8  26  -1    2.34    1.47
  -8  26   0  166.88    6.01
  -8 -26   0  173.32    5.83
  -8  26   0  178.05    6.23
  -8 -26   0  173.23    6.09
  -8 -26   0  176.42    6.13
  -8  26   0  162.19    6.20
  -8  26   1   21.26    2.27
  -8 -26   1   21.27    2.16
  -8 -26   1   22.59    2.00
  -8 -26   1   21.99    2.16
  -8  26   1   25.31    2.29
  -8  26   1   20.24    2.35
  -8  26   2   16.79    1.64
  -8 -26   2   21.97    2.00
  -8  26   2   24.35    2.15
  -8  26   2   24.33    2.33
  -8 -26   2   24.10    1.89
  -8 -26   2   22.46    2.13
  -8 -26   3   29.72    1.58
  -8  26   3   22.61    1.46
  -8 -28   0   61.29    2.24
  -8  28   0   59.94    2.37
  -8 -28   1   21.34    1.14
  -8  28   1   16.60    1.20
  -8  28   2    2.93    0.82
  -7   1  -6   14.21    2.33
  -7  -1  -6   16.69    2.34
  -7  -1  -5   29.86    3.56
  -7   1  -5   28.83    3.60
  -7  -1  -5   25.83    3.47
  -7  -1  -5   28.84    3.26
  -7   1  -5   29.73    3.22
  -7   1  -5   30.04    3.36
  -7  -1  -5   28.61    3.24
  -7  -1  -4   60.27    3.65
  -7  -1  -4   63.98    4.41
  -7   1  -4   56.33    4.30
  -7   1  -4   56.89    4.33
  -7  -1  -4   57.98    4.12
  -7   1  -4   53.34    4.71
  -7  -1  -4   56.73    4.16
  -7  -1  -3  103.50    5.43
  -7  -1  -3   92.91    4.62
  -7   1  -3   79.47    7.00
  -7  -1  -3   86.79    7.25
  -7   1  -3   68.31    4.43
  -7   1  -2  308.06   12.79
  -7  -1  -2  288.36   12.58
  -7   1  -2  321.21   10.97
  -7  -1  -2  316.10   10.93
  -7  -1  -2  297.09   10.70
  -7   1  -2  310.64   10.80
  -7  -1  -2  315.20   13.64
  -7   1  -1  125.35    5.13
  -7   1  -1  131.21    5.23
  -7  -1  -1  116.43    4.99
  -7  -1  -1  136.32    7.64
  -7  -1  -1  135.02    7.25
  -7  -1  -1  126.38    7.44
  -7   1  -1  128.81    7.27
  -7  -1   0   47.39    4.70
  -7   1   0   51.41    4.77
  -7  -1   0   54.20    4.81
  -7   1   0   46.15    4.68
  -7   1   0   52.72    4.76
  -7  -1   1  100.22    5.71
  -7   1   1   96.60    5.42
  -7  -1   1  107.79    6.00
  -7   1   1  114.58    6.25
  -7  -1   1  103.00    5.96
  -7   1   1  102.87    5.93
  -7   1   2   29.01    3.06
  -7  -1   2   27.70    3.23
  -7  -1   2   27.23    3.35
  -7  -1   2   27.57    2.86
  -7  -1   2   32.14    3.66
  -7   1   2   28.38    3.45
  -7   1   3  684.85   23.06
  -7   1   3  688.59   23.25
  -7  -1   3  750.25   23.28
  -7  -3  -6   42.80    2.83
  -7   3  -6   47.87    2.92
  -7   3  -5   46.84    3.80
  -7   3  -5   39.62    3.46
  -7  -3  -5   47.30    3.69
  -7  -3  -5   42.73    3.78
  -7  -3  -5   43.02    3.79
  -7  -3  -5   47.97    3.23
  -7   3  -5   44.18    3.86
  -7  -3  -4   68.78    4.49
  -7   3  -4   74.75    5.10
  -7   3  -4   68.11    4.64
  -7  -3  -4   71.45    4.74
  -7  -3  -4   70.10    4.25
  -7   3  -4   65.06    4.50
  -7  -3  -4   61.01    3.82
  -7  -3  -3 1057.99   33.46
  -7   3  -3 1025.05   33.54
  -7   3  -3 1088.88   33.70
  -7   3  -3 1120.53   34.09
  -7  -3  -3 1096.57   37.25
  -7   3  -3 1046.08   36.88
  -7   3  -3 1176.22   34.16
  -7  -3  -3 1138.96   33.99
  -7  -3  -2   46.85    4.83
  -7   3  -2   49.75    5.12
  -7   3  -2   43.55    3.64
  -7   3  -2   48.11    3.72
  -7   3  -2   39.82    5.22
  -7  -3  -2   44.11    3.67
  -7   3  -1  462.61   16.97
  -7  -3  -1  449.65   16.91
  -7  -3  -1  455.20   14.43
  -7   3  -1  462.48   14.60
  -7   3  -1  434.57   14.56
  -7  -3  -1  443.12   14.63
  -7  -3   0  605.77   21.36
  -7   3   0  608.24   19.03
  -7   3   0  633.43   21.55
  -7  -3   0  596.95   21.27
  -7  -3   0  613.39   21.37
  -7   3   0  637.40   21.57
  -7  -3   1  269.55   10.86
  -7   3   1  274.97   11.01
  -7   3   1  272.81   11.19
  -7  -3   1  267.95   10.85
  -7  -3   2  523.05   18.22
  -7   3   2  528.81   18.05
  -7   3   2  521.84   18.27
  -7  -3   2  511.08   17.80
  -7  -3   2  540.40   18.01
  -7  -3   3  191.15    8.23
  -7   3   3  170.77    7.79
  -7  -3   3  177.67    8.00
  -7   5  -6   17.59    2.16
  -7  -5  -6   19.11    2.08
  -7   5  -6   19.06    2.22
  -7  -5  -6   19.37    1.64
  -7  -5  -5  158.46    6.67
  -7  -5  -5  161.61    6.21
  -7  -5  -5  169.28    6.62
  -7   5  -5  158.71    6.78
  -7   5  -5  147.67    6.38
  -7  -5  -5  162.18    6.72
  -7   5  -5  160.19    6.47
  -7  -5  -4   85.73    5.17
  -7  -5  -4   89.25    5.07
  -7   5  -4   85.99    5.48
  -7   5  -4   81.63    4.85
  -7  -5  -4   84.13    4.58
  -7   5  -4   86.08    5.03
  -7  -5  -4   81.19    4.40
  -7  -5  -3   15.03    3.13
  -7   5  -3   15.90    3.02
  -7   5  -3   17.39    3.15
  -7   5  -3   21.19    3.77
  -7  -5  -3   14.38    3.30
  -7   5  -3   16.61    3.89
  -7  -5  -3   16.46    5.07
  -7   5  -3   18.59    4.86
  -7  -5  -2  247.02    8.87
  -7   5  -2  224.87   11.15
  -7   5  -2  221.09    8.77
  -7   5  -2  238.63    8.93
  -7  -5  -1  307.28   10.35
  -7  -5  -1  310.55   12.70
  -7   5  -1  313.60   12.79
  -7  -5  -1  294.59   12.98
  -7   5  -1  301.31   12.78
  -7   5  -1  296.32   10.32
  -7   5  -1  289.98   10.25
  -7  -5   0  414.62   13.58
  -7  -5   0  424.09   16.00
  -7   5   0  465.36   16.34
  -7  -5   1  593.91   20.87
  -7   5   1  612.02   21.02
  -7   5   2  620.53   21.38
  -7  -5   2  636.96   21.62
  -7  -5   2  621.66   21.33
  -7  -5   3  918.28   30.53
  -7   5   3  925.35   30.44
  -7   5   3  874.41   29.75
  -7   5   3  979.07   31.01
  -7  -5   3  993.38   30.82
  -7   5   4   33.43    5.09
  -7  -5   4   40.99    4.59
  -7   7  -6  154.71    5.63
  -7   7  -6  148.30    5.59
  -7  -7  -6  149.21    5.37
  -7  -7  -6  153.55    5.19
  -7   7  -5   63.71    4.05
  -7  -7  -5   57.43    4.02
  -7  -7  -5   55.40    3.89
  -7  -7  -5   63.60    3.60
  -7   7  -5   54.73    3.75
  -7  -7  -5   60.48    3.84
  -7   7  -5   60.72    4.20
  -7   7  -5   62.08    3.91
  -7   7  -4   99.04    5.31
  -7   7  -4  104.25    5.45
  -7  -7  -4  103.11    4.95
  -7  -7  -4  106.09    5.33
  -7  -7  -4   99.93    5.56
  -7  -7  -4  104.83    5.37
  -7   7  -4   98.33    5.72
  -7  -7  -4   87.60    4.61
  -7  -7  -4   99.08    5.03
  -7  -7  -3  158.94    6.90
  -7  -7  -3  152.48    6.97
  -7   7  -3  150.90    7.10
  -7   7  -3  160.46    6.64
  -7  -7  -3  141.89    6.13
  -7   7  -3  156.02    6.56
  -7  -7  -3  168.76    6.63
  -7   7  -3  141.77    7.32
  -7  -7  -3  146.26    9.48
  -7  -7  -2   97.90    5.03
  -7  -7  -2  104.46    7.18
  -7   7  -2   96.07    6.66
  -7   7  -2  107.22    5.36
  -7   7  -2   98.17    5.46
  -7  -7  -2   86.01    7.28
  -7   7  -2   90.56    7.09
  -7  -7  -1  114.20    5.18
  -7   7  -1  123.71    5.46
  -7   7  -1  120.40    5.36
  -7  -7  -1  115.90    7.57
  -7   7  -1  122.91    7.69
  -7  -7  -1  116.79    7.21
  -7   7  -1  121.85    7.43
  -7   7   0 1005.52   31.78
  -7  -7   0 1115.36   34.65
  -7  -7   0 1039.86   34.39
  -7   7   0 1107.99   34.63
  -7  -7   1  903.04   30.45
  -7  -7   1  864.85   29.97
  -7  -7   1  922.28   30.32
  -7   7   1  955.76   30.58
  -7   7   1  959.87   30.82
  -7  -7   2  913.12   29.63
  -7  -7   2  914.65   29.54
  -7   7   2  847.90   29.06
  -7   7   2  878.26   29.51
  -7   7   3  226.56   10.40
  -7  -7   3  261.10   10.99
  -7  -7   3  251.70   10.80
  -7   7   3  241.76   10.86
  -7  -7   4   93.60    6.61
  -7  -7   4   88.50    6.67
  -7   7   4   88.88    7.27
  -7  -9  -6   41.44    2.02
  -7   9  -6   41.71    2.27
  -7  -9  -5  115.99    5.05
  -7  -9  -5  109.92    5.04
  -7   9  -5  118.15    5.25
  -7   9  -5  110.70    5.54
  -7   9  -5  114.42    5.15
  -7  -9  -5  128.07    5.40
  -7   9  -5  126.17    5.37
  -7  -9  -4   54.00    3.53
  -7  -9  -4   57.47    4.38
  -7  -9  -4   62.49    4.40
  -7  -9  -4   58.94    3.96
  -7   9  -4   62.00    4.29
  -7  -9  -4   63.29    4.31
  -7   9  -4   51.84    4.30
  -7   9  -4   55.89    4.28
  -7  -9  -4   56.52    3.94
  -7   9  -3  217.98    8.11
  -7   9  -3  213.08    8.12
  -7  -9  -3  193.23    7.70
  -7  -9  -3  211.37    8.41
  -7  -9  -3  211.69    8.54
  -7  -9  -3  199.53    8.15
  -7   9  -3  210.04    8.84
  -7  -9  -3  187.72    8.01
  -7  -9  -2   99.63    4.81
  -7   9  -2   98.42    4.76
  -7   9  -2   99.36    4.67
  -7  -9  -2   88.97    6.77
  -7   9  -2   89.12    7.17
  -7  -9  -2   87.50    7.35
  -7   9  -2   96.68    5.32
  -7   9  -2   86.15    6.66
  -7   9  -2   96.70    5.40
  -7   9  -2   98.23    5.45
  -7  -9  -2   97.34    5.25
  -7  -9  -2   96.35    5.28
  -7  -9  -1  517.89   19.31
  -7   9  -1  536.30   19.77
  -7   9  -1  508.65   19.59
  -7  -9  -1  516.33   19.88
  -7   9  -1  518.80   17.05
  -7  -9  -1  548.89   20.09
  -7   9  -1  528.35   17.11
  -7  -9  -1  505.35   16.94
  -7  -9  -1  527.76   17.06
  -7  -9   0  302.25   10.41
  -7   9   0  339.55   13.61
  -7  -9   0  304.25   13.12
  -7  -9   0  320.78   13.15
  -7   9   0  302.53   10.42
  -7   9   1  400.56   15.45
  -7  -9   1  393.77   15.29
  -7  -9   1  376.40   14.85
  -7  -9   1  364.88   14.39
  -7   9   2  286.54   12.41
  -7   9   2  274.33   12.07
  -7  -9   2  282.95   12.06
  -7  -9   3   17.72    4.32
  -7  -9   3   13.31    3.80
  -7   9   3   12.84    3.97
  -7   9   3   10.89    3.75
  -7  -9   4  448.80   17.70
  -7  -9   4  428.79   17.67
  -7   9   4  462.28   18.70
  -7   9   5  161.46   10.31
  -7  -9   5  176.68    9.76
  -7 -11  -6   79.15    2.90
  -7  11  -6   73.95    3.03
  -7 -11  -5   35.02    2.79
  -7  11  -5   31.45    2.98
  -7  11  -5   28.03    3.17
  -7  11  -5   33.43    2.82
  -7 -11  -5   28.91    2.90
  -7 -11  -4  313.80   10.73
  -7  11  -4  316.38   10.58
  -7 -11  -4  304.91   10.33
  -7 -11  -4  263.44   10.05
  -7  11  -4  275.51   10.58
  -7  11  -4  310.65   10.75
  -7 -11  -4  285.06   10.38
  -7  11  -3   43.76    3.96
  -7 -11  -3   57.65    4.32
  -7  11  -3   52.94    4.05
  -7 -11  -3   52.52    3.76
  -7 -11  -3   52.43    4.49
  -7 -11  -3   53.04    4.20
  -7  11  -3   46.66    4.72
  -7  11  -2  557.99   22.25
  -7  11  -2  646.15   20.50
  -7  11  -2  633.86   20.47
  -7  11  -2  642.95   19.80
  -7 -11  -2  600.68   19.61
  -7  11  -2  598.05   19.70
  -7 -11  -2  575.82   22.26
  -7 -11  -2  650.99   20.31
  -7  11  -2  560.81   22.55
  -7 -11  -2  636.92   23.73
  -7 -11  -2  651.45   20.30
  -7  11  -1   95.09    7.24
  -7 -11  -1   94.33    7.12
  -7  11  -1  100.51    5.29
  -7 -11  -1   93.05    6.76
  -7 -11  -1  101.68    7.43
  -7  11  -1   95.33    5.07
  -7 -11  -1  106.95    5.15
  -7 -11  -1   94.76    4.96
  -7  11   0  610.57   21.17
  -7 -11   0  541.08   17.63
  -7 -11   0  537.32   17.43
  -7  11   0  547.30   17.64
  -7 -11   0  554.44   20.40
  -7 -11   1  117.56    7.52
  -7 -11   1  117.28    6.79
  -7  11   1  133.33    8.08
  -7 -11   1  131.70    7.90
  -7  11   1  114.93    5.19
  -7  11   1  132.95    8.09
  -7  11   2   93.94    7.08
  -7 -11   2  113.81    7.21
  -7  11   2  104.97    7.20
  -7 -11   3   67.51    6.00
  -7  11   3   57.80    5.87
  -7 -11   3   61.97    6.27
  -7 -11   4  459.84   18.79
  -7  11   4  483.56   19.71
  -7 -11   4  464.02   18.79
  -7  13  -6    4.72    0.85
  -7  13  -6    3.58    0.84
  -7 -13  -6    3.93    0.71
  -7  13  -5   24.21    2.57
  -7 -13  -5   25.04    2.45
  -7  13  -5   26.51    2.59
  -7  13  -5   26.28    2.84
  -7  13  -5   24.02    2.43
  -7 -13  -5   24.77    2.38
  -7  13  -4   15.21    3.06
  -7 -13  -4    9.37    2.25
  -7 -13  -4   10.01    2.63
  -7 -13  -4   13.63    2.93
  -7  13  -4   11.87    2.76
  -7 -13  -4   13.10    3.38
  -7  13  -4   15.42    3.21
  -7  13  -3  515.53   16.94
  -7  13  -3  516.80   17.01
  -7 -13  -3  511.19   16.79
  -7  13  -3  508.62   16.63
  -7 -13  -3  500.32   16.55
  -7 -13  -3  480.59   16.67
  -7 -13  -3  525.64   17.08
  -7  13  -3  487.18   17.19
  -7 -13  -3  508.33   16.88
  -7  13  -2   99.53    6.04
  -7  13  -2  109.19    6.09
  -7  13  -2   98.01    5.88
  -7  13  -2  111.25    5.07
  -7 -13  -2  109.21    5.23
  -7 -13  -2  107.38    5.79
  -7  13  -2   95.91    7.21
  -7  13  -2  100.59    5.39
  -7 -13  -2  112.17    5.73
  -7 -13  -1  479.95   18.81
  -7 -13  -1  477.39   15.57
  -7 -13  -1  469.92   18.43
  -7  13  -1  409.01   17.84
  -7  13  -1  468.21   15.77
  -7 -13  -1  446.63   14.90
  -7  13  -1  467.05   18.57
  -7 -13  -1  419.59   17.42
  -7 -13  -1  480.91   15.34
  -7  13  -1  438.44   15.41
  -7  13  -1  442.85   15.11
  -7 -13  -1  477.51   15.49
  -7 -13   0  154.51    8.69
  -7  13   0  136.88    8.80
  -7  13   0  150.81    9.16
  -7 -13   0  135.37    5.97
  -7 -13   0  149.03    8.51
  -7 -13   0  135.51    5.74
  -7  13   0  138.65    6.24
  -7  13   1   99.55    7.72
  -7 -13   1   96.26    4.74
  -7  13   1  101.66    7.60
  -7  13   1   99.98    5.02
  -7 -13   1   99.80    7.14
  -7  13   2  130.67    8.56
  -7 -13   2  139.84    8.64
  -7  13   3   60.75    6.85
  -7  13   3   46.43    5.82
  -7 -13   3   58.45    6.33
  -7 -13   3   60.44    6.21
  -7 -13   4  138.64    9.07
  -7  13   4  121.81    9.23
  -7 -13   4  148.22    9.40
  -7  15  -5    8.53    1.99
  -7  15  -5    6.27    1.81
  -7 -15  -5    7.47    1.81
  -7 -15  -4   40.45    3.71
  -7  15  -4   43.96    3.58
  -7  15  -4   44.96    3.63
  -7  15  -4   43.09    3.65
  -7 -15  -4   46.84    3.43
  -7  15  -4   46.72    3.41
  -7 -15  -3   21.74    3.22
  -7 -15  -3   21.30    3.33
  -7  15  -3   19.64    4.02
  -7 -15  -3   20.09    3.20
  -7  15  -3   23.86    3.90
  -7 -15  -3   19.10    3.58
  -7  15  -3   21.88    3.60
  -7  15  -3   25.42    3.72
  -7  15  -2   82.13    4.92
  -7  15  -2   75.74    5.67
  -7 -15  -2   86.08    5.25
  -7  15  -2   83.80    5.36
  -7 -15  -2   79.13    4.56
  -7  15  -2   78.82    4.75
  -7 -15  -2   81.94    5.15
  -7  15  -1    1.36    2.62
  -7  15  -1    1.85    3.52
  -7 -15  -1   -2.08    4.06
  -7 -15  -1    2.77    3.18
  -7 -15  -1    1.21    2.72
  -7 -15  -1   -2.70    3.76
  -7  15  -1    5.17    4.32
  -7  15  -1   -0.79    3.45
  -7  15  -1    1.37    2.59
  -7 -15  -1    0.84    3.10
  -7  15   0   94.64    7.87
  -7  15   0   88.60    4.68
  -7  15   0  100.97    5.34
  -7 -15   0  106.13    5.35
  -7 -15   0   91.27    7.20
  -7 -15   0  103.46    5.00
  -7 -15   1  509.61   16.99
  -7 -15   1  532.07   20.40
  -7 -15   1  533.53   20.27
  -7  15   1  555.46   17.44
  -7  15   1  512.81   16.94
  -7  15   2   85.65    7.43
  -7 -15   2   83.95    7.25
  -7 -15   2   81.63    4.22
  -7 -15   3  367.56   15.36
  -7  15   3  309.04   15.31
  -7  17  -5   53.56    2.48
  -7 -17  -5   53.06    2.40
  -7  17  -5   51.75    2.57
  -7  17  -4    3.56    2.18
  -7 -17  -4    9.08    2.37
  -7  17  -4    3.14    2.50
  -7  17  -3  112.71    5.57
  -7  17  -3  105.83    5.80
  -7  17  -3  116.54    5.71
  -7 -17  -3  116.83    5.58
  -7  17  -3  107.09    5.10
  -7 -17  -3  122.39    5.36
  -7 -17  -3  120.21    5.69
  -7  17  -3  112.18    5.23
  -7 -17  -3  112.39    5.33
  -7  17  -3  112.31    5.54
  -7  17  -2   68.32    4.59
  -7  17  -2   58.87    5.16
  -7 -17  -2   65.26    4.67
  -7  17  -2   60.36    5.02
  -7  17  -2   63.99    4.84
  -7  17  -2   63.06    4.27
  -7 -17  -2   63.66    4.61
  -7 -17  -2   63.73    4.19
  -7  17  -1  176.01    7.50
  -7 -17  -1  191.69    7.90
  -7  17  -1  193.52    8.43
  -7 -17  -1  181.73    7.31
  -7  17  -1  181.22    7.36
  -7 -17  -1  189.35    7.96
  -7  17  -1  177.58    8.03
  -7  17   0   19.88    5.26
  -7  17   0   15.52    3.05
  -7  17   0   22.89    3.79
  -7 -17   0   18.28    4.91
  -7 -17   0   20.89    3.38
  -7 -17   0   18.96    3.44
  -7 -17   1  115.12    5.60
  -7  17   1  107.47    5.31
  -7  17   1  127.39    6.13
  -7 -17   1  109.23    5.22
  -7 -17   1  108.51    7.95
  -7  17   2   16.85    5.03
  -7 -17   2   17.71    5.08
  -7 -17   2   18.38    2.98
  -7 -19  -5   15.82    0.99
  -7  19  -4   58.76    3.22
  -7  19  -4   53.75    2.95
  -7  19  -4   59.94    2.86
  -7 -19  -4   59.39    3.09
  -7  19  -3    2.82    2.09
  -7 -19  -3    3.06    2.57
  -7  19  -3    2.36    2.87
  -7  19  -3    1.08    2.48
  -7 -19  -3    4.25    2.33
  -7  19  -3    3.12    3.02
  -7  19  -3    4.36    2.83
  -7 -19  -3    3.19    2.87
  -7  19  -2   39.67    4.61
  -7  19  -2   39.68    4.11
  -7 -19  -2   35.79    3.87
  -7  19  -2   38.54    3.92
  -7  19  -2   41.13    4.11
  -7  19  -2   36.65    3.72
  -7 -19  -2   40.99    3.70
  -7 -19  -2   34.19    3.85
  -7 -19  -1   39.53    3.58
  -7  19  -1   36.41    4.36
  -7 -19  -1   35.89    4.22
  -7  19  -1   39.26    3.60
  -7  19  -1   44.08    4.41
  -7  19  -1   41.52    4.72
  -7 -19  -1   35.90    3.91
  -7  19   0  119.36    6.30
  -7 -19   0   98.38    5.31
  -7 -19   0  110.21    5.70
  -7  19   0  107.01    5.96
  -7 -19   1    7.82    3.01
  -7  19   1    4.44    3.65
  -7  19   1    6.49    2.99
  -7 -19   2  261.52    9.64
  -7  19   2  261.43    9.78
  -7 -19   3    9.33    2.84
  -7  21  -4    4.16    1.50
  -7  21  -4    1.67    1.03
  -7 -21  -4    1.76    1.53
  -7 -21  -4    1.73    1.34
  -7 -21  -3   49.68    3.05
  -7  21  -3   55.20    3.51
  -7  21  -3   51.16    2.82
  -7 -21  -3   55.34    3.28
  -7  21  -3   52.77    3.30
  -7 -21  -2   28.39    3.33
  -7  21  -2   29.41    3.53
  -7 -21  -2   30.49    3.19
  -7  21  -2   26.83    3.75
  -7  21  -2   30.69    3.43
  -7  21  -2   31.23    3.27
  -7  21  -1    6.84    3.12
  -7  21  -1    8.16    3.68
  -7 -21  -1    9.15    3.17
  -7  21  -1   10.97    3.43
  -7 -21  -1    6.06    2.91
  -7 -21   0   46.22    4.34
  -7  21   0   46.26    3.67
  -7  21   0   54.64    4.77
  -7 -21   0   52.54    4.11
  -7  21   0   51.05    4.66
  -7  21   1  205.04    7.97
  -7  21   1  213.28    8.53
  -7 -21   1  203.59    7.92
  -7 -21   1  206.05    8.17
  -7  21   1  189.34    7.94
  -7  21   2   61.49    4.74
  -7  21   2   58.81    4.28
  -7 -21   2   52.80    3.77
  -7 -21   3   71.74    4.24
  -7  21   3   77.12    4.70
  -7 -21   4  124.05    5.31
  -7  23  -4   54.24    2.05
  -7  23  -3    5.96    1.89
  -7 -23  -3    4.62    1.71
  -7  23  -3    6.93    1.75
  -7 -23  -2   39.98    3.04
  -7  23  -2   45.06    3.28
  -7 -23  -2   44.93    3.21
  -7 -23  -2   48.03    3.27
  -7  23  -2   45.44    3.19
  -7 -23  -1    0.98    2.61
  -7  23  -1    0.76    2.52
  -7 -23  -1    3.45    2.88
  -7  23  -1    5.16    2.50
  -7  23  -1    0.76    2.70
  -7  23  -1    2.22    3.08
  -7  23   0   82.48    4.83
  -7 -23   0   92.33    4.55
  -7 -23   0   89.25    4.99
  -7  23   0   74.57    4.03
  -7  23   0   81.41    5.06
  -7 -23   0   94.27    4.74
  -7  23   0   82.38    5.05
  -7 -23   1   80.73    4.60
  -7  23   1   81.18    4.44
  -7  23   1   84.76    5.03
  -7 -23   1   84.20    4.92
  -7  23   1   73.19    4.36
  -7 -23   2   53.81    3.51
  -7 -23   2   51.17    3.83
  -7  23   2   55.43    4.28
  -7  23   2   51.44    3.85
  -7 -23   3   70.08    4.19
  -7  23   3   79.25    4.29
  -7  23   3   77.90    4.59
  -7 -23   3   72.90    3.97
  -7 -23   4   97.07    4.28
  -7  23   4  107.96    4.67
  -7 -25  -3   81.60    2.95
  -7  25  -3   79.11    2.93
  -7 -25  -3   83.35    2.97
  -7 -25  -2    3.81    1.63
  -7 -25  -2    4.37    1.38
  -7  25  -2    2.37    1.73
  -7 -25  -2    6.10    1.94
  -7  25  -2    5.25    1.83
  -7 -25  -2    3.28    1.71
  -7 -25  -1  202.75    6.99
  -7  25  -1  188.94    7.05
  -7 -25  -1  195.77    7.08
  -7  25  -1  187.23    6.85
  -7  25  -1  209.00    7.42
  -7 -25   0   88.90    4.22
  -7 -25   0   88.15    4.38
  -7  25   0   92.63    4.52
  -7 -25   0   90.76    4.50
  -7  25   0   83.74    4.40
  -7 -25   0   93.93    4.54
  -7  25   0   83.04    4.58
  -7  25   1   32.88    2.83
  -7  25   1   35.53    3.44
  -7 -25   1   37.27    3.30
  -7 -25   1   38.19    3.12
  -7 -25   1   35.96    2.71
  -7  25   1   41.46    3.58
  -7 -25   2   25.49    2.76
  -7  25   2   26.97    2.77
  -7  25   2   27.04    3.16
  -7 -25   2   25.83    2.39
  -7 -25   2   22.71    2.90
  -7  25   2   20.21    2.51
  -7 -25   3   76.89    3.79
  -7 -25   3   74.32    3.53
  -7  25   3   79.06    4.06
  -7  25   3   72.19    3.72
  -7 -25   4   25.65    2.01
  -7  25   4   26.77    2.24
  -7  27  -2  139.77    5.02
  -7 -27  -2  180.69    5.15
  -7  27  -1   32.57    2.25
  -7 -27  -1   30.50    2.07
  -7  27   0  145.72    5.72
  -7 -27   0  145.93    5.45
  -7 -27   0  154.60    5.42
  -7  27   0  147.72    5.50
  -7 -27   0  157.45    5.64
  -7 -27   0  154.80    5.62
  -7  27   0  137.36    5.41
  -7  27   0  153.15    5.69
  -7  27   1   56.86    3.20
  -7 -27   1   60.15    3.24
  -7 -27   1   62.54    3.06
  -7  27   1   57.08    3.32
  -7 -27   1   62.91    3.24
  -7 -27   1   56.80    3.02
  -7 -27   2   47.31    2.70
  -7  27   2   49.09    2.96
  -7 -27   2   51.20    2.89
  -7  27   2   40.70    2.36
  -7  27   3   27.73    1.71
  -7  29   0   79.49    2.93
  -7 -29   0   78.07    2.82
  -7  29   0   71.03    2.95
  -7  29   1   64.42    2.57
  -7 -29   1   64.60    2.43
  -7  29   2  100.47    3.80
  -7 -29   2  125.18    3.83
  -6   0  -7    1.31    1.39
  -6   0  -6  429.00   13.95
  -6   0  -6  479.44   14.61
  -6   0  -5    5.91    3.32
  -6   0  -5    4.06    3.00
  -6   0  -5    4.13    3.11
  -6   0  -5    1.27    2.94
  -6   0  -4 2211.73   66.32
  -6   0  -4 2176.05   65.82
  -6   0  -4 2046.78   69.39
  -6   0  -4 2220.90   66.30
  -6   0  -4 2310.40   66.63
  -6   0  -3   12.45    4.22
  -6   0  -3    5.82    3.31
  -6   0  -2  495.47   16.01
  -6   0  -2  504.49   16.11
  -6   0  -2  499.43   17.76
  -6   0   0  869.78   28.87
  -6   0   0  933.07   29.09
  -6   0   1    2.72    2.11
  -6   0   1    3.11    2.46
  -6   0   1    6.03    2.54
  -6   0   2  666.22   20.86
  -6   0   2  628.30   20.46
  -6   0   3    4.01    1.88
  -6   2  -7   70.86    2.96
  -6  -2  -6   15.14    2.17
  -6  -2  -6   18.45    2.60
  -6   2  -6   19.50    2.91
  -6  -2  -6   19.68    2.78
  -6   2  -6   15.26    2.79
  -6  -2  -5  128.80    6.21
  -6  -2  -5  139.13    5.88
  -6   2  -5  132.04    6.24
  -6  -2  -5  125.66    5.74
  -6  -2  -5  148.11    6.27
  -6   2  -5  133.26    6.45
  -6  -2  -5  136.50    6.13
  -6   2  -5  133.02    6.09
  -6   2  -5  128.62    6.13
  -6  -2  -5  141.14    6.30
  -6   2  -4   74.07    3.99
  -6  -2  -4   78.83    4.30
  -6   2  -4   80.80    4.65
  -6  -2  -4   74.13    4.70
  -6  -2  -4   80.04    7.08
  -6  -2  -4   81.23    4.74
  -6   2  -4   91.05    5.10
  -6  -2  -4   74.30    4.64
  -6   2  -4   93.10    5.33
  -6  -2  -3  885.55   27.32
  -6   2  -3  910.38   27.72
  -6   2  -3  912.61   30.50
  -6  -2  -3  909.78   30.61
  -6   2  -3  898.33   27.71
  -6  -2  -2  198.40    7.32
  -6   2  -2  194.30    9.28
  -6  -2  -2  181.79    9.27
  -6   2  -2  192.54    7.20
  -6   2  -2  185.52    7.11
  -6  -2  -2  205.72    7.23
  -6  -2  -2  183.51    8.63
  -6   2  -2  183.44    8.78
  -6  -2  -1  211.14    9.33
  -6  -2  -1  200.00    9.03
  -6   2  -1  212.42    9.05
  -6  -2   0  397.93   14.05
  -6   2   0  399.73   14.12
  -6  -2   0  364.98   13.80
  -6   2   0  395.07   14.07
  -6   2   0  388.46   14.06
  -6  -2   0  375.04   13.91
  -6  -2   1  889.87   28.39
  -6  -2   1  886.52   28.05
  -6   2   1  886.84   28.04
  -6  -2   1  895.59   28.40
  -6   2   1  898.99   28.45
  -6  -2   2   74.77    4.17
  -6  -2   2   70.67    4.17
  -6  -2   2   75.45    4.01
  -6   2   2   81.28    4.38
  -6  -2   2   70.64    4.27
  -6   2   2   72.81    3.83
  -6   2   3  917.43   27.86
  -6  -2   3  932.81   28.21
  -6   2   3  884.17   27.98
  -6   2   4  156.48    7.93
  -6  -4  -7   44.33    2.09
  -6   4  -7   42.85    1.99
  -6   4  -6   89.58    4.68
  -6  -4  -6   92.50    4.39
  -6   4  -6   87.94    4.47
  -6   4  -5   14.16    3.75
  -6  -4  -5   11.07    2.67
  -6  -4  -5   13.78    3.30
  -6   4  -5    8.22    3.19
  -6  -4  -5   13.43    3.19
  -6  -4  -5   12.10    3.24
  -6  -4  -5   12.35    2.92
  -6   4  -5    9.38    3.22
  -6   4  -4  177.11    7.83
  -6  -4  -4  214.41    8.04
  -6  -4  -4  212.76    8.33
  -6  -4  -4  210.75    8.15
  -6   4  -4  207.10    8.55
  -6  -4  -4  200.48    7.82
  -6  -4  -4  208.48    7.78
  -6  -4  -3  140.94    5.87
  -6   4  -3  145.52    6.43
  -6  -4  -3  143.91    6.34
  -6  -4  -3  137.70    8.62
  -6   4  -3  143.76    6.52
  -6  -4  -2  483.65   16.20
  -6  -4  -2  472.34   18.14
  -6   4  -2  512.69   18.18
  -6   4  -2  508.66   18.54
  -6   4  -2  505.37   16.24
  -6   4  -2  529.14   16.36
  -6  -4  -1  806.40   25.92
  -6   4  -1  858.93   28.12
  -6   4  -1  864.59   26.00
  -6   4  -1  890.88   28.03
  -6  -4  -1  880.48   27.98
  -6  -4   0  719.99   24.47
  -6  -4   0  749.43   24.59
  -6   4   0  764.03   24.73
  -6  -4   1  279.79   11.00
  -6  -4   1  295.31   11.06
  -6  -4   1  282.62   11.18
  -6   4   1  313.75   11.25
  -6   4   1  314.64   11.45
  -6  -4   2  307.49   10.99
  -6  -4   2  276.57   10.22
  -6  -4   2  278.15   10.64
  -6   4   2  290.02   10.73
  -6   4   2  275.81   10.35
  -6   4   3  313.12   11.68
  -6   4   3  331.12   12.09
  -6  -4   3  322.28   11.84
  -6  -4   3  290.52   11.95
  -6   4   3  311.96   11.24
  -6  -4   4  781.02   24.47
  -6   4   4  646.40   24.59
  -6   4   5   16.81    4.28
  -6  -4   5   18.04    4.38
  -6  -6  -7   82.94    2.85
  -6   6  -6   13.44    2.76
  -6  -6  -6    9.08    2.27
  -6   6  -6   12.46    2.59
  -6  -6  -5   61.74    4.28
  -6  -6  -5   66.55    4.14
  -6  -6  -5   57.91    4.21
  -6   6  -5   70.78    5.02
  -6   6  -5   70.08    4.25
  -6  -6  -5   65.07    4.43
  -6   6  -4   40.42    3.74
  -6  -6  -4   46.65    3.59
  -6   6  -4   36.45    3.65
  -6  -6  -4   42.59    3.56
  -6  -6  -4   48.70    4.06
  -6  -6  -4   47.36    3.64
  -6  -6  -4   42.78    3.86
  -6   6  -4   39.28    4.23
  -6  -6  -4   46.97    4.10
  -6  -6  -3   89.03    4.80
  -6   6  -3   83.42    5.08
  -6  -6  -3   84.73    7.21
  -6  -6  -2  297.98   10.30
  -6  -6  -2  295.35   12.25
  -6   6  -2  284.11   11.89
  -6   6  -2  295.90   10.34
  -6   6  -2  298.35   10.37
  -6   6  -2  291.49   10.48
  -6   6  -2  300.43   12.49
  -6  -6  -1  628.16   20.42
  -6   6  -1  686.34   22.74
  -6  -6  -1  666.01   22.43
  -6   6  -1  675.88   22.73
  -6  -6  -1  664.63   22.99
  -6   6  -1  672.08   20.57
  -6   6   0   37.07    4.20
  -6  -6   0   36.45    4.02
  -6  -6   0   43.08    4.19
  -6   6   1  157.98    7.47
  -6  -6   1  155.16    7.36
  -6  -6   1  153.76    7.08
  -6  -6   1  166.01    7.54
  -6  -6   2  601.46   19.86
  -6  -6   2  541.32   18.65
  -6   6   2  559.25   19.25
  -6  -6   2  590.07   19.69
  -6   6   2  597.63   19.73
  -6   6   3 1482.43   44.74
  -6  -6   3 1386.92   44.94
  -6  -6   3 1335.25   45.07
  -6   6   3 1520.53   45.25
  -6   6   4  135.37    8.32
  -6  -6   4  166.30    8.31
  -6   6   5  279.55   13.29
  -6   6   5  273.95   13.18
  -6   8  -6   20.23    2.73
  -6   8  -6   19.09    2.56
  -6  -8  -6   20.22    2.45
  -6   8  -6   20.26    2.55
  -6  -8  -5   92.12    5.10
  -6  -8  -5  100.40    5.05
  -6  -8  -5   99.98    5.07
  -6   8  -5  106.98    5.09
  -6  -8  -5  102.16    5.15
  -6   8  -5  102.22    5.87
  -6   8  -5  102.67    5.11
  -6   8  -4  457.57   15.26
  -6  -8  -4  475.69   15.13
  -6   8  -4  456.65   15.30
  -6  -8  -4  467.97   15.37
  -6  -8  -4  464.17   15.44
  -6  -8  -4  442.14   14.90
  -6  -8  -4  449.21   15.31
  -6   8  -4  422.19   15.42
  -6  -8  -4  446.94   15.14
  -6  -8  -3  260.08    9.28
  -6   8  -3  247.82    9.16
  -6   8  -3  252.73    9.25
  -6  -8  -3  254.49    9.05
  -6  -8  -3  249.43   12.37
  -6   8  -3  237.51   11.60
  -6   8  -3  246.72    9.79
  -6   8  -3  252.64    9.90
  -6  -8  -3  262.65    9.53
  -6  -8  -2   93.54    6.23
  -6   8  -2   89.90    5.91
  -6   8  -2   83.95    6.33
  -6  -8  -2   86.61    6.74
  -6  -8  -2   87.39    4.55
  -6  -8  -2   92.64    4.69
  -6   8  -2   87.64    4.68
  -6   8  -2   81.35    4.62
  -6  -8  -1   37.50    4.57
  -6   8  -1   25.21    2.65
  -6  -8  -1   32.00    4.03
  -6   8  -1   24.78    4.00
  -6  -8  -1   32.28    4.45
  -6   8  -1   23.46    2.40
  -6  -8  -1   25.99    2.47
  -6  -8   0 2072.12   63.99
  -6   8   0 2080.44   64.07
  -6  -8   1   39.98    4.06
  -6  -8   1   33.96    3.43
  -6   8   1   31.91    3.10
  -6   8   1   35.90    4.19
  -6   8   1   35.66    4.09
  -6  -8   1   34.37    4.04
  -6  -8   2  357.61   13.73
  -6   8   2  343.98   13.77
  -6  -8   2  352.74   13.70
  -6   8   2  369.24   13.70
  -6   8   3  359.85   13.58
  -6  -8   3  352.04   13.82
  -6   8   3  351.71   13.11
  -6  -8   4  428.77   17.72
  -6  -8   4  453.65   17.70
  -6   8   4  487.11   18.41
  -6   8   5    4.24    4.82
  -6  -8   5   10.99    4.65
  -6   8   5    5.47    4.73
  -6  10  -6   38.33    2.04
  -6  10  -6   37.15    2.98
  -6 -10  -6   37.25    2.73
  -6  10  -6   43.28    2.84
  -6 -10  -5   30.89    3.06
  -6 -10  -5   32.42    3.41
  -6  10  -5   31.93    3.24
  -6  10  -5   32.63    4.00
  -6  10  -5   32.96    3.46
  -6 -10  -5   35.14    3.51
  -6  10  -5   32.05    3.39
  -6  10  -5   26.92    3.01
  -6  10  -4   58.09    4.27
  -6 -10  -4   54.36    4.30
  -6  10  -4   66.01    4.38
  -6 -10  -4   55.03    4.14
  -6 -10  -4   55.28    3.68
  -6 -10  -4   55.61    4.41
  -6 -10  -4   57.70    4.34
  -6  10  -4   53.30    4.38
  -6  10  -4   55.09    4.30
  -6 -10  -4   57.28    4.05
  -6 -10  -3  256.82    9.47
  -6  10  -3  258.25    9.46
  -6 -10  -3  254.62    9.26
  -6  10  -3  266.35    9.47
  -6 -10  -3  250.75    9.64
  -6 -10  -3  243.31    9.71
  -6 -10  -3  257.03    9.56
  -6  10  -3  259.87   10.08
  -6 -10  -3  237.78   12.52
  -6 -10  -2  120.04    7.36
  -6  10  -2  139.97    6.37
  -6  10  -2  134.39    6.28
  -6  10  -2  131.55    7.55
  -6  10  -2  131.86    7.89
  -6 -10  -2  139.63    8.67
  -6 -10  -2  135.16    6.07
  -6 -10  -2  134.06    6.06
  -6 -10  -1  670.63   24.09
  -6  10  -1  708.20   21.72
  -6 -10  -1  704.63   24.10
  -6  10  -1  687.07   23.84
  -6  10  -1  674.47   21.48
  -6 -10  -1  671.71   21.46
  -6 -10  -1  667.01   21.40
  -6  10   0  179.22    6.70
  -6 -10   0  183.24    8.66
  -6 -10   0  171.79    6.43
  -6 -10   0  178.43    6.61
  -6 -10   1  577.69   19.70
  -6 -10   1  518.18   18.67
  -6  10   1  520.36   18.56
  -6  10   1  573.51   19.80
  -6  10   2  403.80   15.69
  -6 -10   2  402.83   15.56
  -6 -10   2  395.73   15.62
  -6  10   2  419.30   15.59
  -6 -10   3  505.75   18.73
  -6  10   3  509.15   18.41
  -6 -10   3  448.86   18.32
  -6 -10   4  115.99    7.99
  -6  10   4  117.67    8.19
  -6 -10   4  103.83    7.93
  -6  10   5  257.43   13.36
  -6  10   5  224.09   12.84
  -6 -10   5  258.42   12.96
  -6 -10   5  262.12   13.05
  -6  10   5  276.05   13.26
  -6  12  -6   35.09    2.66
  -6 -12  -6   43.17    2.53
  -6  12  -6   36.25    2.54
  -6 -12  -5   62.01    3.88
  -6  12  -5   56.11    3.78
  -6  12  -5   51.52    3.59
  -6 -12  -5   54.42    3.70
  -6  12  -5   56.18    3.62
  -6 -12  -4   29.12    3.32
  -6  12  -4   32.59    3.63
  -6 -12  -4   40.19    3.83
  -6  12  -4   33.33    3.78
  -6  12  -4   29.09    3.51
  -6 -12  -4   30.13    3.00
  -6  12  -4   29.23    3.49
  -6  12  -3   51.29    4.17
  -6 -12  -3   49.56    4.10
  -6  12  -3   50.49    3.80
  -6 -12  -3   56.14    3.96
  -6 -12  -3   55.42    4.21
  -6  12  -3   52.38    4.76
  -6  12  -3   46.05    4.60
  -6 -12  -3   58.77    4.56
  -6 -12  -3   52.89    3.99
  -6  12  -2   71.58    6.20
  -6 -12  -2   83.48    7.15
  -6  12  -2   64.94    5.85
  -6 -12  -2   70.41    5.76
  -6 -12  -2   75.88    4.67
  -6  12  -2   79.48    5.09
  -6  12  -2   65.58    5.78
  -6 -12  -2   80.51    4.67
  -6 -12  -1   76.96    6.31
  -6  12  -1   79.73    6.39
  -6 -12  -1   72.39    4.28
  -6  12  -1   81.78    4.66
  -6 -12  -1   74.39    6.06
  -6  12  -1   84.31    6.45
  -6  12  -1   74.08    4.43
  -6 -12  -1   73.13    4.22
  -6 -12   0  260.79   11.33
  -6 -12   0  257.01    9.02
  -6 -12   0  280.40   11.75
  -6  12   0  273.91   11.98
  -6  12   0  249.16    9.12
  -6 -12   0  246.00    8.82
  -6  12   0  245.38    8.81
  -6  12   1  327.85   13.68
  -6  12   1  342.24   13.68
  -6 -12   1  343.54   13.42
  -6  12   1  297.13   12.44
  -6 -12   1  296.08   12.20
  -6 -12   2  344.73   14.00
  -6  12   2  315.49   13.97
  -6  12   2  331.36   13.86
  -6 -12   2  354.39   14.21
  -6 -12   3  273.66   12.67
  -6  12   3  272.53   12.33
  -6  12   3  269.62   12.93
  -6 -12   3  282.29   12.70
  -6 -12   4  478.62   19.43
  -6 -12   4  444.63   19.30
  -6 -14  -6    4.58    1.40
  -6  14  -6    4.58    1.42
  -6  14  -6    3.17    1.48
  -6 -14  -5  165.45    6.26
  -6  14  -5  157.03    6.30
  -6  14  -5  144.74    6.10
  -6  14  -5  162.55    6.22
  -6  14  -5  160.51    6.20
  -6 -14  -5  154.94    6.02
  -6 -14  -4   27.76    3.56
  -6 -14  -4   25.04    2.86
  -6  14  -4   24.97    3.03
  -6  14  -4   26.74    3.45
  -6 -14  -4   26.14    3.21
  -6  14  -3  526.17   17.50
  -6  14  -3  532.76   17.53
  -6 -14  -3  536.56   17.42
  -6  14  -3  532.64   17.25
  -6 -14  -3  545.92   17.34
  -6 -14  -3  497.25   17.26
  -6  14  -3  515.55   17.85
  -6 -14  -3  550.96   17.57
  -6  14  -3  491.17   17.61
  -6  14  -2   51.72    4.00
  -6  14  -2   52.61    3.86
  -6  14  -2   51.62    4.82
  -6  14  -2   55.80    4.59
  -6  14  -2   51.80    3.59
  -6 -14  -2   52.12    3.82
  -6  14  -2   48.70    5.37
  -6 -14  -2   57.65    4.40
  -6  14  -2   48.03    5.42
  -6 -14  -2   56.35    4.40
  -6 -14  -2   51.32    4.15
  -6  14  -1   34.75    3.71
  -6 -14  -1   34.50    3.54
  -6 -14  -1   31.93    4.71
  -6  14  -1   40.31    5.28
  -6 -14  -1   34.90    3.51
  -6 -14  -1   34.65    5.44
  -6 -14  -1   33.23    3.36
  -6  14  -1   34.35    3.82
  -6 -14   0   47.46    3.49
  -6 -14   0   50.78    5.45
  -6  14   0   48.96    5.76
  -6  14   0   44.75    5.70
  -6 -14   0   47.46    3.32
  -6 -14   0   48.06    5.19
  -6  14   0   41.84    5.14
  -6  14   0   40.76    3.19
  -6  14   0   46.30    3.80
  -6 -14   1  258.29    9.33
  -6 -14   1  299.05   12.51
  -6  14   1  261.40   11.56
  -6  14   1  274.59   12.68
  -6 -14   2  354.13   15.02
  -6  14   2  349.29   15.01
  -6 -14   3  339.75   14.77
  -6 -14   3  335.54   14.77
  -6  14   3  328.24   15.04
  -6 -14   4  555.26   22.48
  -6  14   4  592.40   23.15
  -6  14   4  605.12   23.12
  -6  16  -6   59.59    2.32
  -6  16  -5    6.73    2.10
  -6 -16  -5    6.60    2.27
  -6  16  -5    6.91    2.14
  -6 -16  -4  190.21    7.28
  -6  16  -4  182.34    7.23
  -6 -16  -4  171.79    6.88
  -6  16  -4  182.79    7.42
  -6  16  -4  179.86    7.37
  -6 -16  -4  186.14    7.38
  -6  16  -3  205.59    8.45
  -6  16  -3  204.25    8.63
  -6 -16  -3  197.18    8.21
  -6  16  -3  210.27    8.38
  -6 -16  -3  212.07    8.18
  -6 -16  -3  204.53    8.18
  -6  16  -3  193.02    7.91
  -6  16  -3  205.98    8.30
  -6  16  -2   42.57    4.67
  -6 -16  -2   45.89    4.14
  -6  16  -2   42.75    4.56
  -6  16  -2   35.18    3.28
  -6 -16  -2   38.65    3.65
  -6  16  -2   44.88    4.03
  -6 -16  -2   35.70    3.90
  -6  16  -2   43.52    3.75
  -6  16  -1   63.03    6.44
  -6  16  -1   85.74    5.25
  -6 -16  -1   76.17    6.56
  -6 -16  -1   81.79    4.88
  -6  16  -1   76.29    4.37
  -6  16  -1   80.07    5.16
  -6 -16  -1   83.48    4.95
  -6  16  -1   70.69    4.38
  -6 -16   0    6.54    2.81
  -6 -16   0    7.24    4.07
  -6 -16   0    7.36    2.80
  -6  16   0    4.54    4.31
  -6  16   0    9.38    2.79
  -6  16   0    8.92    3.41
  -6  16   0   10.27    4.44
  -6 -16   1  155.43    8.75
  -6 -16   1  146.08    5.88
  -6  16   1  123.23    5.58
  -6  16   1  129.09    8.20
  -6 -16   1  142.33    6.08
  -6  16   1  149.93    6.22
  -6  16   2  196.60    7.41
  -6 -16   2  199.34    7.66
  -6  16   2  198.75   10.84
  -6  16   3   99.64    8.07
  -6 -16   3  113.95    8.20
  -6 -16   3  101.37    7.98
  -6  16   3  109.45    5.15
  -6  18  -5   42.22    2.70
  -6  18  -5   40.76    2.61
  -6  18  -5   46.23    2.58
  -6 -18  -5   47.45    2.67
  -6  18  -4   69.40    3.93
  -6 -18  -4   74.23    4.15
  -6 -18  -4   69.59    4.16
  -6 -18  -4   68.61    3.39
  -6  18  -4   73.85    4.20
  -6  18  -4   68.82    3.73
  -6  18  -3  223.53    8.85
  -6  18  -3  217.11    9.04
  -6  18  -3  235.41    8.97
  -6 -18  -3  233.69    8.78
  -6 -18  -3  243.21    8.85
  -6  18  -3  225.37    8.56
  -6  18  -3  235.03    8.93
  -6  18  -2  364.76   13.72
  -6  18  -2  378.98   13.39
  -6 -18  -2  385.18   13.32
  -6  18  -2  384.08   13.28
  -6 -18  -2  379.95   12.93
  -6 -18  -2  355.98   12.50
  -6  18  -2  382.15   13.15
  -6 -18  -2  377.15   13.28
  -6  18  -2  371.69   13.04
  -6 -18  -1   13.87    3.49
  -6  18  -1   18.88    4.14
  -6 -18  -1   16.57    4.49
  -6 -18  -1   14.50    3.46
  -6 -18  -1   18.68    3.27
  -6  18  -1    9.64    4.30
  -6  18  -1   13.37    3.03
  -6  18  -1   12.47    3.96
  -6  18  -1   14.76    2.89
  -6 -18   0  150.53    8.98
  -6 -18   0  157.50    6.69
  -6  18   0  149.44    9.50
  -6  18   0  148.23    6.70
  -6  18   0  162.07    7.21
  -6 -18   0  155.10    6.85
  -6  18   0  148.31    9.33
  -6 -18   1  135.57    8.59
  -6 -18   1  137.19    5.82
  -6  18   1  128.20    8.75
  -6  18   1  120.41    8.28
  -6 -18   1  139.19    8.79
  -6 -18   1  137.72    6.15
  -6  18   1  143.77    6.40
  -6  18   2  127.33    8.87
  -6 -18   2  137.66    6.14
  -6  18   2  139.74    5.92
  -6 -18   2  130.16    8.81
  -6  18   3   19.66    3.12
  -6 -18   3   19.26    3.14
  -6  18   4  148.09    6.37
  -6 -18   5   11.66    2.75
  -6  18   5    6.39    2.68
  -6  20  -5    6.77    1.17
  -6  20  -5    7.48    1.08
  -6 -20  -5    5.60    1.27
  -6  20  -4   55.91    3.17
  -6  20  -4   58.79    3.49
  -6 -20  -4   56.89    3.43
  -6  20  -4   57.31    3.18
  -6 -20  -4   56.99    2.79
  -6 -20  -4   55.12    3.36
  -6  20  -3  132.38    5.94
  -6  20  -3  134.58    5.46
  -6 -20  -3  133.48    5.86
  -6  20  -3  140.27    6.22
  -6 -20  -3  127.20    5.73
  -6 -20  -3  131.35    5.73
  -6  20  -3  122.88    5.63
  -6  20  -3  128.91    5.91
  -6  20  -3  139.88    6.08
  -6  20  -2   15.44    3.53
  -6 -20  -2   16.36    3.37
  -6 -20  -2   16.89    2.74
  -6  20  -2   16.67    3.66
  -6  20  -2   22.59    3.35
  -6  20  -2   16.69    3.37
  -6 -20  -1   92.97    4.88
  -6 -20  -1   91.06    4.52
  -6  20  -1   85.81    5.04
  -6  20  -1   87.04    4.85
  -6  20  -1   83.79    5.68
  -6 -20  -1   92.75    5.46
  -6  20   0  234.85    9.06
  -6 -20   0  253.91    9.57
  -6  20   0  251.46    9.80
  -6  20   0  234.83    9.20
  -6 -20   1   85.71    5.18
  -6  20   1   98.35    5.66
  -6 -20   1   87.18    4.90
  -6  20   1   86.53    5.21
  -6 -20   2   60.43    4.05
  -6  20   2   58.84    4.10
  -6  20   3   15.30    3.07
  -6 -20   3   10.59    2.92
  -6  20   4  222.16    8.27
  -6 -20   4  221.23    8.30
  -6  20   5    7.89    2.39
  -6 -20   5    3.39    2.36
  -6  22  -4   94.05    3.86
  -6  22  -4   84.76    3.39
  -6 -22  -4   84.85    3.22
  -6 -22  -4   91.95    3.71
  -6 -22  -4   97.69    3.76
  -6  22  -3   18.59    2.06
  -6 -22  -3   24.49    2.89
  -6  22  -3   21.70    3.08
  -6  22  -3   18.70    2.16
  -6 -22  -3   22.05    2.51
  -6 -22  -3   21.37    2.90
  -6 -22  -3   22.40    2.47
  -6  22  -3   22.96    2.83
  -6 -22  -2  103.73    5.32
  -6  22  -2  103.68    5.66
  -6  22  -2  101.22    5.23
  -6  22  -2   97.54    4.85
  -6  22  -2  105.32    5.37
  -6 -22  -2  105.97    4.65
  -6 -22  -2  103.72    5.06
  -6  22  -1   65.85    4.87
  -6 -22  -1   63.31    3.79
  -6 -22  -1   68.87    4.32
  -6  22  -1   68.33    4.45
  -6 -22  -1   64.86    4.66
  -6  22  -1   59.78    4.85
  -6  22   0  222.61    8.74
  -6 -22   0  203.03    7.71
  -6  22   0  195.35    7.95
  -6 -22   0  218.47    8.75
  -6 -22   0  226.08    8.60
  -6  22   0  212.63    8.31
  -6  22   0  214.51    8.90
  -6 -22   1   54.10    4.20
  -6  22   1   56.72    4.73
  -6  22   1   49.09    4.19
  -6  22   1   49.83    3.89
  -6 -22   1   51.05    3.47
  -6 -22   2   80.57    4.88
  -6  22   2   89.35    5.08
  -6 -22   2   74.73    4.53
  -6 -22   3   54.20    4.16
  -6 -22   3   50.60    3.76
  -6  22   3   52.97    3.76
  -6  22   4   84.66    4.27
  -6 -22   4   87.74    4.34
  -6  22   5    7.44    1.84
  -6 -22   5    8.53    2.01
  -6 -24  -4   15.58    1.32
  -6  24  -4   16.27    1.42
  -6 -24  -3   75.60    3.51
  -6  24  -3   74.82    3.65
  -6 -24  -3   71.39    3.42
  -6 -24  -3   70.03    3.22
  -6  24  -3   70.93    3.55
  -6 -24  -3   76.03    3.17
  -6 -24  -3   75.11    3.46
  -6 -24  -2   35.70    2.60
  -6 -24  -2   36.42    3.20
  -6  24  -2   39.11    3.31
  -6 -24  -2   37.89    3.18
  -6  24  -2   40.07    3.00
  -6 -24  -2   36.99    2.65
  -6  24  -1   38.54    3.96
  -6 -24  -1   40.93    2.98
  -6 -24  -1   36.76    3.15
  -6 -24  -1   46.67    3.54
  -6  24  -1   40.64    3.33
  -6  24  -1   45.74    3.57
  -6  24  -1   43.72    3.97
  -6 -24  -1   38.27    3.45
  -6 -24   0   47.37    4.13
  -6 -24   0   46.19    4.02
  -6  24   0   39.09    4.21
  -6 -24   0   41.25    3.10
  -6  24   0   43.96    3.93
  -6 -24   1  130.45    5.97
  -6  24   1  124.31    6.20
  -6  24   1  127.95    5.93
  -6 -24   1  134.82    6.21
  -6 -24   1  126.38    5.27
  -6  24   1  126.20    5.76
  -6 -24   2   22.81    2.92
  -6  24   2   28.02    3.91
  -6 -24   2   21.22    3.29
  -6  24   2   25.33    3.56
  -6 -24   2   25.76    2.66
  -6 -24   2   25.10    3.56
  -6  24   3  129.04    5.61
  -6 -24   3  111.58    5.15
  -6 -24   3  119.00    4.75
  -6 -24   3  112.51    5.35
  -6  24   4  136.83    5.38
  -6 -24   4  135.73    5.44
  -6 -24   4  150.05    5.78
  -6  24   5  139.83    5.26
  -6  26  -3   16.20    1.55
  -6 -26  -3   15.39    1.17
  -6 -26  -3   17.31    1.46
  -6 -26  -3   16.21    1.48
  -6 -26  -2   54.88    2.92
  -6 -26  -2   48.29    2.89
  -6 -26  -2   48.25    2.90
  -6  26  -2   47.96    2.98
  -6  26  -1   80.23    4.22
  -6 -26  -1   68.60    3.25
  -6 -26  -1   75.99    3.77
  -6 -26  -1   69.29    3.63
  -6 -26  -1   77.11    3.93
  -6  26  -1   64.52    3.32
  -6  26  -1   70.41    4.01
  -6  26  -1   65.66    3.54
  -6  26   0  146.47    6.16
  -6 -26   0  147.99    5.92
  -6 -26   0  144.26    6.05
  -6 -26   0  146.31    5.51
  -6  26   0  151.89    6.45
  -6 -26   0  150.94    6.17
  -6  26   0  149.44    6.31
  -6 -26   0  155.98    6.23
  -6 -26   0  147.64    6.01
  -6  26   0  145.58    6.23
  -6  26   1   96.64    4.51
  -6 -26   1   94.28    4.17
  -6  26   1   94.60    4.86
  -6  26   1   94.10    4.70
  -6  26   1  106.81    5.09
  -6 -26   1  111.74    5.04
  -6 -26   1   88.89    4.26
  -6 -26   1  104.69    4.80
  -6  26   1  111.01    5.12
  -6  26   2  132.53    5.65
  -6 -26   2  122.40    5.31
  -6  26   2  124.94    5.34
  -6  26   2  108.25    4.93
  -6 -26   2  121.47    4.68
  -6 -26   2  125.21    5.47
  -6 -26   3   44.92    2.78
  -6  26   3   43.67    3.15
  -6  26   3   50.24    3.40
  -6 -26   3   46.85    2.48
  -6 -26   3   48.54    3.07
  -6  26   3   44.82    2.82
  -6  26   4   87.89    3.87
  -6  26   4   84.05    3.73
  -6 -26   4   83.59    3.61
  -6  28  -2    1.49    0.89
  -6  28  -2    4.21    1.16
  -6 -28  -2    4.55    1.06
  -6 -28  -2    4.52    1.19
  -6 -28  -2    6.13    1.19
  -6  28  -1   97.28    3.98
  -6 -28  -1   87.30    3.72
  -6 -28   0   25.84    1.84
  -6 -28   0   25.82    2.23
  -6 -28   0   29.14    2.40
  -6  28   0   27.25    2.15
  -6  28   0   25.14    2.46
  -6 -28   0   29.86    2.39
  -6 -28   0   26.61    2.12
  -6 -28   0   31.90    2.48
  -6  28   0   30.15    2.70
  -6  28   1  115.74    5.05
  -6 -28   1  130.96    5.04
  -6  28   1  126.43    4.96
  -6  28   1  123.97    5.05
  -6 -28   1  116.35    4.37
  -6 -28   1  131.37    4.87
  -6 -28   1  126.86    5.03
  -6 -28   2   93.91    4.01
  -6  28   2   77.21    3.45
  -6  28   2   92.80    4.10
  -6 -28   2   94.01    3.91
  -6  28   2   90.82    3.90
  -6  28   2   95.50    4.13
  -6  28   2   95.04    3.95
  -6  28   3  118.46    4.16
  -6 -30  -1    1.39    0.73
  -6 -30  -1    0.81    0.73
  -6  30   0   71.66    2.87
  -6  30   0   68.44    2.92
  -6 -30   1   11.78    1.41
  -6  30   1   10.44    1.48
  -6  30   1   10.73    1.18
  -6 -30   2   58.20    2.26
  -6  30   2   50.56    2.19
  -5  -1  -7    6.36    1.25
  -5   1  -7    5.84    2.16
  -5  -1  -7    7.71    1.39
  -5  -1  -6   92.69    4.78
  -5   1  -6  105.09    4.96
  -5  -1  -6   95.49    4.85
  -5   1  -6   87.78    4.26
  -5  -1  -6   94.62    4.45
  -5   1  -6   97.35    5.25
  -5  -1  -5   10.52    3.44
  -5   1  -5   10.42    3.66
  -5  -1  -5   13.19    3.04
  -5   1  -5   13.38    2.99
  -5   1  -5   12.25    2.71
  -5  -1  -5   10.70    3.27
  -5   1  -5   13.64    3.26
  -5  -1  -5   12.52    2.90
  -5  -1  -5    9.14    3.12
  -5   1  -5    7.70    3.17
  -5   1  -4  476.26   15.09
  -5   1  -4  419.23   17.55
  -5  -1  -4  443.67   17.83
  -5  -1  -4  419.40   14.81
  -5  -1  -4  463.95   15.31
  -5  -1  -4  461.02   15.10
  -5   1  -4  479.66   15.28
  -5   1  -4  481.41   15.38
  -5  -1  -4  418.11   14.86
  -5   1  -4  444.90   14.89
  -5   1  -3  263.72    9.65
  -5  -1  -3  285.73    9.79
  -5   1  -3  291.83    9.81
  -5  -1  -3  258.59   10.70
  -5   1  -3  260.09   10.82
  -5   1  -3  270.53   11.75
  -5  -1  -3  288.35   12.04
  -5   1  -2  373.23   11.73
  -5  -1  -2  346.46   11.65
  -5   1  -2  364.22   11.71
  -5  -1  -2  353.74   11.68
  -5   1  -2  368.33   13.54
  -5   1  -2  357.19   13.04
  -5  -1  -2  343.43   12.86
  -5  -1  -1 1133.30   35.70
  -5   1  -1 1147.45   35.62
  -5  -1   0 1671.75   50.20
  -5  -1   0 1684.33   50.31
  -5  -1   0 1586.00   50.15
  -5   1   0 1660.70   50.25
  -5   1   1 1652.33   50.30
  -5  -1   1 1665.19   50.48
  -5  -1   1 1625.09   50.25
  -5  -1   1 1736.52   50.61
  -5   1   1 1684.99   50.57
  -5   1   2  823.76   23.21
  -5  -1   2  739.66   22.91
  -5   1   2  668.08   22.72
  -5  -1   2  694.57   23.19
  -5   1   2  776.98   22.95
  -5  -1   2  766.19   23.34
  -5  -1   4  474.04   15.73
  -5   1   4  444.81   16.12
  -5   1   4  458.91   16.11
  -5  -1   4  453.83   15.68
  -5  -1   5  200.14    9.20
  -5   1   5  205.65    9.23
  -5   1   5  196.97    9.16
  -5  -1   6    3.56    3.96
  -5   1   6    5.77    4.22
  -5  -3  -7   54.51    2.61
  -5   3  -7   58.19    3.03
  -5   3  -7   50.15    3.02
  -5  -3  -7   47.75    3.01
  -5  -3  -7   56.22    3.07
  -5   3  -6   58.00    4.41
  -5  -3  -6   54.39    3.71
  -5  -3  -6   60.92    3.87
  -5   3  -6   60.48    3.94
  -5  -3  -5  106.53    5.31
  -5   3  -5  100.51    5.91
  -5  -3  -5  113.26    5.66
  -5  -3  -5   99.39    4.98
  -5  -3  -5  103.40    5.48
  -5  -3  -5  104.09    5.14
  -5   3  -5  102.18    5.50
  -5  -3  -5  105.97    5.36
  -5   3  -5  103.00    5.35
  -5   3  -4  401.42   13.69
  -5  -3  -4  383.61   13.36
  -5  -3  -4  392.42   16.61
  -5  -3  -4  433.71   13.83
  -5  -3  -4  408.23   13.68
  -5   3  -4  424.74   14.09
  -5  -3  -4  405.19   13.67
  -5   3  -3  113.76    5.20
  -5  -3  -3  103.04    4.72
  -5   3  -3  110.72    5.08
  -5  -3  -3  104.51    5.79
  -5  -3  -3  107.54    6.95
  -5   3  -2  318.38   10.37
  -5   3  -2  319.31   10.39
  -5  -3  -2  292.86   10.28
  -5   3  -2  319.34   12.16
  -5  -3  -2  308.62   12.38
  -5   3  -2  306.49   11.74
  -5  -3  -2  306.83   11.94
  -5  -3  -1  417.74   15.17
  -5   3  -1  434.29   15.16
  -5  -3  -1  441.57   15.24
  -5  -3  -1  415.35   14.89
  -5   3  -1  438.57   15.03
  -5  -3   0  592.31   19.53
  -5  -3   0  604.73   19.55
  -5   3   0  571.76   19.41
  -5   3   0  600.78   19.57
  -5  -3   1  804.75   25.06
  -5  -3   1  776.05   24.88
  -5  -3   1  780.57   24.77
  -5   3   1  801.92   25.04
  -5   3   1  776.72   24.79
  -5   3   2  353.35   11.21
  -5  -3   2  333.26   11.04
  -5  -3   2  356.56   11.54
  -5  -3   2  327.91   10.82
  -5   3   2  378.69   12.01
  -5  -3   2  333.14   11.72
  -5   3   2  368.91   11.69
  -5  -3   2  318.07   11.96
  -5   3   3  253.32    9.06
  -5   3   3  262.06    9.78
  -5   3   3  260.45    9.50
  -5  -3   3  258.44    9.21
  -5  -3   3  261.79    9.34
  -5  -3   4 1998.01   59.60
  -5   3   4 1862.95   60.21
  -5   3   4 1994.62   60.49
  -5  -3   5  304.07   12.40
  -5   3   5  311.65   12.74
  -5  -3   5  300.94   12.33
  -5   3   5  304.48   12.73
  -5   3   5  314.58   12.81
  -5  -3   6  187.61    9.74
  -5   3   6  179.46    9.67
  -5  -3   6  192.64    9.72
  -5  -5  -7  106.25    4.14
  -5   5  -7  113.46    4.26
  -5  -5  -7  108.84    4.26
  -5  -5  -6  121.20    5.28
  -5  -5  -6  113.64    5.16
  -5   5  -6  115.05    5.32
  -5   5  -6  106.63    5.72
  -5  -5  -5  169.60    7.17
  -5   5  -5  169.36    7.17
  -5  -5  -5  172.16    7.03
  -5  -5  -5  164.01    7.09
  -5   5  -5  177.74    7.88
  -5  -5  -5  163.03    6.91
  -5   5  -5  158.07    6.91
  -5  -5  -5  182.93    7.30
  -5   5  -5  174.02    7.15
  -5  -5  -4   91.45    4.91
  -5  -5  -4   85.08    4.46
  -5  -5  -4   92.50    4.85
  -5  -5  -4   92.68    4.80
  -5  -5  -4   87.21    4.82
  -5   5  -4   90.78    5.16
  -5  -5  -4   88.26    7.25
  -5  -5  -4   85.84    4.51
  -5   5  -3 1175.76   35.54
  -5  -5  -3 1143.84   35.10
  -5  -5  -3 1159.59   35.40
  -5  -5  -3 1166.47   38.15
  -5   5  -3 1132.09   37.53
  -5   5  -2    6.32    1.99
  -5   5  -2    5.52    1.90
  -5   5  -2    7.35    1.99
  -5  -5  -2    4.56    1.90
  -5   5  -2    7.67    3.18
  -5  -5  -2    4.49    2.84
  -5   5  -2    7.72    2.90
  -5  -5  -1 1083.98   34.76
  -5   5  -1 1112.22   34.54
  -5  -5  -1 1074.30   34.25
  -5  -5   0  282.61   10.55
  -5   5   0  275.14   10.54
  -5  -5   1  287.63   10.24
  -5   5   1  276.32    9.76
  -5  -5   1  281.24   10.56
  -5   5   1  291.89   10.56
  -5  -5   1  293.99   10.51
  -5   5   2  552.46   16.51
  -5   5   2  497.08   16.46
  -5  -5   2  488.67   17.62
  -5   5   2  547.24   17.25
  -5  -5   2  471.28   17.26
  -5   5   2  568.23   17.65
  -5  -5   3  349.56   12.99
  -5  -5   3  378.72   12.90
  -5   5   3  364.76   13.09
  -5  -5   3  411.52   13.72
  -5  -5   3  367.38   12.62
  -5   5   3  381.89   13.53
  -5  -5   4   27.01    3.46
  -5  -5   4   24.61    3.39
  -5   5   4   30.45    4.45
  -5   5   4   22.55    3.79
  -5  -5   5  407.64   15.32
  -5   5   5  370.14   15.78
  -5   5   5  393.44   15.85
  -5   5   5  403.44   16.06
  -5  -5   5  395.32   15.08
  -5   5   6   26.60    5.04
  -5   5   6   28.00    5.24
  -5  -5   6   24.30    4.77
  -5  -7  -7   40.53    2.15
  -5   7  -7   36.47    1.99
  -5  -7  -7   36.69    2.08
  -5   7  -6  145.97    6.58
  -5   7  -6  134.08    5.75
  -5  -7  -6  159.53    6.19
  -5  -7  -6  143.47    5.85
  -5   7  -6  148.53    6.05
  -5  -7  -5  229.14    8.72
  -5   7  -5  225.56    8.59
  -5  -7  -5  214.20    8.53
  -5  -7  -5  232.14    8.65
  -5   7  -5  212.95    8.56
  -5  -7  -5  235.51    8.67
  -5   7  -5  214.86    8.46
  -5   7  -4   28.25    3.37
  -5  -7  -4   29.46    3.24
  -5  -7  -4   29.58    3.40
  -5  -7  -4   32.18    3.65
  -5   7  -4   29.89    3.69
  -5  -7  -4   29.40    5.36
  -5  -7  -4   29.55    3.08
  -5  -7  -3  422.94   14.09
  -5  -7  -3  404.34   14.07
  -5  -7  -3  425.84   13.81
  -5   7  -3  441.13   14.42
  -5   7  -3  412.80   16.14
  -5  -7  -3  450.28   17.11
  -5  -7  -2  322.36   11.28
  -5   7  -2  343.44   12.91
  -5  -7  -2  335.46   12.88
  -5   7  -2  338.64   13.17
  -5   7  -2  348.55   11.55
  -5   7  -2  353.82   11.60
  -5   7  -1  711.17   23.75
  -5   7  -1  712.92   23.84
  -5  -7  -1  717.71   24.14
  -5  -7  -1  719.95   24.02
  -5   7   0  124.93    6.23
  -5  -7   0  116.38    6.06
  -5  -7   0  116.45    5.96
  -5   7   0  116.37    5.71
  -5   7   1   42.82    3.95
  -5   7   1   42.50    3.57
  -5  -7   1   37.58    3.59
  -5  -7   1   34.30    3.73
  -5   7   1   43.53    3.08
  -5  -7   1   41.11    3.26
  -5   7   2 1219.76   35.70
  -5   7   2 1220.25   35.96
  -5   7   2 1186.83   35.17
  -5   7   2 1136.95   34.65
  -5  -7   3   64.89    4.80
  -5   7   3   59.58    4.40
  -5  -7   3   53.12    4.01
  -5  -7   3   57.26    4.19
  -5   7   3   55.07    4.13
  -5  -7   4  667.00   22.47
  -5   7   4  581.43   22.70
  -5  -7   4  644.40   21.38
  -5   7   4  630.98   22.77
  -5  -7   4  608.52   21.69
  -5  -7   4  650.37   21.69
  -5  -7   5   31.40    4.61
  -5  -7   5   47.16    5.60
  -5   7   5   29.35    5.19
  -5   7   5   28.68    5.29
  -5  -7   5   30.19    4.60
  -5   9  -7   42.08    2.08
  -5  -9  -7   45.15    2.20
  -5   9  -7   39.38    2.02
  -5   9  -6  112.70    4.84
  -5  -9  -6  126.94    5.27
  -5   9  -6  117.81    5.33
  -5  -9  -5   33.92    3.69
  -5  -9  -5   32.28    3.27
  -5  -9  -5   40.65    3.91
  -5   9  -5   30.60    3.37
  -5   9  -5   36.15    3.57
  -5   9  -5   33.25    3.45
  -5  -9  -5   35.74    3.51
  -5   9  -4  323.71   11.22
  -5  -9  -4  313.16   11.09
  -5   9  -4  311.80   11.13
  -5  -9  -4  321.52   11.37
  -5  -9  -4  321.50   10.90
  -5   9  -4  304.61   11.79
  -5  -9  -4  314.39   11.10
  -5   9  -4  274.78   11.18
  -5  -9  -4  333.03   11.32
  -5  -9  -3  330.16   11.29
  -5  -9  -3  341.06   14.33
  -5  -9  -3  330.93   11.25
  -5   9  -3  321.43   11.61
  -5   9  -3  315.52   11.57
  -5  -9  -2  314.39   12.42
  -5  -9  -2  309.01   10.95
  -5  -9  -2  352.61   13.79
  -5   9  -2  308.61   12.72
  -5   9  -2  332.21   11.26
  -5   9  -2  323.96   12.59
  -5  -9  -1  563.74   19.19
  -5   9  -1  568.55   17.22
  -5   9  -1  572.31   19.07
  -5  -9  -1  522.33   16.97
  -5  -9  -1  521.35   16.99
  -5  -9  -1  561.91   19.38
  -5   9  -1  519.27   17.00
  -5   9   0  234.47    9.52
  -5  -9   0  225.14    9.91
  -5  -9   0  241.70    9.77
  -5  -9   1  872.65   27.49
  -5   9   1  882.48   27.61
  -5  -9   1  799.55   26.60
  -5  -9   1  821.77   27.41
  -5   9   1  820.15   26.74
  -5   9   2  154.65    7.63
  -5  -9   2  149.68    7.67
  -5   9   2  163.31    7.55
  -5   9   2  149.26    6.63
  -5   9   3   38.64    4.14
  -5  -9   3   34.07    4.53
  -5  -9   3   34.23    4.25
  -5  -9   3   30.68    3.87
  -5   9   3   34.86    3.66
  -5  -9   4  109.56    6.76
  -5  -9   4   96.26    6.48
  -5  -9   4  106.11    7.24
  -5   9   4  116.60    7.56
  -5   9   4   90.69    7.43
  -5  -9   5    2.82    4.17
  -5   9   5    4.84    5.04
  -5  -9   5    7.38    4.80
  -5   9   5   11.14    5.10
  -5 -11  -7   19.42    1.36
  -5 -11  -7   21.69    1.34
  -5 -11  -6  184.46    6.75
  -5  11  -6  177.88    6.73
  -5  11  -6  168.22    6.39
  -5 -11  -5   11.98    3.03
  -5 -11  -5   15.98    2.56
  -5 -11  -5   13.14    3.30
  -5  11  -5   17.90    3.03
  -5  11  -5   15.94    3.03
  -5  11  -5   14.24    3.04
  -5 -11  -5   17.28    3.51
  -5  11  -4  158.77    6.95
  -5 -11  -4  178.43    7.30
  -5  11  -4  179.37    7.14
  -5 -11  -4  176.03    7.20
  -5  11  -4  144.82    7.48
  -5 -11  -4  167.74    6.97
  -5  11  -4  143.00    6.83
  -5  11  -4  161.20    7.00
  -5 -11  -4  165.64    6.70
  -5 -11  -4  178.55    7.28
  -5  11  -3  248.35    9.20
  -5 -11  -3  261.84    9.38
  -5  11  -3  246.45    9.20
  -5 -11  -3  258.13    9.51
  -5 -11  -3  268.95   12.59
  -5 -11  -3  269.59    9.55
  -5  11  -3  261.79    9.88
  -5  11  -3  241.73    9.72
  -5  11  -2  166.96    8.40
  -5 -11  -2  165.52    8.11
  -5 -11  -2  177.69    9.43
  -5  11  -2  161.10    8.41
  -5  11  -2  159.71    8.24
  -5  11  -2  172.41    7.17
  -5  11  -2  170.75    7.01
  -5 -11  -2  160.05    6.62
  -5 -11  -2  166.81    6.78
  -5 -11  -2  179.57    6.90
  -5 -11  -1  105.31    6.41
  -5  11  -1  110.47    6.59
  -5 -11  -1   96.17    4.41
  -5 -11  -1   97.11    4.39
  -5 -11  -1  106.04    6.68
  -5  11  -1   92.20    4.18
  -5  11  -1   98.18    4.68
  -5 -11   0  724.59   23.25
  -5  11   0  813.21   26.12
  -5 -11   0  796.41   25.59
  -5  11   0  754.32   25.37
  -5 -11   0  779.40   25.45
  -5  11   1   92.51    5.96
  -5  11   1   86.29    5.88
  -5 -11   1   78.98    5.43
  -5  11   1   86.33    5.26
  -5 -11   1   81.71    4.84
  -5 -11   2  209.39    9.53
  -5  11   2  203.48    9.44
  -5  11   2  190.86    9.10
  -5 -11   2  209.87    9.50
  -5  11   2  189.91    8.35
  -5 -11   3    2.20    3.90
  -5  11   3    8.66    4.00
  -5 -11   3    4.58    3.82
  -5  11   3    6.80    3.43
  -5 -11   3    7.11    3.42
  -5  11   3    3.19    2.93
  -5 -11   4   27.14    5.58
  -5  11   4   37.28    5.64
  -5  11   4   27.36    5.62
  -5 -11   4   32.93    4.78
  -5  11   5  108.86    8.81
  -5 -11   5  107.93    8.50
  -5  11   5  110.82    8.68
  -5  13  -6   10.34    2.48
  -5 -13  -6    7.80    2.27
  -5  13  -6    7.71    2.30
  -5  13  -5   91.58    4.90
  -5 -13  -5   97.58    5.09
  -5  13  -5   93.68    4.83
  -5  13  -5   92.56    4.82
  -5  13  -5   90.52    4.73
  -5 -13  -5   90.31    5.03
  -5  13  -4   76.62    4.68
  -5  13  -4   67.33    4.56
  -5  13  -4   73.91    4.56
  -5 -13  -4   69.68    4.74
  -5 -13  -4   71.00    4.14
  -5 -13  -4   77.46    4.91
  -5  13  -4   66.08    4.28
  -5 -13  -4   72.46    4.17
  -5  13  -4   70.05    5.09
  -5 -13  -4   75.32    4.47
  -5  13  -3   41.95    4.89
  -5  13  -3   42.24    4.36
  -5 -13  -3   53.80    4.01
  -5  13  -3   47.89    4.24
  -5  13  -3   44.99    3.62
  -5 -13  -3   47.57    3.42
  -5 -13  -3   49.03    3.88
  -5  13  -3   49.48    3.79
  -5 -13  -3   46.46    3.60
  -5 -13  -3   49.85    4.22
  -5  13  -2  187.92    7.77
  -5  13  -2  194.04    8.08
  -5  13  -2  183.83    9.21
  -5 -13  -2  182.63    8.81
  -5 -13  -2  190.17    7.59
  -5 -13  -2  203.57   10.54
  -5 -13  -2  196.22    7.67
  -5 -13  -1  323.97   12.68
  -5 -13  -1  303.87   10.40
  -5  13  -1  291.87   12.51
  -5  13  -1  323.11   12.88
  -5 -13  -1  294.08   10.28
  -5 -13  -1  325.49   13.19
  -5 -13  -1  296.17   10.24
  -5  13  -1  295.17   10.44
  -5  13  -1  262.96    9.99
  -5 -13   0   48.15    3.08
  -5 -13   0   51.83    4.89
  -5  13   0   46.99    5.10
  -5 -13   0   44.79    2.94
  -5  13   0   53.78    5.23
  -5 -13   0   51.12    4.75
  -5  13   0   53.09    4.95
  -5  13   0   45.57    3.12
  -5  13   1  618.15   19.29
  -5  13   1  647.37   21.71
  -5 -13   1  594.41   19.29
  -5 -13   2   15.86    4.07
  -5  13   2   12.43    3.98
  -5  13   2   17.99    3.33
  -5 -13   2   20.63    4.24
  -5 -13   3   78.29    6.44
  -5  13   3   81.28    6.78
  -5  13   3   75.40    5.60
  -5 -13   3   77.89    6.03
  -5 -13   4   84.74    7.76
  -5  13   4  112.54    8.38
  -5 -13   4   86.34    8.07
  -5  13   4  118.43    8.60
  -5 -13   4  103.49    7.25
  -5 -13   5  129.76    9.29
  -5 -13   5  124.12    9.63
  -5  15  -6   60.78    3.30
  -5 -15  -6   68.29    3.20
  -5 -15  -5   96.84    5.00
  -5 -15  -5   99.77    4.32
  -5  15  -5  102.97    4.84
  -5  15  -5  100.62    4.86
  -5  15  -5  104.65    4.93
  -5  15  -5  104.51    5.04
  -5 -15  -5  104.46    5.11
  -5 -15  -4  107.90    5.60
  -5  15  -4  102.30    5.46
  -5  15  -4   93.90    5.57
  -5 -15  -4  104.80    5.07
  -5 -15  -4  112.22    5.67
  -5 -15  -4  108.28    5.08
  -5  15  -4  106.77    5.57
  -5  15  -4  101.47    5.38
  -5  15  -4  105.09    5.53
  -5 -15  -3   50.98    4.01
  -5 -15  -3   39.92    3.54
  -5  15  -3   38.53    4.30
  -5 -15  -3   44.35    3.96
  -5  15  -3   43.94    4.19
  -5  15  -3   41.49    3.90
  -5 -15  -3   41.59    3.78
  -5  15  -2    5.79    2.70
  -5 -15  -2    2.76    2.75
  -5  15  -2    3.68    3.13
  -5 -15  -2    7.07    2.73
  -5  15  -2    3.30    2.59
  -5  15  -2    0.51    3.63
  -5  15  -2    2.49    3.43
  -5  15  -1  554.94   20.92
  -5 -15  -1  564.65   18.34
  -5  15  -1  563.90   18.57
  -5 -15  -1  600.78   18.55
  -5  15  -1  530.31   18.18
  -5 -15  -1  587.02   18.48
  -5 -15  -1  557.53   20.63
  -5 -15   0  398.67   15.51
  -5 -15   0  392.38   13.24
  -5  15   0  416.93   16.30
  -5 -15   0  400.63   15.71
  -5  15   0  391.25   15.86
  -5 -15   0  401.37   13.36
  -5  15   0  383.80   13.14
  -5 -15   1  219.97    8.00
  -5  15   1  221.03    8.05
  -5  15   1  227.72   10.55
  -5 -15   1  227.62    8.21
  -5  15   2  119.28    8.10
  -5 -15   2  134.78    7.99
  -5 -15   2  115.15    5.28
  -5  15   2  128.12    5.42
  -5 -15   3   96.10    7.43
  -5  15   3   88.97    7.26
  -5  15   3   78.95    6.11
  -5  15   4  447.19   18.61
  -5 -15   4  397.13   17.88
  -5  15   4  450.15   18.66
  -5 -15   4  442.81   17.68
  -5  17  -6   43.88    2.30
  -5 -17  -6   48.88    2.30
  -5  17  -6   44.27    2.35
  -5  17  -5   82.83    4.35
  -5  17  -5   92.89    4.22
  -5 -17  -5   88.63    4.32
  -5 -17  -5   82.24    3.71
  -5  17  -5   84.44    4.29
  -5 -17  -5   85.42    4.38
  -5  17  -4   91.32    4.79
  -5  17  -4   94.82    5.07
  -5 -17  -4   98.19    5.32
  -5 -17  -4   99.78    5.22
  -5 -17  -4  101.51    4.79
  -5  17  -4  100.37    5.21
  -5  17  -4  104.23    5.43
  -5 -17  -4  100.07    4.77
  -5  17  -3  194.93    7.95
  -5 -17  -3  203.98    7.92
  -5 -17  -3  211.06    8.21
  -5  17  -3  187.24    8.38
  -5  17  -3  200.38    8.24
  -5 -17  -3  208.76    8.30
  -5  17  -3  201.43    8.24
  -5 -17  -3  201.42    8.10
  -5  17  -3  208.71    8.36
  -5  17  -2  113.62    5.48
  -5 -17  -2  109.52    5.75
  -5  17  -2  112.87    5.85
  -5 -17  -2  105.55    5.04
  -5  17  -2  102.43    5.05
  -5 -17  -2  104.29    5.37
  -5 -17  -2   98.38    8.22
  -5  17  -2  105.23    5.53
  -5 -17  -2  104.09    5.64
  -5  17  -2  105.59    5.17
  -5  17  -1  144.40    8.74
  -5 -17  -1  150.21    8.44
  -5 -17  -1  151.87    6.66
  -5  17  -1  147.37    6.36
  -5  17  -1  142.89    6.45
  -5 -17  -1  157.08    6.84
  -5  17  -1  164.53    7.20
  -5  17  -1  148.27    6.42
  -5 -17   0   90.21    4.76
  -5 -17   0   87.72    6.62
  -5  17   0  102.60    7.60
  -5  17   0   96.37    5.07
  -5  17   0   98.60    5.26
  -5 -17   0   92.37    5.01
  -5  17   0   92.20    7.30
  -5 -17   0   98.03    6.86
  -5 -17   1  193.86    7.39
  -5  17   1  202.78    7.65
  -5 -17   1  217.35   10.38
  -5  17   1  194.79   10.20
  -5 -17   1  199.21    7.70
  -5  17   2   49.48    5.80
  -5 -17   2   51.05    3.61
  -5  17   2   47.42    3.73
  -5  17   2   55.81    5.84
  -5 -17   2   48.74    5.78
  -5 -17   3  894.04   30.86
  -5  17   3  864.69   29.59
  -5 -17   3  851.05   26.99
  -5 -17   4   63.05    4.04
  -5 -17   5  355.79   12.31
  -5  19  -6    3.09    0.68
  -5 -19  -5   15.03    1.73
  -5 -19  -5   14.93    2.35
  -5  19  -5   16.82    2.15
  -5  19  -5   15.17    2.17
  -5  19  -5   14.57    2.16
  -5  19  -4   96.55    4.85
  -5 -19  -4  100.17    5.10
  -5  19  -4  107.26    5.21
  -5 -19  -4  104.88    5.02
  -5 -19  -4  103.92    4.70
  -5  19  -4   92.27    4.64
  -5  19  -3   95.58    5.26
  -5  19  -3   84.75    4.83
  -5  19  -3   86.88    5.23
  -5 -19  -3   96.46    5.11
  -5  19  -3   97.35    4.85
  -5 -19  -3   93.92    4.87
  -5 -19  -3   86.28    5.20
  -5 -19  -2   55.87    3.92
  -5  19  -2   58.24    3.67
  -5 -19  -2   53.80    4.24
  -5  19  -2   59.31    4.42
  -5  19  -2   63.58    4.67
  -5 -19  -2   54.35    4.54
  -5  19  -2   60.80    4.07
  -5  19  -2   61.12    4.57
  -5  19  -2   61.45    5.11
  -5 -19  -1   27.15    3.84
  -5 -19  -1   25.55    3.57
  -5 -19  -1   27.64    5.39
  -5 -19  -1   27.85    3.14
  -5  19  -1   19.80    3.36
  -5  19  -1   30.87    4.32
  -5  19  -1   29.80    3.79
  -5  19  -1   30.85    3.37
  -5  19   0  342.07   12.13
  -5 -19   0  340.43   14.54
  -5 -19   0  352.03   12.31
  -5 -19   0  343.81   11.85
  -5 -19   0  343.76   11.86
  -5  19   0  348.26   14.97
  -5 -19   0  360.00   12.51
  -5  19   0  381.38   12.82
  -5  19   0  362.47   12.42
  -5  19   0  327.43   15.19
  -5 -19   1   91.79    4.47
  -5 -19   1   91.08    5.11
  -5  19   1   82.33    4.68
  -5  19   1   90.56    7.41
  -5 -19   1   94.48    4.84
  -5  19   1  100.31    5.18
  -5 -19   1   91.99    6.97
  -5  19   1   80.96    7.04
  -5  19   2  630.68   24.60
  -5 -19   2  654.88   21.20
  -5  19   2  674.40   21.12
  -5 -19   2  689.05   24.44
  -5  19   2  636.56   24.12
  -5  19   3    9.62    3.15
  -5 -19   3   12.10    3.00
  -5  19   4 1359.88   39.45
  -5 -19   4 1219.23   39.16
  -5 -19   5   62.81    4.02
  -5  19   6  185.07    6.83
  -5  21  -5    4.06    1.42
  -5 -21  -5    3.53    1.01
  -5  21  -5    3.17    1.40
  -5 -21  -4   44.12    2.97
  -5  21  -4   50.97    3.55
  -5  21  -4   50.49    3.12
  -5 -21  -4   52.46    3.14
  -5 -21  -4   50.29    3.28
  -5  21  -4   56.69    3.25
  -5 -21  -4   52.22    3.51
  -5  21  -3  120.13    5.38
  -5 -21  -3  130.53    5.57
  -5 -21  -3  132.67    5.96
  -5  21  -3  136.20    6.21
  -5  21  -3  118.34    5.36
  -5 -21  -3  126.79    5.64
  -5  21  -3  123.47    5.70
  -5  21  -3  125.85    5.91
  -5  21  -2  254.01    9.69
  -5 -21  -2  250.79    9.07
  -5 -21  -2  246.59    9.24
  -5  21  -2  253.97    9.59
  -5 -21  -2  246.19    9.46
  -5  21  -2  257.00   10.01
  -5  21  -2  246.40    9.42
  -5  21  -2  234.82    9.05
  -5  21  -2  231.04    8.96
  -5 -21  -1  106.58    5.08
  -5  21  -1   96.15    5.38
  -5  21  -1  108.01    6.11
  -5 -21  -1  102.52    5.71
  -5  21  -1   94.60    4.99
  -5  21  -1  100.49    6.15
  -5  21   0  153.59    6.93
  -5 -21   0  152.86    6.19
  -5  21   0  135.89    6.22
  -5 -21   0  152.91    7.11
  -5 -21   0  146.28    6.78
  -5  21   0  150.80    7.24
  -5  21   0  140.90    6.72
  -5 -21   1  433.14   14.30
  -5  21   1  463.65   14.95
  -5  21   1  405.13   14.48
  -5 -21   1  448.61   14.89
  -5 -21   1  425.87   14.57
  -5 -21   1  427.19   14.21
  -5  21   1  432.40   14.75
  -5  21   2   61.83    4.35
  -5 -21   2   64.76    4.65
  -5 -21   2   62.69    4.34
  -5  21   3  334.09   11.45
  -5 -21   3  320.39   11.51
  -5 -21   3  301.16   11.24
  -5  21   4   17.97    3.39
  -5 -21   4   11.46    2.75
  -5  21   5  187.53    7.10
  -5 -21   5  181.94    7.03
  -5 -21   6   28.31    2.30
  -5  21   6   26.12    2.14
  -5  23  -5   15.21    0.99
  -5 -23  -4   50.54    2.63
  -5 -23  -4   50.97    2.66
  -5  23  -4   43.68    2.45
  -5  23  -3   79.94    3.72
  -5  23  -3   84.08    4.55
  -5  23  -3   76.37    3.58
  -5 -23  -3   79.69    3.99
  -5  23  -3   77.39    4.26
  -5 -23  -3   82.19    4.17
  -5  23  -3   74.84    3.96
  -5 -23  -2   98.66    4.77
  -5 -23  -2   99.16    5.12
  -5  23  -2   96.52    5.32
  -5 -23  -2  108.77    5.35
  -5  23  -2   93.30    4.87
  -5  23  -2  103.99    5.60
  -5 -23  -2  101.93    4.77
  -5  23  -1  177.48    7.88
  -5 -23  -1  182.26    7.05
  -5 -23  -1  185.22    7.30
  -5  23  -1  171.81    7.40
  -5  23  -1  187.99    7.92
  -5 -23  -1  182.29    7.54
  -5 -23   0  184.70    7.19
  -5  23   0  164.73    7.02
  -5 -23   0  193.68    7.98
  -5 -23   0  187.25    8.00
  -5  23   0  176.75    7.63
  -5  23   0  189.84    7.89
  -5 -23   1   78.29    4.93
  -5  23   1   78.73    5.14
  -5 -23   1   77.51    5.20
  -5  23   1   85.78    5.53
  -5 -23   1   76.71    4.36
  -5  23   1   68.15    4.59
  -5 -23   1   79.02    4.24
  -5 -23   2   90.06    4.98
  -5  23   2   88.05    5.09
  -5 -23   2  105.66    5.62
  -5 -23   2   98.37    4.82
  -5 -23   2   90.53    5.36
  -5  23   2  100.27    5.75
  -5 -23   3   47.65    3.94
  -5  23   3   43.82    3.91
  -5 -23   3   44.41    3.63
  -5  23   4  232.34    8.36
  -5 -23   4  218.61    8.17
  -5 -23   4  232.16    8.52
  -5 -23   5   74.41    3.56
  -5  23   5   70.79    3.57
  -5 -25  -4    3.59    1.03
  -5  25  -4    3.65    1.32
  -5 -25  -3   67.48    3.44
  -5  25  -3   71.47    3.58
  -5 -25  -3   69.72    3.35
  -5 -25  -3   72.60    3.38
  -5  25  -2   34.07    3.34
  -5 -25  -2   36.01    2.92
  -5  25  -2   40.38    3.36
  -5 -25  -2   40.04    3.16
  -5 -25  -2   35.56    2.63
  -5  25  -2   38.22    3.35
  -5  25  -1  240.70    8.95
  -5 -25  -1  223.96    8.33
  -5 -25  -1  231.94    8.22
  -5 -25  -1  222.54    8.28
  -5  25  -1  228.47    8.38
  -5  25  -1  215.92    8.27
  -5  25  -1  233.04    8.74
  -5 -25  -1  227.98    8.54
  -5 -25   0  151.96    6.31
  -5 -25   0  164.48    6.93
  -5  25   0  147.22    6.74
  -5 -25   0  165.84    7.03
  -5 -25   0  166.19    7.14
  -5  25   0  166.63    7.05
  -5  25   0  165.90    7.01
  -5 -25   1  212.15    8.00
  -5 -25   1  224.68    8.51
  -5 -25   1  236.15    8.77
  -5  25   1  208.73    8.39
  -5  25   1  199.30    8.13
  -5 -25   1  220.47    7.93
  -5 -25   2   54.40    3.53
  -5 -25   2   49.74    4.12
  -5 -25   2   56.84    4.06
  -5  25   2   47.92    4.21
  -5 -25   2   48.85    3.61
  -5 -25   2   50.73    3.17
  -5  25   2   42.09    3.47
  -5  25   3   18.02    2.90
  -5  25   3   21.68    3.37
  -5 -25   3   19.56    2.69
  -5 -25   3   16.65    2.88
  -5 -25   3   16.03    2.54
  -5  25   4   29.21    2.62
  -5 -25   4   31.61    2.74
  -5 -25   4   29.91    2.46
  -5 -25   4   25.96    2.33
  -5  25   4   32.54    3.14
  -5 -25   5    7.52    1.28
  -5  25   5   10.15    1.90
  -5  27  -3   36.74    2.05
  -5 -27  -3   33.87    1.89
  -5 -27  -3   30.92    1.80
  -5 -27  -2   90.86    3.96
  -5 -27  -2   92.87    4.07
  -5  27  -2   90.98    3.94
  -5 -27  -2   86.16    3.74
  -5  27  -2   94.12    4.15
  -5  27  -1   10.46    2.79
  -5 -27  -1   11.71    2.19
  -5 -27  -1   11.93    2.23
  -5 -27  -1    8.31    2.48
  -5  27  -1    9.94    2.02
  -5  27  -1    8.08    2.45
  -5  27   0  138.72    5.85
  -5 -27   0  131.80    5.67
  -5 -27   0  132.57    5.28
  -5 -27   0  142.34    5.86
  -5  27   0  127.26    5.81
  -5 -27   0  141.55    5.92
  -5 -27   0  127.89    5.57
  -5  27   0  135.38    6.04
  -5  27   0  131.29    5.74
  -5 -27   1   13.84    2.21
  -5 -27   1   12.14    2.67
  -5 -27   1   15.74    2.42
  -5  27   1   15.68    2.97
  -5  27   1   12.10    2.83
  -5 -27   1   16.56    2.87
  -5 -27   2   11.71    2.65
  -5 -27   2   13.10    2.24
  -5  27   2    9.70    2.19
  -5 -27   2   13.37    2.56
  -5  27   2   15.32    2.77
  -5  27   3   63.27    3.83
  -5  27   3   67.25    3.68
  -5  27   3   56.23    3.22
  -5 -27   3   61.22    3.41
  -5 -27   3   69.18    3.18
  -5 -27   3   68.01    3.57
  -5  27   4   21.00    2.12
  -5 -27   4   23.74    1.94
  -5 -27   4   21.74    1.55
  -5  29  -2   30.38    1.64
  -5  29  -2   29.44    1.52
  -5  29  -2   40.63    2.00
  -5 -29  -2   42.37    1.85
  -5 -29  -2   47.50    1.98
  -5  29  -1   25.20    2.09
  -5 -29  -1   29.20    2.12
  -5 -29  -1   28.53    1.89
  -5 -29   0    4.45    1.71
  -5 -29   0    4.79    1.61
  -5  29   0    5.84    1.84
  -5 -29   0    4.57    1.86
  -5 -29   0    5.88    1.60
  -5  29   0    4.76    2.17
  -5  29   1   56.33    3.23
  -5 -29   1   56.16    3.15
  -5  29   1   57.97    3.13
  -5  29   1   54.26    3.05
  -5 -29   1   59.12    3.03
  -5 -29   1   56.81    3.22
  -5 -29   1   55.04    2.79
  -5 -29   2   22.04    2.13
  -5 -29   2   22.33    1.75
  -5 -29   2   21.27    2.16
  -5  29   2   18.78    1.59
  -5  29   2   21.55    2.29
  -5  29   2   18.78    2.14
  -5  29   2   21.34    2.16
  -5  29   2   24.45    2.23
  -5  29   3   11.48    1.31
  -5 -29   3   11.62    1.22
  -5 -31  -1   11.95    0.92
  -5  31   0   17.29    1.42
  -5  31   0   14.67    1.35
  -5  31   1   12.60    1.11
  -5  31   1   17.25    1.58
  -5  31   2    4.20    0.96
  -5 -31   2    6.41    1.06
  -4   0  -8   44.58    1.78
  -4   0  -7    0.33    1.67
  -4   0  -7   -2.00    2.66
  -4   0  -7    3.88    1.95
  -4   0  -6  103.19    5.18
  -4   0  -6   92.33    4.77
  -4   0  -6  110.78    5.84
  -4   0  -6  101.03    5.11
  -4   0  -5    1.04    2.54
  -4   0  -5    5.44    2.96
  -4   0  -5    1.64    3.29
  -4   0  -5   -1.85    5.63
  -4   0  -5    3.37    2.60
  -4   0  -5    1.91    2.69
  -4   0  -4  148.74    8.39
  -4   0  -4  155.32    6.49
  -4   0  -4  151.73    6.47
  -4   0  -3    1.63    3.04
  -4   0  -3    4.10    1.91
  -4   0  -3    3.50    2.26
  -4   0  -2  129.53    5.78
  -4   0  -2  132.16    6.24
  -4   0  -1    7.49    2.26
  -4   0   0  575.37   17.87
  -4   0   0  544.19   17.78
  -4   0   1    1.60    1.26
  -4   0   1   -0.77    0.83
  -4   0   1    0.45    0.92
  -4   0   1    1.09    1.08
  -4   0   2  204.48    6.28
  -4   0   2  183.73    6.29
  -4   0   3    1.72    1.24
  -4   0   3    2.24    1.38
  -4   0   4  545.37   18.30
  -4   0   4  529.33   17.58
  -4   0   4  538.98   18.30
  -4   0   4  543.22   18.23
  -4   0   4  555.43   18.21
  -4   0   5    3.93    3.28
  -4   0   5    4.76    3.37
  -4   0   6  306.95   12.60
  -4   0   6  261.22   12.43
  -4   2  -7  124.64    4.82
  -4  -2  -7  125.01    5.08
  -4   2  -7  136.55    5.57
  -4   2  -6    9.52    2.44
  -4  -2  -6   13.85    3.22
  -4  -2  -6   12.56    2.97
  -4  -2  -6    9.62    3.55
  -4   2  -6    8.97    3.78
  -4  -2  -6    6.84    2.90
  -4   2  -6    9.10    2.91
  -4   2  -5  241.04    9.10
  -4  -2  -5  247.66    9.12
  -4   2  -5  232.71    8.84
  -4  -2  -5  239.85    8.95
  -4  -2  -5  244.66    9.01
  -4   2  -5  230.44    8.94
  -4  -2  -5  249.33    9.41
  -4  -2  -5  240.99    8.95
  -4   2  -5  244.87    9.61
  -4  -2  -4   39.36    3.35
  -4  -2  -4   38.20    3.01
  -4   2  -4   44.93    3.60
  -4  -2  -4   41.15    5.05
  -4   2  -4   36.55    4.62
  -4   2  -3 1072.14   32.12
  -4  -2  -3 1052.57   32.08
  -4   2  -3 1053.64   33.99
  -4  -2  -3 1093.30   34.31
  -4  -2  -3 1002.00   32.83
  -4  -2  -2  114.95    5.86
  -4   2  -2  105.85    5.55
  -4   2  -2  108.08    5.29
  -4  -2  -1  905.97   28.44
  -4   2  -1  891.51   28.29
  -4   2  -1  909.21   28.23
  -4  -2  -1  909.75   28.22
  -4  -2   0   62.08    3.41
  -4  -2   0   63.66    3.50
  -4   2   0   63.17    3.45
  -4   2   1   93.82    3.76
  -4  -2   1   97.22    4.16
  -4  -2   1  102.70    4.12
  -4   2   1   88.76    3.38
  -4   2   1   95.83    4.08
  -4  -2   1   89.78    4.00
  -4  -2   2  700.84   23.25
  -4   2   2  820.80   23.24
  -4   2   3 2286.82   70.29
  -4  -2   3 2447.94   70.78
  -4  -2   3 2482.30   70.89
  -4   2   3 2375.83   70.69
  -4  -2   3 2418.46   70.75
  -4   2   3 2271.37   70.90
  -4  -2   3 2210.30   70.59
  -4   2   3 2456.60   70.83
  -4  -2   3 2512.01   70.91
  -4  -2   4    8.35    2.22
  -4   2   4    8.68    2.42
  -4   2   4    8.11    2.30
  -4   2   4    7.30    2.74
  -4   2   4    6.66    2.78
  -4  -2   4    7.71    2.37
  -4  -2   4    8.28    2.48
  -4   2   4   10.63    2.38
  -4   2   5  139.38    7.66
  -4   2   5  150.74    7.73
  -4  -2   5  136.01    7.49
  -4   2   5  133.57    7.60
  -4   2   5  136.50    6.97
  -4  -2   5  139.19    7.18
  -4  -2   6  603.23   22.65
  -4   2   6  641.11   22.88
  -4   2   6  645.06   22.92
  -4  -4  -7  121.52    4.82
  -4  -4  -7  117.71    5.06
  -4   4  -7  119.13    5.02
  -4  -4  -6  145.30    6.38
  -4  -4  -6  167.75    6.85
  -4  -4  -6  155.29    6.60
  -4   4  -6  171.86    6.78
  -4   4  -6  154.23    6.37
  -4   4  -6  177.62    7.56
  -4   4  -6  160.64    6.15
  -4  -4  -5  495.18   16.41
  -4  -4  -5  496.31   16.23
  -4   4  -5  492.24   16.38
  -4  -4  -5  534.52   16.70
  -4  -4  -5  474.26   16.12
  -4   4  -5  501.12   16.92
  -4  -4  -5  485.91   16.27
  -4  -4  -5  492.18   16.33
  -4   4  -5  492.57   16.30
  -4  -4  -4  260.65    9.37
  -4  -4  -4  262.12    9.43
  -4  -4  -4  268.55    9.54
  -4   4  -4  259.53    9.66
  -4  -4  -4  279.63   12.29
  -4   4  -3   65.56    3.55
  -4  -4  -3   64.37    3.34
  -4  -4  -3   51.76    3.74
  -4   4  -3   59.89    3.83
  -4  -4  -3   74.84    5.48
  -4  -4  -2  242.44    9.32
  -4   4  -2  234.87    9.25
  -4  -4  -2  227.77    9.81
  -4   4  -2  243.58    9.45
  -4   4  -1  414.49   13.68
  -4  -4  -1  380.87   13.39
  -4   4   0  680.22   20.36
  -4  -4   0  604.98   20.17
  -4  -4   0  615.83   20.15
  -4  -4   0  627.34   20.17
  -4   4   1  990.37   30.16
  -4  -4   1  892.74   30.31
  -4   4   1 1020.01   30.37
  -4   4   1 1026.12   29.87
  -4  -4   1  995.27   30.09
  -4  -4   1  957.91   30.48
  -4   4   2 1845.22   53.43
  -4  -4   2 1806.98   53.00
  -4  -4   2 1871.20   53.73
  -4   4   2 1840.49   53.11
  -4  -4   2 1721.88   52.52
  -4  -4   2 1663.36   53.41
  -4  -4   2 1822.73   53.19
  -4   4   2 1717.42   52.56
  -4  -4   2 1795.32   52.93
  -4  -4   2 1778.40   52.56
  -4   4   2 1879.67   53.12
  -4  -4   3  804.20   24.28
  -4   4   3  790.55   25.03
  -4  -4   3  794.44   24.79
  -4   4   3  753.79   24.60
  -4  -4   3  799.66   24.36
  -4   4   3  768.54   24.40
  -4   4   3  800.48   24.80
  -4   4   4  450.71   15.63
  -4   4   4  408.04   15.26
  -4  -4   4  408.83   14.77
  -4   4   4  419.49   15.49
  -4  -4   4  406.31   14.29
  -4   4   4  415.90   14.61
  -4  -4   5  317.88   13.04
  -4   4   5  323.42   13.47
  -4   4   5  314.86   12.54
  -4   4   5  337.29   13.60
  -4   4   5  346.68   13.58
  -4  -4   5  308.79   12.96
  -4   4   5  323.44   12.71
  -4   4   5  318.25   13.38
  -4  -4   6   75.77    6.61
  -4   4   6   79.17    6.80
  -4  -4   6   81.22    6.55
  -4   4   6   80.34    6.92
  -4  -6  -7  140.09    5.68
  -4   6  -7  135.08    5.63
  -4  -6  -7  156.20    5.65
  -4   6  -7  152.67    5.54
  -4  -6  -7  156.11    5.65
  -4  -6  -7  128.22    5.57
  -4   6  -6   41.02    3.23
  -4  -6  -6   46.87    4.01
  -4  -6  -6   45.57    3.47
  -4   6  -6   42.69    3.58
  -4  -6  -5   99.48    4.96
  -4   6  -5   73.49    4.63
  -4   6  -5   80.03    4.77
  -4  -6  -5   99.97    5.08
  -4   6  -5   86.58    4.99
  -4  -6  -5   95.95    5.12
  -4  -6  -5   94.72    4.95
  -4  -6  -4  131.29    5.63
  -4  -6  -4  136.26    8.48
  -4  -6  -4  138.49    5.95
  -4  -6  -4  138.26    5.87
  -4   6  -4  133.25    6.05
  -4  -6  -4  135.44    5.92
  -4   6  -3  349.54   12.03
  -4   6  -3  304.32   12.40
  -4   6  -3  362.88   12.10
  -4  -6  -3  353.60   11.86
  -4  -6  -3  356.82   11.82
  -4  -6  -3  390.83   11.83
  -4   6  -3  338.25   13.39
  -4  -6  -3  376.03   14.35
  -4   6  -2  208.64    8.81
  -4  -6  -2  226.40    8.79
  -4   6  -2  218.60    8.65
  -4  -6  -1 1264.23   39.72
  -4  -6  -1 1304.99   40.01
  -4   6  -1 1277.84   39.68
  -4  -6   0   70.05    4.10
  -4  -6   0   74.01    4.22
  -4   6   0   73.19    3.92
  -4   6   0   73.79    4.21
  -4  -6   1 2735.27   80.70
  -4   6   1 2794.97   80.68
  -4  -6   1 2661.61   81.17
  -4   6   1 2612.83   80.38
  -4   6   1 2849.07   81.27
  -4   6   1 2797.89   81.03
  -4  -6   1 2556.15   81.14
  -4  -6   2  128.43    5.39
  -4   6   2  137.01    5.95
  -4  -6   2  123.66    5.73
  -4   6   2  137.89    5.53
  -4  -6   2  125.05    4.78
  -4   6   2  135.15    6.12
  -4  -6   2  141.69    6.08
  -4   6   2  137.56    5.54
  -4   6   3   71.75    4.27
  -4  -6   3   81.10    4.54
  -4   6   3   73.47    4.39
  -4   6   3   85.48    4.32
  -4  -6   3   82.46    4.42
  -4   6   3   86.12    4.79
  -4  -6   4  134.81    6.83
  -4   6   4  137.73    6.67
  -4  -6   4  136.67    6.78
  -4   6   4  116.07    7.31
  -4   6   4  137.11    7.43
  -4  -6   5   47.29    5.30
  -4   6   5   53.16    4.89
  -4   6   5   53.76    5.57
  -4   6   5   50.74    5.06
  -4   6   5   56.93    5.90
  -4   6   5   52.90    5.76
  -4  -6   5   53.66    5.30
  -4  -6   6  472.05   18.65
  -4  -6   6  484.47   18.73
  -4   6   6  499.08   19.38
  -4   6   6  473.47   19.20
  -4  -8  -7    8.93    1.80
  -4  -8  -7    7.04    1.74
  -4   8  -7    6.87    1.63
  -4  -8  -7    6.44    2.04
  -4   8  -7    5.76    1.84
  -4  -8  -7    8.06    1.73
  -4   8  -7    3.65    2.19
  -4   8  -6  124.53    5.47
  -4   8  -6  108.57    5.04
  -4  -8  -6  115.32    5.69
  -4  -8  -5   78.35    4.76
  -4   8  -5   69.53    4.45
  -4  -8  -5   69.15    4.40
  -4   8  -5   64.40    4.17
  -4  -8  -5   67.78    4.30
  -4  -8  -5   62.88    4.10
  -4  -8  -5   73.21    4.68
  -4   8  -5   62.91    4.15
  -4  -8  -4  618.93   19.29
  -4   8  -4  591.02   19.76
  -4  -8  -4  610.82   19.25
  -4  -8  -4  619.73   19.35
  -4   8  -4  533.95   19.25
  -4  -8  -4  620.73   19.33
  -4  -8  -4  605.27   19.36
  -4  -8  -3   43.95    2.91
  -4  -8  -3   40.50    3.07
  -4  -8  -3   42.09    3.17
  -4   8  -3   40.46    3.46
  -4  -8  -3   38.42    2.91
  -4   8  -3   39.51    3.36
  -4  -8  -3   45.41    5.17
  -4   8  -3   32.45    3.97
  -4  -8  -2  217.17    7.88
  -4  -8  -2  223.15    8.99
  -4   8  -2  213.65    9.24
  -4   8  -2  223.20    7.98
  -4   8  -2  245.67    8.19
  -4   8  -2  231.44    9.18
  -4   8  -1   81.43    4.93
  -4  -8  -1   83.61    5.34
  -4  -8  -1   85.73    5.03
  -4  -8   0 2159.67   65.08
  -4   8   0 2156.47   64.87
  -4  -8   0 2118.06   64.93
  -4  -8   1   62.72    4.20
  -4  -8   1   63.82    3.64
  -4  -8   1   65.15    4.41
  -4   8   1   65.61    3.64
  -4   8   1   72.45    4.40
  -4  -8   2  265.75   10.72
  -4   8   2  285.42   10.88
  -4  -8   2  248.78   10.76
  -4   8   2  273.20   10.18
  -4   8   2  303.72   10.36
  -4   8   2  288.59   10.57
  -4  -8   2  272.68   10.49
  -4   8   3  207.80    8.95
  -4   8   3  220.58    9.72
  -4  -8   3  225.01    9.33
  -4   8   3  219.97    8.67
  -4  -8   3  195.67    8.92
  -4  -8   3  208.37    8.66
  -4  -8   4  354.26   13.88
  -4   8   4  354.51   14.23
  -4   8   4  317.57   14.00
  -4  -8   4  342.24   13.15
  -4   8   4  344.49   13.24
  -4  -8   4  335.21   13.20
  -4  -8   5  154.02    9.14
  -4   8   5  171.52    9.69
  -4   8   5  170.38    9.81
  -4  -8   5  156.25    8.71
  -4   8   5  148.91    9.44
  -4   8   5  155.67    8.73
  -4   8   5  153.15    8.46
  -4  -8   5  165.91    8.92
  -4  10  -7   41.65    2.34
  -4  10  -7   33.47    2.61
  -4  10  -7   37.59    2.39
  -4 -10  -7   41.93    2.57
  -4  10  -6  106.19    4.67
  -4  10  -6  101.58    5.79
  -4  10  -6  114.13    4.95
  -4  10  -6  115.64    5.42
  -4 -10  -6  122.43    5.48
  -4 -10  -5  128.64    5.47
  -4 -10  -5  133.59    6.19
  -4  10  -5  125.48    5.91
  -4  10  -5  115.75    5.68
  -4 -10  -5  138.85    6.11
  -4  10  -5  117.46    5.80
  -4  10  -5  114.72    5.70
  -4  10  -4  379.70   12.91
  -4 -10  -4  388.26   12.51
  -4 -10  -4  405.85   13.00
  -4  10  -4  343.52   13.15
  -4 -10  -4  393.63   12.87
  -4 -10  -4  405.11   12.97
  -4 -10  -4  402.76   13.02
  -4 -10  -4  368.36   12.58
  -4 -10  -4  401.43   13.01
  -4  10  -4  307.71   12.59
  -4  10  -4  373.86   12.85
  -4  10  -4  335.19   15.20
  -4 -10  -4  329.06   15.04
  -4  10  -3   70.71    4.37
  -4 -10  -3   68.85    3.95
  -4  10  -3   73.27    4.42
  -4 -10  -3   78.09    4.21
  -4 -10  -3   75.15    6.30
  -4 -10  -3   76.73    4.27
  -4  10  -2   70.31    4.17
  -4  10  -2   80.76    5.16
  -4 -10  -2   80.69    5.52
  -4 -10  -2   82.76    4.83
  -4 -10  -2   88.59    6.18
  -4  10  -2   76.29    3.61
  -4  10  -2   78.95    4.16
  -4 -10  -2   82.84    3.98
  -4  10  -1  297.87   12.05
  -4 -10  -1  315.75   12.21
  -4  10  -1  306.01   11.85
  -4 -10  -1  305.82   11.77
  -4  10   0  233.76    9.47
  -4 -10   0  234.68    9.44
  -4 -10   1 2116.87   64.89
  -4  10   1 2250.45   65.10
  -4 -10   1 2088.31   64.71
  -4 -10   1 2066.15   63.88
  -4  10   1 2121.04   64.91
  -4  10   2  671.58   21.35
  -4  10   2  643.41   20.69
  -4  10   2  649.57   20.73
  -4 -10   2  645.77   21.00
  -4 -10   3 1175.47   38.52
  -4  10   3 1234.81   39.02
  -4  10   3 1263.14   38.01
  -4  10   4  286.99   13.56
  -4  10   4  335.50   13.85
  -4 -10   4  322.15   13.56
  -4 -10   4  293.95   13.07
  -4 -10   4  314.19   12.87
  -4 -10   5  499.50   18.91
  -4  10   5  441.83   18.73
  -4  10   5  440.46   18.72
  -4 -10   5  438.71   18.10
  -4 -10   5  470.01   18.06
  -4  12  -7   10.65    1.16
  -4 -12  -7   12.31    1.61
  -4  12  -7   10.58    1.49
  -4  12  -6  104.30    4.96
  -4 -12  -6  114.03    5.16
  -4  12  -6   92.80    5.21
  -4  12  -6  101.49    5.12
  -4 -12  -6  103.72    4.28
  -4  12  -5  117.46    5.54
  -4  12  -5  117.26    5.66
  -4  12  -5  110.22    5.46
  -4 -12  -5  121.13    5.82
  -4 -12  -5  107.87    5.74
  -4 -12  -5  110.25    5.18
  -4 -12  -4  643.09   24.25
  -4  12  -4  637.14   20.54
  -4  12  -4  636.01   20.48
  -4 -12  -4  669.54   20.57
  -4 -12  -4  648.96   20.21
  -4  12  -4  619.73   20.32
  -4 -12  -4  658.24   20.56
  -4 -12  -4  632.74   20.41
  -4 -12  -4  664.93   20.32
  -4 -12  -3  249.44    9.16
  -4 -12  -3  254.55    9.05
  -4  12  -3  245.21    9.40
  -4 -12  -3  252.69    9.09
  -4  12  -3  225.73    9.22
  -4 -12  -2  555.42   19.57
  -4 -12  -2  492.75   18.38
  -4  12  -2  575.39   19.24
  -4 -12  -2  547.42   17.46
  -4 -12  -2  565.48   20.30
  -4  12  -2  544.06   17.68
  -4  12  -2  538.29   17.26
  -4 -12  -2  542.89   17.44
  -4 -12  -1  163.40    6.19
  -4 -12  -1  171.48    7.89
  -4  12  -1  167.43    7.99
  -4  12  -1  171.94    8.03
  -4 -12  -1  165.70    6.17
  -4 -12  -1  173.33    8.39
  -4  12  -1  161.06    8.29
  -4 -12  -1  157.22    6.04
  -4  12  -1  155.23    6.29
  -4  12  -1  148.58    5.98
  -4  12   0  136.12    7.24
  -4  12   0  127.20    6.90
  -4 -12   0  133.13    6.94
  -4 -12   0  133.92    6.79
  -4  12   1  839.04   27.80
  -4 -12   1  817.77   27.45
  -4 -12   2  421.14   16.50
  -4  12   2  438.71   16.59
  -4  12   2  438.17   15.98
  -4  12   2  480.70   16.43
  -4 -12   2  458.47   16.49
  -4 -12   3  663.93   26.16
  -4  12   3  830.94   27.05
  -4  12   3  714.32   25.61
  -4  12   3  847.46   26.15
  -4 -12   3  772.88   26.31
  -4 -12   4  869.03   30.35
  -4 -12   4  829.32   30.54
  -4  12   4  919.34   31.10
  -4  12   4  905.42   31.07
  -4 -12   5  222.05   11.97
  -4 -12   5  259.22   12.97
  -4  12   5  241.26   12.86
  -4  12   5  262.81   13.07
  -4 -14  -7    7.65    1.03
  -4  14  -7    6.17    0.95
  -4  14  -7    6.13    0.96
  -4  14  -6   12.20    2.74
  -4 -14  -6   10.92    1.90
  -4  14  -6    8.08    2.65
  -4  14  -5   22.24    3.23
  -4  14  -5   21.74    3.21
  -4 -14  -5   22.30    3.40
  -4 -14  -5   23.80    3.08
  -4  14  -5   19.72    3.29
  -4  14  -5   23.17    3.19
  -4  14  -4  162.15    6.88
  -4  14  -4  159.32    6.84
  -4  14  -4  155.13    6.92
  -4 -14  -4  159.49    6.85
  -4 -14  -4  151.58    6.59
  -4  14  -4  161.87    6.85
  -4  14  -4  133.95    6.81
  -4 -14  -4  151.23    6.44
  -4 -14  -4  150.38    6.82
  -4  14  -3  147.38    6.16
  -4 -14  -3  143.62    6.26
  -4 -14  -3  149.36    6.18
  -4  14  -3  129.54    6.99
  -4  14  -3  133.90    6.53
  -4 -14  -3  142.77    6.27
  -4  14  -3  131.28    6.37
  -4 -14  -3  149.78    6.29
  -4  14  -2   13.92    3.45
  -4  14  -2    8.82    3.01
  -4  14  -2   14.97    2.48
  -4 -14  -2   14.38    2.68
  -4 -14  -2    8.66    3.48
  -4 -14  -1  108.81    4.79
  -4 -14  -1   98.71    6.21
  -4  14  -1  112.54    6.70
  -4 -14  -1   96.36    4.63
  -4 -14  -1  102.38    4.79
  -4  14  -1   98.66    4.96
  -4  14  -1   93.05    4.64
  -4  14  -1   98.63    6.88
  -4 -14   0  541.59   17.40
  -4  14   0  505.80   17.20
  -4  14   0  607.51   20.32
  -4  14   0  564.50   17.52
  -4 -14   0  562.77   17.53
  -4 -14   0  598.35   19.88
  -4  14   0  542.30   19.76
  -4 -14   1   61.13    3.15
  -4  14   1   68.87    3.48
  -4 -14   1   62.84    3.36
  -4 -14   1   70.30    5.44
  -4 -14   2  615.58   21.85
  -4  14   2  617.01   18.83
  -4  14   2  673.41   21.74
  -4  14   2  607.43   21.14
  -4 -14   2  645.67   21.77
  -4 -14   3  539.86   22.25
  -4 -14   3  558.36   22.16
  -4  14   3  661.24   22.93
  -4  14   3  581.03   19.01
  -4  14   3  609.90   21.66
  -4  14   3  674.29   22.07
  -4 -14   3  654.49   22.43
  -4 -14   4  222.86   11.48
  -4 -14   4  210.84   12.07
  -4 -14   4  211.37   11.67
  -4  14   4  239.70   12.07
  -4  14   4  253.89   12.47
  -4  14   4  220.11   11.16
  -4 -14   5  291.68   13.69
  -4  14   5  279.77   10.19
  -4  14   6   86.48    4.64
  -4  14   7   89.35    4.16
  -4 -16  -6   85.64    3.39
  -4  16  -6   81.11    3.97
  -4  16  -5   29.88    3.33
  -4 -16  -5   24.96    3.33
  -4 -16  -5   26.61    3.06
  -4  16  -5   32.12    3.40
  -4  16  -4   94.24    5.27
  -4 -16  -4   99.17    5.24
  -4 -16  -4   95.54    5.34
  -4  16  -4  100.79    5.38
  -4  16  -4   94.03    5.16
  -4 -16  -4  106.87    4.97
  -4  16  -4   95.02    5.29
  -4  16  -4   94.23    5.46
  -4 -16  -3  105.26    8.07
  -4 -16  -3  104.70    5.09
  -4  16  -3   88.66    5.03
  -4 -16  -3   87.99    5.13
  -4  16  -3   92.76    5.90
  -4  16  -3   97.99    5.53
  -4 -16  -3  104.42    5.33
  -4  16  -3   96.17    5.25
  -4  16  -3   99.82    5.28
  -4 -16  -3   95.98    5.13
  -4  16  -3   94.73    5.26
  -4 -16  -2  259.96    9.93
  -4  16  -2  289.23   10.40
  -4 -16  -2  281.16   13.19
  -4  16  -2  277.24    9.80
  -4 -16  -2  272.89    9.93
  -4  16  -2  258.37   11.45
  -4 -16  -1  378.42   14.89
  -4 -16  -1  378.16   13.09
  -4  16  -1  400.46   15.57
  -4  16  -1  390.24   16.02
  -4 -16  -1  385.89   13.22
  -4  16  -1  411.90   13.50
  -4  16  -1  376.69   13.06
  -4 -16   0   38.68    2.95
  -4  16   0   32.81    2.98
  -4  16   0   48.78    5.35
  -4  16   0   46.47    5.38
  -4 -16   0   43.23    4.72
  -4 -16   0   45.99    4.89
  -4 -16   0   40.99    3.22
  -4  16   0   46.88    3.45
  -4 -16   1  539.52   17.78
  -4  16   1  579.77   18.00
  -4  16   1  616.46   21.10
  -4 -16   1  605.04   20.72
  -4 -16   1  550.61   17.95
  -4  16   2  143.23    8.49
  -4 -16   2  139.29    8.18
  -4  16   2  138.55    8.04
  -4  16   2  135.03    7.83
  -4  16   2  134.81    5.45
  -4 -16   2  128.40    5.57
  -4 -16   3  259.75   11.95
  -4  16   3  240.98   11.46
  -4  16   3  256.19   11.70
  -4 -16   3  232.45    8.81
  -4  16   3  245.08    8.82
  -4 -16   4  111.55    8.48
  -4 -16   4   99.31    8.99
  -4  16   4  122.76    5.63
  -4  16   4  124.27    8.10
  -4  16   5   15.50    3.01
  -4 -16   5   11.48    2.90
  -4  16   5    7.36    3.14
  -4  16   6  112.21    5.27
  -4 -18  -6  145.50    5.09
  -4  18  -6  150.02    5.13
  -4  18  -6  147.59    5.16
  -4 -18  -6  132.94    4.66
  -4  18  -5   42.87    3.37
  -4 -18  -5   40.07    3.08
  -4 -18  -5   34.36    3.15
  -4  18  -5   41.46    3.35
  -4  18  -5   41.11    3.25
  -4  18  -4   15.08    2.85
  -4  18  -4   17.44    3.23
  -4  18  -4   13.78    3.48
  -4 -18  -4   13.73    2.48
  -4 -18  -4   14.27    3.30
  -4 -18  -4   18.82    3.33
  -4  18  -4   16.80    3.17
  -4  18  -3  118.29    5.78
  -4 -18  -3  128.02    5.80
  -4  18  -3  115.31    6.58
  -4  18  -3  117.29    6.04
  -4  18  -3  112.66    5.66
  -4 -18  -3  123.78    5.89
  -4  18  -3  119.85    5.99
  -4  18  -3  124.81    6.02
  -4  18  -3  115.93    6.02
  -4  18  -2   94.86    5.10
  -4  18  -2   92.03    5.22
  -4 -18  -2   92.56    7.66
  -4  18  -2   92.06    5.70
  -4 -18  -2   85.38    5.15
  -4 -18  -2   86.32    5.17
  -4  18  -2   88.64    4.94
  -4  18  -2   90.87    5.04
  -4 -18  -2   89.64    4.90
  -4 -18  -2   88.73    4.77
  -4  18  -2   88.59    4.53
  -4 -18  -1  189.02    9.41
  -4 -18  -1  199.68    7.96
  -4 -18  -1  203.11    8.14
  -4  18  -1  195.52    8.06
  -4 -18  -1  225.33   10.98
  -4  18  -1  187.21   10.62
  -4 -18   0  165.76    8.48
  -4 -18   0  146.84    6.35
  -4  18   0  147.56    6.50
  -4  18   0  157.28    8.62
  -4  18   0  159.32    6.64
  -4 -18   0  157.05    6.69
  -4 -18   0  150.13    8.51
  -4 -18   0  167.95    8.61
  -4  18   0  154.06    9.12
  -4  18   1   90.85    4.68
  -4 -18   1   99.49    4.98
  -4  18   1   91.76    7.05
  -4 -18   1   92.38    4.64
  -4  18   1   96.61    7.20
  -4 -18   1   91.65    6.69
  -4  18   2  387.71   12.80
  -4 -18   2  358.08   12.75
  -4 -18   2  397.60   15.80
  -4  18   2  381.34   16.06
  -4  18   2  368.85   12.44
  -4 -18   2  369.24   15.52
  -4  18   2  363.95   15.61
  -4 -18   3   56.76    6.37
  -4  18   3   53.51    6.30
  -4  18   3   59.47    3.85
  -4 -18   3   49.51    3.81
  -4  18   3   57.93    6.21
  -4  18   3   56.04    5.89
  -4  18   4   82.30    4.62
  -4 -18   4   74.84    4.39
  -4  18   5   38.50    3.68
  -4 -18   5   35.76    3.49
  -4  18   6   49.75    3.32
  -4  20  -6   89.68    3.17
  -4 -20  -6   85.75    3.08
  -4  20  -5   86.43    4.09
  -4  20  -5   92.59    4.18
  -4 -20  -5   91.31    4.22
  -4 -20  -5   88.26    3.97
  -4  20  -4   17.17    2.94
  -4  20  -4   13.66    2.65
  -4  20  -4   15.13    3.29
  -4  20  -4   15.49    2.95
  -4 -20  -4   21.61    3.12
  -4 -20  -4   17.56    3.14
  -4  20  -3  208.21    7.97
  -4 -20  -3  213.79    8.12
  -4  20  -3  204.88    8.40
  -4 -20  -3  200.48    7.99
  -4  20  -3  207.58    8.84
  -4  20  -3  196.57    8.05
  -4  20  -3  190.97    7.66
  -4  20  -3  214.09    8.34
  -4  20  -2   64.26    3.98
  -4 -20  -2   73.45    4.35
  -4  20  -2   70.97    4.56
  -4  20  -2   64.95    4.50
  -4  20  -2   59.62    5.24
  -4  20  -2   63.49    4.62
  -4  20  -2   68.09    5.16
  -4  20  -2   76.71    4.67
  -4  20  -1  150.37    6.80
  -4  20  -1  129.57    6.46
  -4  20  -1  134.73    6.03
  -4 -20  -1  130.17    6.41
  -4 -20  -1  123.30    5.85
  -4 -20  -1  130.65    8.83
  -4  20  -1  133.60    9.18
  -4  20  -1  129.32    6.13
  -4  20   0  377.35   13.19
  -4 -20   0  369.80   15.23
  -4 -20   0  399.35   13.62
  -4 -20   0  388.63   13.10
  -4 -20   0  388.30   13.09
  -4  20   0  376.40   15.71
  -4  20   0  404.02   13.60
  -4  20   0  378.91   16.52
  -4 -20   0  416.46   13.87
  -4  20   1   62.69    4.28
  -4 -20   1   67.51    3.96
  -4 -20   1   73.75    4.44
  -4  20   1   64.66    4.44
  -4  20   1   60.86    6.21
  -4  20   1   79.94    6.92
  -4 -20   1   68.97    6.13
  -4 -20   1   61.11    3.95
  -4  20   2  186.66    7.79
  -4 -20   2  189.89    7.73
  -4  20   2  182.40    7.25
  -4 -20   2  202.46    7.90
  -4 -20   2  193.45   10.13
  -4  20   2  171.74   10.35
  -4  20   3  106.51    5.23
  -4 -20   3  100.36    5.28
  -4 -20   3  106.65    5.59
  -4  20   3  104.92    5.83
  -4  20   4   60.69    4.07
  -4 -20   4   51.43    3.84
  -4  20   5  168.33    6.52
  -4 -20   5  154.02    6.64
  -4 -20   6   22.14    2.54
  -4  22  -5   25.50    1.87
  -4 -22  -5   21.97    1.85
  -4 -22  -5   26.18    2.10
  -4 -22  -4   72.77    3.66
  -4  22  -4   74.01    4.22
  -4  22  -4   66.67    3.66
  -4 -22  -4   71.11    3.89
  -4 -22  -4   66.06    3.67
  -4  22  -4   73.71    3.84
  -4 -22  -4   70.86    3.98
  -4  22  -3  104.29    5.29
  -4 -22  -3  109.01    5.12
  -4  22  -3   94.07    4.75
  -4  22  -3  105.53    5.38
  -4  22  -3   94.27    4.65
  -4 -22  -3  100.85    4.94
  -4  22  -3   95.15    4.73
  -4  22  -3   98.86    4.97
  -4  22  -2   53.88    4.44
  -4 -22  -2   50.84    3.93
  -4 -22  -2   49.60    3.31
  -4  22  -2   47.29    3.39
  -4  22  -2   51.27    4.40
  -4 -22  -2   46.58    4.15
  -4  22  -2   51.88    3.90
  -4  22  -2   51.37    4.60
  -4  22  -2   47.41    3.44
  -4  22  -2   45.91    4.03
  -4 -22  -2   42.61    3.62
  -4  22  -1  140.87    6.64
  -4 -22  -1  125.98    5.94
  -4  22  -1  127.28    6.23
  -4  22  -1  140.27    6.74
  -4  22  -1  129.62    6.09
  -4  22  -1  136.07    6.73
  -4  22  -1  130.84    6.57
  -4 -22   0  109.30    5.29
  -4  22   0  101.82    5.16
  -4 -22   0  116.10    6.13
  -4 -22   0  109.98    5.18
  -4  22   0   99.17    5.68
  -4  22   0  109.53    5.92
  -4  22   1  286.95   10.63
  -4 -22   1  307.18   11.03
  -4 -22   1  305.69   11.16
  -4  22   1  303.16   11.04
  -4  22   1  272.79   10.60
  -4 -22   1  291.70   10.36
  -4 -22   1  301.98   10.53
  -4 -22   2    7.66    3.16
  -4  22   2    3.27    3.43
  -4 -22   2    4.81    3.37
  -4 -22   2    6.67    3.53
  -4 -22   2    7.96    2.70
  -4  22   3   77.28    4.91
  -4 -22   3   74.51    4.81
  -4  22   3   67.99    4.17
  -4 -22   3   75.52    4.62
  -4 -22   4  238.56    9.23
  -4  22   4  282.33    9.72
  -4 -22   4  267.59    9.69
  -4  22   4  250.88    9.14
  -4 -22   5   17.49    2.61
  -4  22   5   18.64    2.41
  -4  22   5   18.97    2.97
  -4 -22   6   55.63    2.88
  -4  22   6   60.45    2.95
  -4 -22   6   54.75    2.89
  -4 -24  -5   42.32    1.73
  -4 -24  -5   37.37    1.58
  -4  24  -5   41.26    1.82
  -4  24  -5   38.59    1.75
  -4  24  -4   37.23    2.20
  -4 -24  -4   39.44    2.63
  -4 -24  -4   41.21    2.69
  -4 -24  -3  308.00   10.51
  -4 -24  -3  305.74   10.51
  -4  24  -3  321.38   10.82
  -4 -24  -3  314.79   10.43
  -4 -24  -3  299.11   10.58
  -4  24  -3  306.61   10.67
  -4  24  -3  298.80   10.44
  -4  24  -2   83.50    4.99
  -4  24  -2   86.40    5.13
  -4 -24  -2  101.08    4.86
  -4  24  -2   89.94    4.99
  -4 -24  -2  100.50    5.03
  -4 -24  -2   87.49    4.44
  -4  24  -2   82.34    4.69
  -4  24  -2   84.47    4.40
  -4  24  -2   91.59    5.19
  -4  24  -1   27.88    3.78
  -4 -24  -1   27.71    3.38
  -4 -24  -1   30.63    3.35
  -4  24  -1   28.63    3.51
  -4 -24  -1   32.80    3.93
  -4  24  -1   34.07    3.92
  -4  24  -1   39.83    3.63
  -4  24  -1   35.43    4.26
  -4 -24  -1   30.32    3.53
  -4 -24   0   41.99    4.38
  -4  24   0   50.39    4.46
  -4 -24   0   41.90    4.31
  -4  24   0   44.18    4.29
  -4  24   0   42.01    4.28
  -4 -24   0   43.43    3.60
  -4 -24   0   45.63    3.64
  -4 -24   0   51.64    4.35
  -4 -24   1   48.57    4.27
  -4 -24   1   47.71    3.73
  -4 -24   1   52.53    4.42
  -4  24   1   49.74    4.51
  -4  24   1   43.99    3.90
  -4 -24   1   44.25    3.63
  -4 -24   1   46.69    3.81
  -4 -24   2  219.87    8.63
  -4 -24   2  205.69    8.38
  -4  24   2  221.90    8.63
  -4 -24   2  206.96    8.22
  -4  24   2  193.90    8.11
  -4 -24   2  203.37    7.74
  -4  24   2  194.96    7.94
  -4 -24   3  122.61    5.77
  -4 -24   3  126.92    5.44
  -4  24   3  128.96    6.08
  -4 -24   3  129.20    5.97
  -4 -24   4  109.87    4.61
  -4 -24   4  113.71    5.28
  -4 -24   4  103.78    4.79
  -4  24   4  114.92    5.21
  -4 -24   5  120.68    5.05
  -4  24   5  141.19    5.22
  -4  26  -4  101.29    3.72
  -4 -26  -4   95.89    3.47
  -4 -26  -3   53.36    3.05
  -4  26  -3   55.73    3.35
  -4 -26  -3   53.43    3.08
  -4 -26  -3   54.14    2.85
  -4  26  -3   49.11    3.11
  -4 -26  -2  127.36    5.40
  -4 -26  -2  127.49    5.37
  -4  26  -2  126.97    5.38
  -4 -26  -2  130.08    5.51
  -4  26  -2  124.37    5.48
  -4  26  -2  130.00    5.67
  -4  26  -1   38.56    4.00
  -4 -26  -1   35.23    3.40
  -4 -26  -1   39.29    3.18
  -4 -26  -1   41.90    3.37
  -4  26  -1   37.63    3.76
  -4  26  -1   34.20    3.29
  -4 -26  -1   37.01    3.38
  -4 -26  -1   39.27    3.76
  -4 -26  -1   39.04    3.70
  -4  26  -1   34.14    3.12
  -4  26  -1   35.97    2.91
  -4  26  -1   38.30    3.47
  -4  26   0   41.91    3.95
  -4 -26   0   48.64    3.92
  -4 -26   0   49.93    3.50
  -4  26   0   44.27    3.49
  -4  26   0   49.97    4.22
  -4  26   0   35.58    3.86
  -4 -26   0   49.08    4.01
  -4 -26   0   51.14    4.27
  -4 -26   0   45.99    3.78
  -4  26   0   44.85    4.27
  -4  26   0   44.02    3.86
  -4 -26   1   48.90    3.58
  -4  26   1   52.89    4.27
  -4 -26   1   50.51    4.29
  -4  26   1   47.77    4.05
  -4 -26   1   50.03    4.01
  -4 -26   1   49.89    3.48
  -4  26   1   51.10    3.77
  -4 -26   1   49.81    3.55
  -4  26   1   50.24    4.14
  -4 -26   2   46.52    3.94
  -4 -26   2   47.50    3.43
  -4 -26   2   41.88    3.72
  -4  26   2   48.78    4.07
  -4  26   2   34.05    3.58
  -4 -26   2   45.05    3.19
  -4  26   2   36.40    3.26
  -4  26   3  217.75    8.25
  -4  26   3  233.03    8.56
  -4 -26   3  226.92    8.35
  -4 -26   3  241.41    8.19
  -4 -26   3  230.30    8.40
  -4 -26   3  215.39    7.82
  -4  26   3  219.32    8.12
  -4 -26   4  132.78    4.94
  -4 -26   4  141.36    5.57
  -4  26   5   68.42    3.01
  -4 -26   5   80.08    2.96
  -4  28  -3   58.66    2.72
  -4 -28  -3   54.88    2.51
  -4 -28  -3   59.55    2.66
  -4 -28  -2   26.40    2.24
  -4 -28  -2   27.64    2.45
  -4  28  -2   24.29    2.35
  -4 -28  -2   26.36    2.30
  -4 -28  -2   25.02    2.26
  -4  28  -2   24.35    2.46
  -4  28  -1   96.50    4.73
  -4 -28  -1   95.30    4.21
  -4 -28  -1   91.80    4.23
  -4 -28  -1   95.79    4.25
  -4  28  -1   90.56    4.09
  -4 -28  -1   98.79    4.49
  -4 -28  -1  109.76    4.64
  -4  28  -1   84.48    3.92
  -4  28  -1   85.03    4.14
  -4 -28   0    8.79    2.46
  -4 -28   0   11.24    2.45
  -4  28   0   11.91    2.25
  -4  28   0    7.72    2.63
  -4 -28   0   11.98    2.66
  -4 -28   0   10.05    2.46
  -4 -28   0   13.56    2.72
  -4  28   0    8.79    2.38
  -4  28   0   13.39    3.06
  -4  28   1  146.09    6.05
  -4 -28   1  153.94    6.18
  -4  28   1  140.98    5.99
  -4 -28   1  144.44    5.72
  -4  28   1  140.21    5.99
  -4 -28   2   19.47    2.77
  -4 -28   2   23.35    2.57
  -4 -28   2   22.18    2.69
  -4 -28   2   19.14    2.26
  -4  28   2   22.62    2.75
  -4  28   2   26.80    2.93
  -4  28   2   19.98    2.22
  -4  28   3   63.12    3.48
  -4 -28   3   54.98    2.71
  -4  28   3   58.90    3.04
  -4 -28   3   61.76    3.31
  -4 -28   3   61.21    3.09
  -4 -28   3   58.57    3.19
  -4 -28   4   59.95    2.59
  -4 -30  -2   49.72    1.93
  -4 -30  -2   50.90    2.10
  -4  30  -2   45.88    2.08
  -4 -30  -1   37.46    2.18
  -4 -30  -1   34.12    2.19
  -4  30  -1   36.76    2.19
  -4 -30   0  114.45    4.43
  -4 -30   0  120.36    4.44
  -4 -30   0  110.32    4.48
  -4  30   0  115.44    4.65
  -4  30   0  122.10    4.80
  -4 -30   1   24.64    2.06
  -4 -30   1   27.05    2.13
  -4 -30   1   26.06    2.28
  -4  30   1   26.42    2.28
  -4  30   1   26.85    2.55
  -4  30   1   27.40    2.30
  -4 -30   2   64.67    3.04
  -4 -30   2   62.45    2.94
  -4  30   2   67.82    3.11
  -4  30   2   65.71    3.13
  -4 -30   3   31.81    1.62
  -4  30   3   23.45    1.48
  -4  32   0    3.47    0.99
  -4 -32   0    4.78    0.89
  -4 -32   0    4.01    0.76
  -4  32   0    4.32    1.03
  -4 -32   1  108.45    3.48
  -4  32   1  112.84    3.65
  -4 -32   2   31.97    1.37
  -3   1  -8   43.44    2.26
  -3   1  -8   43.95    2.27
  -3  -1  -8   39.01    2.07
  -3   1  -7  182.48    6.73
  -3  -1  -7  194.43    6.91
  -3   1  -7  169.95    6.44
  -3   1  -7  169.83    7.31
  -3  -1  -6  191.30    7.96
  -3  -1  -6  207.17    8.19
  -3   1  -6  213.69    8.08
  -3  -1  -6  198.11    7.99
  -3   1  -6  213.41    8.07
  -3   1  -6  230.96    9.05
  -3  -1  -6  231.65    8.90
  -3  -1  -5  109.74    9.55
  -3   1  -5  146.79    6.53
  -3  -1  -5  140.08    6.44
  -3  -1  -5  131.08    5.61
  -3  -1  -5  135.91    5.88
  -3   1  -5  133.78    5.89
  -3   1  -5  121.29    5.68
  -3  -1  -5  130.61    5.76
  -3   1  -5  120.19    5.65
  -3  -1  -5  132.84    5.74
  -3  -1  -4  172.56    6.70
  -3  -1  -4  181.37    7.16
  -3   1  -4  204.25    7.22
  -3  -1  -4  188.01    7.13
  -3   1  -4  194.12    8.94
  -3  -1  -4  188.20    9.00
  -3   1  -3  397.70   13.74
  -3  -1  -3  385.35   13.82
  -3  -1  -3  355.71   12.58
  -3   1  -2   70.81    3.91
  -3  -1  -2   63.25    3.35
  -3   1  -2   66.01    3.54
  -3   1  -1  670.46   20.55
  -3  -1  -1  638.07   20.40
  -3  -1   0  913.20   28.13
  -3  -1   0  981.65   28.35
  -3   1   0  892.49   28.12
  -3  -1   0  945.97   28.28
  -3   1   1 5551.20  150.00
  -3  -1   1 5252.26  149.69
  -3   1   1 5312.68  149.86
  -3   1   1 4534.36  149.46
  -3   1   1 5703.44  149.54
  -3  -1   1 5656.07  149.90
  -3   1   1 4333.13  149.69
  -3   1   2  226.57    7.58
  -3  -1   2  256.53    7.69
  -3  -1   3  934.42   27.39
  -3  -1   3  947.00   27.76
  -3  -1   3  875.86   27.37
  -3   1   3  885.88   27.84
  -3  -1   3  922.24   27.81
  -3  -1   3  952.62   27.71
  -3   1   3  943.68   28.09
  -3  -1   4  195.21    7.98
  -3   1   4  203.97    8.34
  -3   1   4  189.02    7.81
  -3  -1   4  198.61    7.72
  -3   1   4  187.61    8.20
  -3   1   4  196.38    8.35
  -3  -1   4  196.20    8.16
  -3   1   4  196.81    8.34
  -3  -1   4  193.19    8.14
  -3  -1   5  355.51   13.49
  -3   1   5  361.63   13.67
  -3   1   5  382.14   14.41
  -3  -1   5  372.14   14.20
  -3   1   5  379.17   14.44
  -3  -1   6  101.79    7.46
  -3   1   6  101.26    7.47
  -3   1   6  117.00    7.72
  -3  -3  -8   30.13    1.75
  -3   3  -8   28.93    1.87
  -3  -3  -8   24.63    1.34
  -3  -3  -7   95.66    4.56
  -3   3  -7   86.26    4.05
  -3  -3  -7   82.43    4.77
  -3   3  -7   85.00    4.77
  -3  -3  -6  125.11    5.50
  -3   3  -6  117.70    5.56
  -3   3  -6  108.04    5.25
  -3  -3  -6  122.04    5.84
  -3  -3  -5  112.68    9.35
  -3   3  -5  113.23    9.26
  -3   3  -5  131.09    5.79
  -3  -3  -5  128.54    5.68
  -3   3  -5  120.71    5.47
  -3  -3  -5  129.61    5.68
  -3  -3  -5  128.32    5.59
  -3  -3  -5  144.45    6.33
  -3   3  -5  127.58    6.44
  -3   3  -5  116.55    5.55
  -3  -3  -5  127.49    5.56
  -3  -3  -4  726.41   23.34
  -3  -3  -4  737.55   23.32
  -3  -3  -4  790.38   23.68
  -3   3  -4  759.30   23.59
  -3  -3  -4  788.84   26.10
  -3   3  -3  280.58   10.07
  -3  -3  -3  296.29   10.24
  -3  -3  -2 1207.63   36.35
  -3   3  -2 1170.69   35.87
  -3  -3  -2 1160.93   35.76
  -3   3  -2 1130.79   35.69
  -3   3  -1  390.38   12.67
  -3  -3  -1  375.96   12.51
  -3   3   0 1616.10   47.57
  -3  -3   0 1640.86   47.74
  -3  -3   0 1549.86   47.73
  -3   3   0 1561.46   47.66
  -3  -3   1  557.04   17.36
  -3   3   1  643.27   18.07
  -3  -3   1  638.92   18.17
  -3   3   1  546.64   17.95
  -3  -3   1  581.20   18.16
  -3   3   1  609.05   17.86
  -3  -3   1  602.06   17.86
  -3   3   1  659.97   18.23
  -3  -3   1  606.48   17.67
  -3   3   1  646.52   18.39
  -3  -3   1  611.56   18.34
  -3  -3   1  517.55   18.42
  -3   3   2 1989.41   58.86
  -3  -3   2 1950.57   58.27
  -3  -3   2 2035.77   58.62
  -3   3   2 1880.72   58.72
  -3  -3   2 1951.58   58.22
  -3   3   2 2013.41   58.43
  -3   3   2 2021.14   58.67
  -3  -3   2 1960.31   58.46
  -3  -3   2 2035.62   58.59
  -3   3   2 1992.60   58.98
  -3  -3   3  447.63   14.44
  -3  -3   3  444.43   14.16
  -3  -3   3  440.65   14.03
  -3   3   3  421.80   14.96
  -3  -3   3  442.58   14.41
  -3  -3   4  536.92   17.49
  -3  -3   4  508.16   17.31
  -3   3   4  525.02   18.02
  -3   3   4  519.57   17.43
  -3  -3   4  493.24   16.84
  -3   3   4  540.86   18.10
  -3  -3   4  495.20   17.58
  -3   3   4  506.91   17.93
  -3  -3   5  127.66    6.90
  -3   3   5  109.36    7.09
  -3   3   5  132.94    7.48
  -3   3   5  108.88    6.96
  -3   3   5  115.30    6.66
  -3  -3   5  113.42    7.08
  -3   3   6  112.14    7.01
  -3   3   6  112.67    7.76
  -3  -3   6   97.35    7.39
  -3  -3   6   98.59    7.24
  -3  -5  -8   52.57    2.22
  -3   5  -8   61.81    2.48
  -3  -5  -8   56.19    2.33
  -3  -5  -8   47.58    2.07
  -3   5  -7   20.39    2.93
  -3  -5  -7   19.57    3.09
  -3  -5  -7   17.08    2.95
  -3   5  -7   20.27    3.14
  -3   5  -7   24.63    3.34
  -3  -5  -7   18.14    2.97
  -3   5  -6  292.83   10.18
  -3  -5  -6  304.54   10.67
  -3   5  -6  292.99   10.50
  -3  -5  -6  297.34   10.40
  -3  -5  -5  171.35    6.84
  -3   5  -5  158.96    6.68
  -3   5  -5  178.15    7.03
  -3  -5  -5  169.70    6.86
  -3  -5  -5  182.56    7.33
  -3  -5  -5  147.25   10.31
  -3   5  -5  161.88   10.46
  -3   5  -5  158.83    6.36
  -3  -5  -5  168.23    6.77
  -3  -5  -4   49.08    5.24
  -3  -5  -4   59.67    3.63
  -3  -5  -4   50.10    3.24
  -3  -5  -4   54.70    3.42
  -3   5  -4   52.52    3.48
  -3   5  -3 1471.76   45.06
  -3  -5  -3 1558.29   46.05
  -3   5  -3 1473.46   43.81
  -3   5  -3 1398.59   44.14
  -3   5  -3 1508.39   43.83
  -3  -5  -3 1379.21   44.01
  -3   5  -2   50.34    3.36
  -3  -5  -2   60.60    4.16
  -3   5  -2   47.54    3.16
  -3  -5  -2   57.55    3.37
  -3  -5  -1  992.31   30.92
  -3  -5  -1  991.72   30.72
  -3   5  -1  988.62   30.64
  -3  -5   0   10.28    1.70
  -3   5   0   10.21    1.65
  -3  -5   0   11.20    1.81
  -3   5   0   11.32    1.84
  -3   5   1  669.74   21.33
  -3   5   1  763.01   21.52
  -3  -5   1  709.63   21.22
  -3  -5   1  663.35   21.49
  -3   5   1  761.37   21.77
  -3   5   1  723.91   21.49
  -3  -5   1  597.50   21.59
  -3  -5   1  628.36   21.62
  -3   5   2 1616.85   44.65
  -3   5   2 1618.55   44.62
  -3  -5   2 1336.87   43.43
  -3   5   2 1618.69   44.74
  -3  -5   2 1563.67   44.47
  -3  -5   2 1416.74   43.55
  -3  -5   2 1590.29   44.34
  -3   5   2 1652.17   45.06
  -3  -5   3  518.99   16.82
  -3   5   3  553.20   17.39
  -3  -5   3  518.53   17.29
  -3  -5   3  540.59   17.29
  -3   5   3  531.32   17.98
  -3  -5   3  506.65   16.46
  -3   5   4  563.26   19.11
  -3  -5   4  558.81   19.15
  -3   5   4  551.02   19.71
  -3   5   4  570.83   19.84
  -3   5   5  145.34    8.34
  -3   5   5  148.10    7.76
  -3  -5   5  138.97    7.88
  -3   5   5  152.58    8.46
  -3  -5   5  142.62    8.06
  -3   5   5  138.83    7.72
  -3   5   5  150.06    8.46
  -3   5   6  377.67   16.20
  -3   5   6  377.20   15.58
  -3  -5   6  380.64   15.92
  -3   5   6  409.87   15.70
  -3   5   6  407.54   16.53
  -3  -5   6  353.98   15.65
  -3   7  -8   27.69    1.50
  -3  -7  -8   30.20    1.50
  -3  -7  -8   25.06    1.33
  -3   7  -7   79.14    4.01
  -3  -7  -7   69.47    3.98
  -3  -7  -7   75.24    3.83
  -3   7  -7   80.62    3.85
  -3  -7  -7   78.92    4.19
  -3   7  -7   66.29    4.28
  -3   7  -7   73.72    3.77
  -3  -7  -7   69.17    3.91
  -3   7  -7   69.82    3.96
  -3  -7  -6   82.28    4.48
  -3   7  -6   97.71    4.91
  -3   7  -6   87.91    5.81
  -3  -7  -6   95.57    4.49
  -3   7  -6   97.54    4.34
  -3   7  -6   92.03    4.53
  -3   7  -5   44.62    3.49
  -3  -7  -5   45.03    3.71
  -3  -7  -5   49.05    3.36
  -3  -7  -5   42.02    3.52
  -3   7  -5   39.43    3.61
  -3  -7  -5   43.30    3.72
  -3   7  -5   41.32    3.41
  -3  -7  -5   43.81    3.54
  -3  -7  -5   36.76    5.85
  -3   7  -5   37.14    6.04
  -3  -7  -4  111.58    5.05
  -3  -7  -4  102.25    4.76
  -3  -7  -4  110.38    4.87
  -3   7  -4   91.79    4.73
  -3  -7  -4   89.51    7.12
  -3  -7  -4   98.03    4.53
  -3   7  -3  151.94    5.89
  -3  -7  -3  140.22    5.49
  -3   7  -3  138.11    6.13
  -3   7  -3  145.77    5.76
  -3  -7  -3  156.15    5.67
  -3  -7  -3  145.41    5.60
  -3  -7  -3  142.14    5.62
  -3   7  -3  132.32    6.63
  -3  -7  -3  160.95    7.89
  -3  -7  -2  140.87    5.91
  -3   7  -2  136.55    5.99
  -3   7  -1  436.26   14.37
  -3   7  -1  419.65   14.57
  -3  -7  -1  412.67   14.70
  -3  -7  -1  430.62   14.44
  -3  -7   0  477.06   15.87
  -3   7   0  489.54   15.87
  -3  -7   1   39.20    3.32
  -3  -7   1   42.22    3.26
  -3   7   1   47.34    3.36
  -3   7   1   51.12    3.05
  -3   7   1   58.24    3.27
  -3  -7   1   50.55    2.74
  -3  -7   1   51.23    3.26
  -3   7   1   55.02    3.36
  -3  -7   2  359.94   12.79
  -3   7   2  364.63   12.88
  -3  -7   2  333.33   12.67
  -3  -7   2  358.46   12.33
  -3   7   2  374.30   12.64
  -3  -7   3  854.26   26.44
  -3   7   3  871.39   27.43
  -3   7   3  884.88   26.74
  -3   7   3  844.41   26.57
  -3  -7   3  852.74   26.55
  -3   7   4 1184.17   37.96
  -3  -7   4 1194.99   37.24
  -3   7   4 1137.34   37.90
  -3   7   4 1158.32   37.97
  -3   7   4 1182.05   37.27
  -3  -7   4 1145.85   37.19
  -3  -7   5  126.90    7.84
  -3   7   5  133.16    8.36
  -3   7   5  125.42    8.38
  -3   7   5  126.63    7.76
  -3   7   5  138.62    7.70
  -3  -7   5  129.97    7.85
  -3  -7   6  236.98   11.70
  -3   7   6  231.32   12.02
  -3   7   6  236.78   11.48
  -3  -7   6  244.17   11.68
  -3   7   6  235.69   12.16
  -3   7   6  229.27   11.30
  -3  -7   8   81.17    3.73
  -3   9  -7  103.32    4.05
  -3  -9  -7   95.39    4.18
  -3  -9  -7  104.37    4.11
  -3   9  -7   85.26    4.62
  -3  -9  -7  105.39    4.68
  -3  -9  -7   87.58    4.10
  -3   9  -7  100.69    4.31
  -3   9  -6   46.45    3.83
  -3   9  -6   54.02    3.81
  -3  -9  -6   48.52    3.41
  -3   9  -6   45.41    3.31
  -3   9  -5   38.40    3.65
  -3   9  -5   37.02    3.45
  -3   9  -5   35.08    3.30
  -3  -9  -5   40.90    3.80
  -3  -9  -5   38.30    3.44
  -3   9  -4  145.43    6.76
  -3  -9  -4  158.61    6.34
  -3  -9  -4  164.49    6.49
  -3  -9  -4  166.89    6.50
  -3  -9  -4  147.58    8.62
  -3   9  -4  129.13    8.42
  -3  -9  -3   44.47    3.07
  -3  -9  -3   43.49    2.99
  -3   9  -3   40.34    3.27
  -3  -9  -3   37.77    2.73
  -3   9  -3   44.13    3.11
  -3   9  -3   35.63    3.61
  -3  -9  -3   44.70    4.97
  -3   9  -2  109.92    5.48
  -3  -9  -2  109.56    5.82
  -3  -9  -2  108.94    5.12
  -3  -9  -1  130.23    6.13
  -3   9  -1  145.67    6.44
  -3  -9  -1  144.78    6.80
  -3   9  -1  142.03    6.78
  -3   9   0   74.36    4.39
  -3  -9   0   75.01    4.27
  -3   9   0   81.57    4.59
  -3   9   1  462.64   15.19
  -3  -9   1  449.06   15.11
  -3   9   1  453.49   15.06
  -3   9   1  438.53   14.84
  -3  -9   1  421.50   14.30
  -3  -9   1  397.90   15.11
  -3   9   1  462.41   15.39
  -3  -9   2   48.62    3.81
  -3   9   2   50.92    3.67
  -3  -9   2   45.21    3.92
  -3   9   2   50.47    3.95
  -3  -9   3 1321.93   42.31
  -3   9   3 1368.05   42.47
  -3  -9   3 1332.06   42.76
  -3   9   3 1435.78   43.42
  -3  -9   4  818.17   27.21
  -3   9   4  803.59   27.25
  -3   9   4  810.67   27.02
  -3  -9   4  830.58   27.68
  -3   9   4  824.02   27.98
  -3   9   4  766.05   27.74
  -3   9   4  808.53   28.00
  -3  -9   5  383.35   15.07
  -3  -9   5  368.33   15.29
  -3   9   5  342.43   15.39
  -3   9   5  338.02   14.89
  -3   9   5  372.00   15.67
  -3   9   5  327.51   15.26
  -3   9   5  365.30   14.84
  -3   9   8   25.51    2.42
  -3 -11  -7    1.69    2.08
  -3  11  -7    1.17    1.80
  -3  11  -7   -1.05    2.19
  -3  11  -7    0.82    1.89
  -3  11  -7    0.76    1.77
  -3 -11  -6  328.65   10.80
  -3  11  -6  296.78   10.86
  -3  11  -6  280.50   11.65
  -3 -11  -6  360.20   11.09
  -3  11  -6  353.68   11.51
  -3  11  -5   44.12    3.82
  -3  11  -5   42.32    3.65
  -3  11  -5   48.73    3.77
  -3  11  -5   48.67    3.97
  -3 -11  -5   48.78    3.89
  -3 -11  -5   45.45    3.79
  -3 -11  -4  481.68   15.25
  -3  11  -4  387.26   15.21
  -3 -11  -4  473.48   15.17
  -3  11  -4  414.34   17.09
  -3  11  -4  468.56   15.19
  -3 -11  -4  492.38   15.33
  -3 -11  -4  456.68   14.96
  -3  11  -4  452.42   15.09
  -3 -11  -4  483.08   18.77
  -3 -11  -3  128.74    5.31
  -3  11  -3  118.41    5.77
  -3  11  -3  117.43    5.54
  -3 -11  -3  120.64    5.15
  -3  11  -3  103.71    5.22
  -3 -11  -3  122.89    5.31
  -3 -11  -3  119.23    5.06
  -3  11  -3  126.53    5.39
  -3  11  -2  144.68    5.44
  -3 -11  -2  142.19    5.51
  -3  11  -2  145.74    6.77
  -3 -11  -2  137.65    6.87
  -3  11  -2  137.45    5.88
  -3 -11  -2  131.66    5.43
  -3 -11  -2  150.92    7.88
  -3  11  -1  114.27    6.06
  -3  11  -1  113.70    6.05
  -3 -11  -1  119.35    5.90
  -3  11  -1  110.21    6.34
  -3 -11  -1  128.91    6.57
  -3  11   0 1563.20   47.47
  -3 -11   0 1528.49   47.29
  -3  11   0 1515.27   47.32
  -3 -11   0 1509.22   47.07
  -3  11   1    7.24    2.91
  -3 -11   1    9.30    2.97
  -3  11   1    8.12    2.47
  -3  11   1   17.39    2.86
  -3 -11   2  223.93   10.69
  -3  11   2  286.58   10.92
  -3  11   2  287.50   11.23
  -3 -11   2  267.77   10.77
  -3  11   2  244.86   10.37
  -3  11   2  297.46   10.91
  -3 -11   3   89.50    6.41
  -3 -11   3   84.03    6.00
  -3  11   3   99.54    6.06
  -3 -11   4  786.85   26.57
  -3  11   4  702.33   26.33
  -3  11   4  742.45   26.65
  -3 -11   4  746.61   25.93
  -3  11   4  764.40   25.82
  -3 -11   5  147.68    9.25
  -3  11   5  135.35    9.44
  -3  11   5  152.48    9.68
  -3  11   5  145.88    9.40
  -3 -11   5  129.75    8.72
  -3  13  -7   80.64    3.39
  -3  13  -7   80.48    3.54
  -3  13  -7   73.91    3.07
  -3  13  -6   32.52    3.73
  -3  13  -6   42.88    3.56
  -3 -13  -6   44.67    3.78
  -3  13  -6   43.81    3.81
  -3 -13  -6   44.32    3.30
  -3  13  -5   89.49    4.81
  -3  13  -5   91.83    5.04
  -3  13  -5   87.19    4.86
  -3 -13  -5   83.84    4.84
  -3 -13  -5   73.69    4.83
  -3  13  -4   55.02    3.91
  -3  13  -4   46.64    3.70
  -3  13  -4   46.30    3.91
  -3 -13  -4   53.24    3.86
  -3  13  -4   38.18    3.72
  -3 -13  -4   54.42    3.57
  -3 -13  -4   52.49    6.22
  -3  13  -3   16.90    3.40
  -3  13  -3   13.34    2.64
  -3  13  -3   19.74    3.09
  -3 -13  -3   20.14    2.88
  -3  13  -3   21.47    2.87
  -3 -13  -3   21.71    2.75
  -3  13  -2   49.63    4.16
  -3  13  -2   51.67    3.21
  -3 -13  -2   49.28    3.14
  -3  13  -2   48.56    3.43
  -3 -13  -2   42.68    4.07
  -3 -13  -1  194.25    7.23
  -3 -13  -1  204.17    8.60
  -3  13  -1  218.78    9.15
  -3 -13  -1  201.67    7.24
  -3  13  -1  210.69    9.52
  -3  13  -1  196.97    7.30
  -3 -13  -1  202.29    7.32
  -3  13   0 1083.98   34.24
  -3  13   0 1027.06   34.05
  -3 -13   0 1061.14   33.82
  -3  13   1 1867.95   55.14
  -3 -13   1 1735.90   54.54
  -3  13   1 1827.18   54.50
  -3  13   1 1868.64   54.93
  -3 -13   2   27.32    4.22
  -3  13   2   32.98    3.85
  -3  13   2   35.45    4.21
  -3 -13   2   34.46    4.31
  -3 -13   3  845.07   28.03
  -3 -13   3  809.48   28.10
  -3  13   3  957.08   28.83
  -3  13   3  770.76   24.89
  -3  13   3  978.08   28.24
  -3 -13   3  759.19   24.82
  -3  13   4  188.73   10.69
  -3 -13   4  199.06   10.78
  -3  13   4  209.19   10.95
  -3  13   4  215.84   10.39
  -3 -13   4  198.80   10.74
  -3  13   5  184.49   10.84
  -3 -13   5  178.85   10.84
  -3  13   5  176.24   10.82
  -3 -13   5  164.38   10.35
  -3  13   7   85.61    4.49
  -3  13   7  101.77    4.63
  -3 -15  -7   83.39    3.16
  -3  15  -7   81.48    3.23
  -3  15  -7   79.03    3.15
  -3 -15  -7   84.58    3.23
  -3  15  -6  126.98    5.97
  -3 -15  -6  142.62    5.64
  -3  15  -6  144.80    5.92
  -3 -15  -6  149.77    6.00
  -3  15  -5   32.03    3.56
  -3 -15  -5   27.66    3.41
  -3 -15  -5   30.23    3.60
  -3 -15  -5   34.27    3.76
  -3  15  -5   34.00    3.68
  -3  15  -4  331.39   11.94
  -3 -15  -4  349.86   12.06
  -3 -15  -4  332.19   12.06
  -3 -15  -4  327.32   11.89
  -3  15  -4  310.55   11.80
  -3 -15  -4  359.10   11.82
  -3  15  -4  343.97   12.11
  -3  15  -4  334.55   11.95
  -3  15  -4  353.03   11.98
  -3  15  -3   59.64    4.28
  -3  15  -3   66.85    4.83
  -3 -15  -3   77.72    4.34
  -3  15  -3   66.67    4.17
  -3 -15  -3   65.90    4.14
  -3  15  -3   73.09    4.60
  -3 -15  -2  494.01   18.51
  -3  15  -2  520.88   17.46
  -3 -15  -2  547.88   20.27
  -3  15  -2  558.72   17.14
  -3  15  -2  518.63   17.34
  -3 -15  -2  515.97   17.06
  -3 -15  -1  120.71    5.32
  -3 -15  -1  130.08    6.61
  -3  15  -1  138.27    7.28
  -3  15  -1  125.75    7.69
  -3  15  -1  120.15    5.37
  -3 -15  -1  126.66    5.37
  -3 -15   0 1420.52   44.69
  -3  15   0 1473.87   44.72
  -3  15   0 1597.22   47.60
  -3 -15   0 1575.44   46.97
  -3 -15   0 1538.92   46.99
  -3 -15   0 1452.21   44.81
  -3  15   0 1615.33   47.57
  -3  15   1  142.86    5.48
  -3  15   1  139.79    7.63
  -3 -15   1  137.35    7.33
  -3  15   1  138.83    7.68
  -3  15   1  139.46    7.34
  -3 -15   1  138.14    6.50
  -3 -15   1  144.56    7.26
  -3 -15   1  121.97    5.18
  -3  15   1  131.93    5.21
  -3 -15   2  609.23   21.13
  -3 -15   2  552.51   20.66
  -3  15   2  630.16   21.47
  -3  15   2  577.58   18.11
  -3 -15   2  546.60   18.21
  -3  15   2  615.46   21.15
  -3  15   2  596.17   20.75
  -3  15   2  573.46   18.19
  -3 -15   3  181.07    9.59
  -3  15   3  211.95   10.38
  -3 -15   3  135.63    9.37
  -3 -15   3  163.40    9.46
  -3  15   3  194.79    9.81
  -3  15   3  168.27    6.67
  -3  15   3  164.48    9.22
  -3  15   3  203.32    9.76
  -3  15   3  158.88    6.78
  -3 -15   3  178.10    6.72
  -3  15   4  147.60    6.56
  -3 -15   4  141.67    9.74
  -3 -15   4  146.49    9.57
  -3  15   4  151.13    9.35
  -3 -15   5    4.89    2.76
  -3  15   5   -0.74    3.24
  -3  15   6  200.89    7.96
  -3  15   7   54.49    3.15
  -3  15   7   43.76    3.18
  -3  17  -7   37.27    1.58
  -3 -17  -6   30.93    2.57
  -3 -17  -6   33.28    2.76
  -3  17  -6   27.15    2.60
  -3  17  -5  193.85    7.51
  -3 -17  -5  184.72    7.55
  -3 -17  -5  181.49    7.33
  -3 -17  -5  165.70    7.09
  -3  17  -5  187.01    7.57
  -3  17  -5  194.51    7.48
  -3  17  -4   21.38    2.98
  -3 -17  -4   26.10    3.79
  -3  17  -4   19.99    3.52
  -3 -17  -4   21.35    3.63
  -3  17  -4   24.65    3.43
  -3 -17  -4   24.05    2.72
  -3  17  -4   21.89    3.70
  -3 -17  -4   25.43    3.54
  -3  17  -3  992.19   31.84
  -3  17  -3  995.73   32.38
  -3  17  -3 1008.65   31.65
  -3 -17  -3 1062.70   31.88
  -3 -17  -3 1040.39   31.53
  -3  17  -3 1034.48   32.05
  -3 -17  -3 1043.67   35.96
  -3 -17  -3 1062.85   31.86
  -3  17  -3 1000.99   31.75
  -3 -17  -3  999.37   31.76
  -3  17  -2   64.96    4.53
  -3 -17  -2   53.69    4.03
  -3 -17  -2   59.26    4.15
  -3  17  -2   55.18    4.52
  -3  17  -2   65.53    4.10
  -3 -17  -2   66.81    6.72
  -3 -17  -1  823.09   27.78
  -3 -17  -1  816.91   26.22
  -3  17  -1  817.11   27.74
  -3  17  -1  875.96   26.49
  -3 -17  -1  845.87   26.33
  -3  17  -1  849.31   26.35
  -3 -17  -1  835.04   29.16
  -3  17  -1  831.67   29.30
  -3 -17   0   16.89    2.48
  -3  17   0   16.69    2.61
  -3  17   0   18.86    3.74
  -3  17   0   22.92    3.02
  -3 -17   0   19.52    3.81
  -3 -17   0   19.24    3.89
  -3  17   0   28.16    4.72
  -3 -17   1  722.82   23.74
  -3  17   1  796.57   23.91
  -3  17   1  798.14   26.72
  -3 -17   1  777.79   24.01
  -3  17   1  743.09   23.62
  -3  17   1  813.54   26.99
  -3 -17   1  768.89   26.16
  -3 -17   2  186.10    9.44
  -3 -17   2  145.35    8.71
  -3  17   2  163.69    9.23
  -3  17   2  157.50    6.36
  -3 -17   2  156.90    6.56
  -3 -17   2  164.04    6.69
  -3  17   2  166.02    6.51
  -3  17   2  178.99    9.53
  -3  17   2  176.93    9.04
  -3 -17   3  333.26   14.48
  -3  17   3  335.55   11.09
  -3 -17   3  286.60   10.85
  -3 -17   3  312.03   14.05
  -3  17   3  321.01   14.21
  -3  17   3  323.24   11.12
  -3 -17   3  303.26   10.99
  -3  17   3  325.44   13.98
  -3  17   3  364.25   14.74
  -3 -17   4  319.82   14.56
  -3 -17   4  310.46   10.86
  -3  17   4  316.28   11.10
  -3 -17   4  269.13   14.73
  -3  17   4  319.55   14.58
  -3 -17   4  285.60   14.13
  -3  17   4  318.94   14.58
  -3  17   4  309.15   11.15
  -3  17   4  289.77   14.12
  -3  17   4  329.76   14.50
  -3  17   5  136.55    6.30
  -3  17   5  138.68    6.54
  -3 -17   5  133.94    6.16
  -3 -17   6   42.45    3.58
  -3  17   6   47.49    3.52
  -3  17   6   39.29    3.66
  -3  17   7   37.39    2.55
  -3  19  -6   63.11    3.04
  -3 -19  -6   56.09    2.85
  -3 -19  -6   62.88    2.96
  -3  19  -5    4.46    2.68
  -3  19  -5    1.27    2.60
  -3 -19  -5   -1.62    2.76
  -3 -19  -5   -0.06    2.28
  -3 -19  -5    3.62    2.77
  -3  19  -5    3.68    2.71
  -3  19  -4  379.13   12.88
  -3  19  -4  376.42   13.13
  -3 -19  -4  390.22   13.23
  -3 -19  -4  383.48   13.12
  -3  19  -4  370.86   13.03
  -3  19  -4  396.00   13.33
  -3 -19  -4  367.20   12.88
  -3  19  -3   76.51    4.66
  -3 -19  -3   73.38    4.74
  -3 -19  -3   68.56    4.70
  -3  19  -3   80.60    5.17
  -3 -19  -3   71.28    4.43
  -3  19  -3   76.86    4.60
  -3  19  -3   76.84    5.44
  -3  19  -3   74.90    4.73
  -3  19  -2  814.19   26.20
  -3  19  -2  835.40   26.39
  -3  19  -2  864.70   26.64
  -3 -19  -2  844.46   26.41
  -3 -19  -2  822.35   25.77
  -3 -19  -2  859.38   30.23
  -3  19  -2  862.53   26.37
  -3  19  -2  847.18   26.65
  -3 -19  -2  825.39   26.04
  -3  19  -2  786.26   25.88
  -3 -19  -2  820.73   26.05
  -3 -19  -1    5.73    2.97
  -3  19  -1    6.68    4.59
  -3 -19  -1    8.00    4.48
  -3  19  -1    6.38    3.09
  -3  19  -1   11.84    3.27
  -3 -19   0  307.11   10.96
  -3 -19   0  309.49   11.09
  -3  19   0  305.60   10.76
  -3  19   0  301.33   12.88
  -3 -19   0  288.14   12.86
  -3 -19   0  297.06   12.64
  -3  19   0  278.62   13.56
  -3  19   0  332.00   11.17
  -3  19   1   87.15    6.87
  -3 -19   1   92.18    4.99
  -3 -19   1   98.73    6.58
  -3  19   1   86.77    4.87
  -3  19   2  107.90    5.47
  -3 -19   2  100.25    5.06
  -3 -19   2  104.71    7.24
  -3  19   2   98.32    7.64
  -3  19   2   98.90    7.26
  -3  19   2   98.60    7.62
  -3 -19   2   93.80    7.12
  -3  19   2  110.12    7.40
  -3  19   2  109.47    5.11
  -3 -19   2   94.22    5.24
  -3 -19   3    8.92    4.69
  -3 -19   3    6.66    3.12
  -3  19   3   11.49    2.95
  -3 -19   3    4.27    4.21
  -3  19   3    7.64    4.63
  -3 -19   3    7.58    2.78
  -3  19   3    6.67    3.10
  -3  19   3    4.67    4.61
  -3  19   3    9.65    4.95
  -3 -19   4  113.57    5.60
  -3  19   4  124.33    6.15
  -3  19   5   25.59    3.35
  -3 -19   5   21.23    3.21
  -3  19   5   20.87    3.50
  -3  19   6  185.41    6.94
  -3 -19   6  168.75    6.91
  -3  19   6  191.57    6.77
  -3 -21  -6   47.80    1.99
  -3 -21  -6   45.70    1.98
  -3  21  -6   48.43    2.18
  -3  21  -5  151.89    5.98
  -3 -21  -5  157.42    6.05
  -3  21  -5  160.96    6.07
  -3 -21  -5  157.29    5.99
  -3  21  -4  151.46    6.38
  -3 -21  -4  155.68    6.43
  -3  21  -4  151.26    6.52
  -3  21  -4  141.03    6.18
  -3 -21  -4  148.44    6.15
  -3  21  -4  148.31    6.11
  -3 -21  -4  156.65    6.51
  -3 -21  -4  139.49    6.04
  -3  21  -3  246.05    9.36
  -3  21  -3  250.79    9.54
  -3  21  -3  248.96    9.30
  -3 -21  -3  259.44    9.44
  -3 -21  -3  253.73    9.41
  -3  21  -3  241.51    9.04
  -3  21  -3  268.01    9.95
  -3 -21  -3  247.37    9.20
  -3  21  -3  242.70    9.62
  -3  21  -3  242.39    9.54
  -3  21  -3  238.83    9.10
  -3  21  -2    3.22    3.26
  -3 -21  -2    5.64    2.67
  -3 -21  -2    4.05    2.40
  -3 -21  -2    3.45    3.10
  -3  21  -2    2.47    2.48
  -3 -21  -2    3.63    3.07
  -3  21  -2    1.78    3.40
  -3  21  -2    3.49    2.79
  -3 -21  -2    1.96    3.03
  -3  21  -2    0.11    3.81
  -3  21  -2    4.02    3.37
  -3 -21  -2    4.60    2.64
  -3  21  -2    3.79    3.29
  -3  21  -1  437.82   19.08
  -3 -21  -1  454.50   18.76
  -3 -21  -1  461.88   15.46
  -3  21  -1  479.94   16.05
  -3 -21  -1  463.65   15.49
  -3 -21  -1  480.48   16.01
  -3  21  -1  480.60   16.03
  -3  21  -1  475.81   15.89
  -3  21  -1  449.59   15.68
  -3 -21   0  215.62    8.42
  -3  21   0  220.48    8.87
  -3 -21   0  229.25    8.51
  -3  21   0  216.38    8.73
  -3 -21   0  245.09    9.13
  -3 -21   0  225.03    9.00
  -3  21   0  228.50    8.86
  -3  21   0  233.64   11.94
  -3  21   1  266.45   10.06
  -3 -21   1  270.55    9.88
  -3  21   1  285.48   10.16
  -3 -21   1  275.93   10.34
  -3  21   1  270.21   12.73
  -3  21   1  285.33   13.43
  -3 -21   1  265.32   11.92
  -3 -21   1  283.44   10.49
  -3 -21   2   51.21    4.30
  -3  21   2   52.38    4.16
  -3 -21   2   46.92    3.85
  -3  21   2   36.53    6.01
  -3 -21   2   46.41    5.47
  -3  21   2   46.14    3.81
  -3 -21   2   47.03    4.19
  -3  21   2   33.10    5.33
  -3  21   3  315.93   11.02
  -3 -21   3  280.41   10.69
  -3 -21   3  275.06   10.56
  -3  21   3  295.90   10.58
  -3 -21   4  127.04    6.24
  -3 -21   4  119.99    5.66
  -3  21   4  126.28    6.04
  -3  21   4  132.31    5.83
  -3  21   5   41.56    3.20
  -3  21   5   34.26    3.34
  -3 -21   6    1.12    1.91
  -3  21   6    4.25    1.90
  -3 -21   6    3.61    2.06
  -3 -23  -5   43.09    2.42
  -3  23  -5   44.62    2.38
  -3 -23  -5   44.46    2.54
  -3  23  -5   40.41    2.59
  -3  23  -4   91.09    4.32
  -3 -23  -4   87.27    4.32
  -3  23  -4   86.57    4.07
  -3 -23  -4   84.07    4.10
  -3  23  -4   83.84    4.03
  -3 -23  -4   86.14    4.46
  -3 -23  -4   78.17    3.90
  -3  23  -3   11.96    3.19
  -3 -23  -3   17.12    3.14
  -3  23  -3   17.56    2.78
  -3 -23  -3   13.64    3.24
  -3  23  -3   13.21    2.50
  -3  23  -3   16.37    3.38
  -3 -23  -3   14.12    3.19
  -3 -23  -3   18.30    2.78
  -3  23  -3   13.84    3.36
  -3  23  -3   11.81    2.93
  -3  23  -2   45.28    4.28
  -3 -23  -2   36.99    3.17
  -3 -23  -2   37.37    3.06
  -3 -23  -2   40.62    3.76
  -3 -23  -2   41.84    3.72
  -3  23  -2   38.01    3.92
  -3 -23  -2   46.27    4.03
  -3  23  -2   40.43    4.07
  -3 -23  -2   40.92    3.41
  -3  23  -2   38.06    3.32
  -3  23  -2   43.53    4.01
  -3  23  -1  140.68    6.70
  -3 -23  -1  128.01    5.69
  -3 -23  -1  131.54    6.08
  -3 -23  -1  140.88    6.29
  -3  23  -1  138.23    6.29
  -3 -23  -1  138.90    6.67
  -3  23  -1  137.22    6.50
  -3  23  -1  136.06    6.72
  -3 -23  -1  135.53    6.39
  -3  23  -1  128.74    6.64
  -3 -23   0  246.63    9.74
  -3  23   0  252.93    9.61
  -3 -23   0  246.40    9.55
  -3  23   0  246.56    9.54
  -3 -23   0  223.50    8.98
  -3  23   0  236.33    9.54
  -3 -23   0  244.55    9.06
  -3 -23   0  250.51    9.59
  -3 -23   1   75.43    4.59
  -3  23   1   80.18    5.05
  -3 -23   1   84.55    5.28
  -3 -23   1   79.52    4.52
  -3  23   1   76.22    4.78
  -3 -23   1   82.40    5.23
  -3 -23   2    9.85    3.73
  -3 -23   2   12.56    3.53
  -3  23   2   15.49    3.74
  -3 -23   2   11.95    3.34
  -3 -23   2   14.17    3.09
  -3  23   2   13.26    3.08
  -3 -23   3  204.76    8.34
  -3  23   3  206.04    8.25
  -3 -23   3  215.98    8.53
  -3  23   3  229.62    8.68
  -3  23   4   95.07    4.80
  -3 -23   4   93.09    5.07
  -3  23   4   92.26    5.22
  -3 -23   4   80.52    4.46
  -3  23   5    8.41    2.70
  -3  23   5   11.81    2.34
  -3 -23   5    5.16    2.24
  -3  25  -5   39.21    1.84
  -3 -25  -5   43.32    1.89
  -3  25  -5   40.92    1.90
  -3 -25  -4   43.63    2.55
  -3  25  -4   42.31    2.33
  -3 -25  -4   45.98    2.92
  -3 -25  -4   44.83    2.70
  -3 -25  -3   15.72    2.68
  -3 -25  -3   16.48    2.91
  -3 -25  -3   15.38    2.26
  -3 -25  -3   16.71    2.87
  -3  25  -3   16.88    2.64
  -3  25  -3   17.99    2.85
  -3  25  -2   17.52    3.54
  -3 -25  -2   16.57    2.57
  -3 -25  -2   18.24    3.20
  -3 -25  -2   13.74    2.94
  -3  25  -2   13.44    3.23
  -3 -25  -2   17.63    2.54
  -3 -25  -2   18.30    3.15
  -3  25  -2   14.32    3.21
  -3  25  -2   11.47    2.98
  -3 -25  -1   36.01    3.43
  -3 -25  -1   33.04    3.62
  -3  25  -1   32.94    3.95
  -3  25  -1   36.63    3.78
  -3 -25  -1   32.10    3.69
  -3 -25  -1   38.23    4.08
  -3 -25  -1   33.05    4.06
  -3  25  -1   35.53    3.64
  -3  25  -1   38.16    4.21
  -3 -25  -1   34.18    3.00
  -3 -25   0  147.23    6.47
  -3 -25   0  156.67    6.93
  -3  25   0  149.56    6.92
  -3 -25   0  159.38    7.03
  -3 -25   0  152.62    6.78
  -3 -25   0  147.82    7.10
  -3  25   0  142.24    7.04
  -3 -25   0  151.46    6.45
  -3  25   0  145.61    6.77
  -3 -25   1  143.87    6.34
  -3 -25   1  148.23    6.94
  -3  25   1  137.07    6.56
  -3 -25   1  142.05    6.18
  -3 -25   1  151.67    6.90
  -3  25   1  148.22    6.73
  -3  25   1  142.53    6.42
  -3 -25   1  141.83    6.27
  -3 -25   2    8.65    3.55
  -3 -25   2    6.70    3.23
  -3  25   2    8.49    3.47
  -3 -25   2    9.70    2.95
  -3  25   2    9.29    2.85
  -3 -25   3  185.77    7.62
  -3 -25   3  174.17    7.40
  -3  25   3  188.23    7.57
  -3 -25   3  191.50    7.21
  -3  25   3  184.16    7.25
  -3 -25   4  123.75    5.68
  -3  25   4  139.11    5.82
  -3 -25   4  137.18    5.33
  -3 -25   5    8.72    1.84
  -3  25   5    9.38    2.04
  -3 -25   5    5.49    1.92
  -3  25   5   10.96    1.98
  -3 -25   5    8.19    1.47
  -3  27  -4   19.38    1.79
  -3  27  -4   18.18    1.75
  -3 -27  -4   18.95    1.71
  -3 -27  -4   18.13    1.31
  -3 -27  -3   23.59    2.33
  -3  27  -3   22.77    2.56
  -3 -27  -3   22.09    2.38
  -3 -27  -3   21.49    2.21
  -3 -27  -2   43.56    3.32
  -3 -27  -2   40.70    3.05
  -3  27  -2   38.53    3.29
  -3 -27  -2   45.27    3.24
  -3 -27  -2   41.63    3.47
  -3  27  -2   44.67    3.37
  -3  27  -2   41.46    3.45
  -3  27  -1   26.15    3.59
  -3 -27  -1   22.93    2.43
  -3 -27  -1   23.47    2.97
  -3 -27  -1   23.26    2.74
  -3 -27  -1   27.62    3.05
  -3  27  -1   20.72    3.14
  -3 -27  -1   26.04    2.95
  -3  27  -1   17.84    3.10
  -3 -27  -1   29.27    3.36
  -3 -27  -1   24.46    3.32
  -3  27  -1   26.36    2.92
  -3  27  -1   21.51    2.75
  -3 -27   0   89.98    4.15
  -3 -27   0   89.04    4.88
  -3 -27   0   90.00    4.64
  -3 -27   0   94.36    5.02
  -3  27   0   84.67    4.84
  -3 -27   0  101.46    4.95
  -3 -27   0   95.54    5.16
  -3  27   0   96.10    5.35
  -3  27   0   87.29    4.65
  -3 -27   1    4.42    2.87
  -3  27   1    7.91    3.08
  -3 -27   1    3.72    3.05
  -3 -27   1    5.26    2.40
  -3  27   1    4.69    2.99
  -3 -27   1    3.57    2.64
  -3 -27   2   40.18    3.45
  -3 -27   2   36.92    3.47
  -3 -27   2   39.40    3.69
  -3  27   2   35.93    3.67
  -3  27   2   36.42    3.40
  -3  27   2   33.53    2.99
  -3  27   2   39.36    3.60
  -3 -27   2   38.14    3.21
  -3  27   3   62.75    3.83
  -3  27   3   68.42    4.03
  -3  27   3   72.41    3.78
  -3 -27   3   72.09    3.66
  -3 -27   3   70.35    3.99
  -3 -27   3   69.48    3.90
  -3 -27   4   83.08    3.76
  -3  27   4   77.32    3.76
  -3 -27   4   84.88    3.80
  -3 -27   4   78.77    3.38
  -3  27   4   84.56    3.89
  -3  27   5   16.98    1.40
  -3 -27   5   20.12    1.44
  -3  29  -3   28.15    1.89
  -3  29  -3   28.69    1.97
  -3 -29  -3   30.75    1.86
  -3  29  -2   31.27    2.39
  -3 -29  -2   34.82    2.48
  -3 -29  -2   32.23    2.23
  -3  29  -2   31.70    2.47
  -3 -29  -2   33.48    2.55
  -3  29  -2   33.10    2.40
  -3  29  -2   40.18    2.73
  -3  29  -1    4.81    2.19
  -3 -29  -1    4.51    2.04
  -3 -29  -1    3.34    2.14
  -3  29  -1    2.74    1.79
  -3 -29  -1    5.24    2.26
  -3  29  -1    1.91    1.74
  -3  29  -1    3.85    2.06
  -3 -29   0   38.97    3.05
  -3 -29   0   40.90    3.00
  -3  29   0   39.15    3.42
  -3 -29   0   43.30    2.99
  -3  29   0   37.87    2.98
  -3  29   0   38.72    3.03
  -3  29   0   42.44    3.34
  -3  29   1   27.65    3.22
  -3 -29   1   25.58    2.61
  -3  29   1   26.81    2.87
  -3 -29   1   27.05    2.72
  -3 -29   1   27.59    2.61
  -3  29   1   23.98    2.79
  -3  29   1   25.92    2.80
  -3  29   1   28.17    2.54
  -3 -29   2   -0.14    1.97
  -3  29   2    0.29    2.26
  -3  29   2    2.31    2.20
  -3  29   2    2.20    2.21
  -3  29   2    1.29    1.63
  -3 -29   2    2.73    2.14
  -3 -29   2    0.18    2.09
  -3 -29   2    1.89    2.15
  -3 -29   3    5.99    1.87
  -3 -29   3    2.99    1.57
  -3  29   3    6.10    1.67
  -3  29   3    8.90    2.01
  -3  29   3    5.93    1.91
  -3 -29   3    3.89    1.56
  -3 -29   4   12.33    1.41
  -3  29   4   12.55    1.63
  -3  31  -2   32.33    1.76
  -3  31  -1   14.66    1.97
  -3 -31  -1   16.44    1.69
  -3 -31  -1   17.36    1.49
  -3  31   0   22.18    2.20
  -3  31   0   21.79    2.23
  -3 -31   0   24.31    2.01
  -3 -31   0   23.46    1.83
  -3  31   1   13.07    1.96
  -3  31   1   11.58    1.64
  -3 -31   1   11.96    1.82
  -3  31   2    1.86    1.54
  -3 -31   2    2.14    1.38
  -3 -31   3  141.83    4.64
  -3  33   1    9.54    0.87
  -2   0  -8   17.87    1.43
  -2   0  -8   18.64    2.16
  -2   0  -8   22.00    2.15
  -2   0  -8   22.60    2.31
  -2   0  -8   16.68    2.14
  -2   0  -7   -1.06    2.76
  -2   0  -7    0.37    3.36
  -2   0  -6   20.53    2.87
  -2   0  -6   23.23    3.43
  -2   0  -5    3.82    5.05
  -2   0  -5    0.36    2.93
  -2   0  -4  376.59   12.37
  -2   0  -4  360.09   13.70
  -2   0  -3    2.40    2.16
  -2   0  -2  328.50   10.67
  -2   0  -1    0.45    1.19
  -2   0  -1    2.89    1.18
  -2   0   0  160.85    5.38
  -2   0   2 7282.64  214.58
  -2   0   2 7418.95  215.00
  -2   0   3    1.21    1.90
  -2   0   3    0.85    1.74
  -2   0   3    1.09    1.69
  -2   0   3    1.79    1.72
  -2   0   4  759.49   24.96
  -2   0   4  766.90   24.59
  -2   0   4  764.57   24.97
  -2   0   5    3.58    3.75
  -2   0   5    1.71    3.35
  -2   0   6  918.08   30.98
  -2   0   6  881.93   30.06
  -2   0   6  887.48   30.70
  -2  -2  -8    6.90    1.89
  -2   2  -8    5.52    1.92
  -2   2  -8    5.47    1.80
  -2  -2  -8    7.38    1.45
  -2   2  -8    4.04    1.88
  -2  -2  -8    5.60    1.58
  -2  -2  -8    5.58    1.82
  -2   2  -8    4.67    1.78
  -2  -2  -8    6.49    1.84
  -2   2  -7   92.22    4.42
  -2  -2  -7  108.39    5.26
  -2   2  -7  106.49    4.88
  -2   2  -7  102.79    5.52
  -2  -2  -6   48.41    4.70
  -2   2  -6   45.86    3.47
  -2   2  -6   42.21    3.60
  -2   2  -5    5.37    4.92
  -2  -2  -5    8.47    5.02
  -2  -2  -5   17.41    3.21
  -2   2  -4   67.89    4.59
  -2  -2  -4   79.99    5.34
  -2  -2  -4   68.07    3.35
  -2  -2  -4   74.42    3.84
  -2   2  -4   76.79    3.66
  -2   2  -3  118.83    5.41
  -2  -2  -3  120.94    5.72
  -2  -2  -3  111.80    4.38
  -2   2  -3  106.08    4.22
  -2   2  -2  541.17   16.80
  -2  -2  -2  536.47   17.14
  -2   2  -2  502.82   16.55
  -2   2  -1  258.32    8.37
  -2  -2  -1  244.52    8.23
  -2  -2   0 1313.93   38.92
  -2  -2   0 1337.21   38.90
  -2   2   0 1309.47   38.75
  -2   2   0 1262.82   38.82
  -2   2   1 2571.17   76.25
  -2  -2   1 2730.43   76.39
  -2   2   1 2463.79   76.45
  -2   2   1 2516.27   76.45
  -2   2   1 2719.94   76.42
  -2   2   2   92.37    3.58
  -2   2   2   92.36    3.28
  -2  -2   2  107.72    3.82
  -2  -2   2  108.70    3.95
  -2  -2   2  105.31    3.76
  -2   2   2   88.48    3.75
  -2  -2   2   86.43    3.42
  -2  -2   2  107.23    3.73
  -2  -2   2  109.49    4.01
  -2  -2   3 1155.29   34.64
  -2  -2   3 1157.24   34.75
  -2   2   3 1143.71   35.21
  -2   2   3 1099.00   34.99
  -2  -2   3 1128.26   34.88
  -2   2   3 1132.46   35.21
  -2  -2   3 1136.09   34.91
  -2  -2   4  894.09   28.61
  -2  -2   4  923.68   28.98
  -2   2   4  925.12   29.29
  -2   2   4  908.01   29.25
  -2   2   4  884.88   28.80
  -2  -2   4  904.31   28.98
  -2   2   4  894.82   29.18
  -2   2   5 1006.00   32.77
  -2   2   5 1052.84   33.47
  -2  -2   5  995.33   32.49
  -2  -2   5  967.31   32.95
  -2   2   5 1028.51   33.34
  -2  -2   5 1004.48   33.08
  -2  -2   6    9.18    4.75
  -2   2   6    6.62    4.28
  -2   2   6   12.33    4.83
  -2   2   8   50.33    2.98
  -2  -4  -8   43.57    2.44
  -2  -4  -8   50.55    2.66
  -2   4  -8   45.30    2.57
  -2  -4  -8   43.31    2.61
  -2   4  -7   58.92    4.53
  -2  -4  -7   67.15    4.26
  -2   4  -7   62.07    3.67
  -2   4  -7   62.83    4.33
  -2  -4  -7   53.01    4.45
  -2  -4  -7   56.05    4.33
  -2   4  -7   59.85    4.57
  -2   4  -6  159.13    7.62
  -2   4  -6  152.35    6.53
  -2  -4  -6  174.74    6.50
  -2   4  -6  156.02    6.47
  -2  -4  -5  115.39    5.11
  -2   4  -5  114.11    9.01
  -2  -4  -5  102.47    8.46
  -2   4  -5  119.87    6.06
  -2  -4  -5  130.70    5.85
  -2  -4  -4  251.99   10.63
  -2  -4  -4  242.53   11.39
  -2   4  -4  239.37   11.57
  -2  -4  -4  255.25    8.65
  -2  -4  -4  233.50    8.27
  -2   4  -4  230.78    8.38
  -2  -4  -4  245.90    8.36
  -2   4  -3  645.29   19.86
  -2  -4  -3  654.52   20.66
  -2   4  -2  182.14    6.86
  -2  -4  -2  210.19    7.11
  -2   4  -2  186.71    7.15
  -2  -4  -2  220.30    7.98
  -2  -4  -1  744.98   23.18
  -2   4  -1  743.64   23.19
  -2  -4  -1  771.26   23.46
  -2  -4   0  372.80   12.18
  -2   4   0  392.09   12.19
  -2  -4   1 2694.37   87.67
  -2  -4   1 3054.09   87.48
  -2  -4   1 3024.39   87.35
  -2  -4   1 3032.18   87.75
  -2   4   1 3037.58   87.73
  -2   4   1 3039.45   87.53
  -2  -4   1 2873.44   87.23
  -2   4   1 3030.45   87.68
  -2   4   2 1091.21   33.54
  -2  -4   2 1138.44   33.67
  -2   4   2 1055.75   33.76
  -2  -4   2 1093.69   33.23
  -2   4   2 1165.75   33.77
  -2  -4   2 1136.33   33.42
  -2  -4   3  626.12   19.93
  -2   4   3  639.63   20.81
  -2   4   3  630.61   20.78
  -2  -4   3  627.46   20.40
  -2   4   3  653.42   20.94
  -2  -4   3  636.81   20.24
  -2  -4   4  550.40   18.39
  -2   4   4  567.14   19.42
  -2  -4   4  527.25   18.85
  -2   4   4  558.32   18.91
  -2   4   4  579.11   19.45
  -2   4   4  549.48   19.27
  -2  -4   4  554.72   18.75
  -2  -4   5   99.99    6.08
  -2   4   5  107.18    6.70
  -2  -4   5  103.03    6.75
  -2   4   5  111.87    7.09
  -2   4   5  100.08    6.97
  -2  -4   6  170.43    9.55
  -2   4   6  192.29   10.29
  -2   4   6  179.54    9.42
  -2   4   6  171.09    9.47
  -2  -4   6  164.00    9.70
  -2  -4   8   48.89    2.92
  -2  -6  -8   -0.27    1.28
  -2   6  -8    1.03    1.62
  -2  -6  -8    1.04    1.47
  -2  -6  -8   -0.43    1.53
  -2   6  -7  167.16    7.24
  -2  -6  -7  168.60    7.24
  -2  -6  -7  174.06    6.64
  -2  -6  -7  175.35    7.31
  -2   6  -7  188.53    7.08
  -2  -6  -7  198.01    7.19
  -2   6  -7  167.48    7.24
  -2   6  -7  166.66    7.45
  -2  -6  -7  188.08    7.30
  -2  -6  -6   19.05    3.56
  -2   6  -6   13.27    4.12
  -2   6  -6   19.75    2.78
  -2  -6  -6   17.66    2.95
  -2   6  -6   17.52    3.08
  -2   6  -5  208.33   11.68
  -2  -6  -5  217.44   11.63
  -2   6  -5  209.17    7.95
  -2  -6  -5  225.33    7.99
  -2   6  -5  199.72    7.62
  -2  -6  -5  217.62    7.89
  -2  -6  -4   42.07    5.03
  -2   6  -4   42.06    5.15
  -2  -6  -4   43.56    3.17
  -2  -6  -4   40.52    2.81
  -2  -6  -4   41.27    2.83
  -2   6  -3  443.93   15.48
  -2  -6  -3  512.31   16.95
  -2   6  -2   42.31    2.76
  -2  -6  -2   49.61    2.70
  -2  -6  -2   49.72    3.66
  -2  -6  -1  833.21   26.93
  -2   6  -1  879.90   27.05
  -2   6  -1  904.76   27.35
  -2  -6  -1  902.01   27.43
  -2   6   0  528.52   16.87
  -2  -6   0  531.65   16.79
  -2  -6   1 5472.40  170.97
  -2   6   1 6037.88  171.03
  -2  -6   1 5738.92  171.08
  -2   6   1 6061.25  171.17
  -2  -6   1 5595.58  170.34
  -2   6   1 6183.56  171.05
  -2  -6   2  253.00    8.70
  -2  -6   2  246.73    8.58
  -2  -6   2  225.25    8.04
  -2   6   2  247.56    8.91
  -2   6   2  261.83    9.35
  -2   6   2  254.44    8.78
  -2  -6   3 1644.71   50.93
  -2  -6   3 1665.24   50.93
  -2   6   3 1683.00   51.57
  -2   6   3 1698.21   51.59
  -2   6   3 1683.23   51.03
  -2  -6   4  279.51   11.66
  -2  -6   4  282.19   11.65
  -2   6   4  311.40   12.38
  -2   6   4  328.15   12.50
  -2  -6   4  294.77   11.07
  -2   6   4  316.70   11.86
  -2  -6   5  185.42    9.50
  -2   6   5  186.77    9.84
  -2   6   5  208.16   10.15
  -2  -6   5  196.59    9.64
  -2   6   5  193.02    9.56
  -2   6   5  180.31    9.81
  -2   6   5  190.76    9.29
  -2  -6   6    8.18    4.71
  -2   6   6    4.05    3.87
  -2   6   6    9.96    5.14
  -2   6   6    9.05    4.85
  -2   6   6    6.89    4.58
  -2  -6   6    5.37    4.68
  -2   6   7   29.61    2.92
  -2  -6   8   39.26    2.72
  -2  -8  -8   79.06    3.16
  -2   8  -8   84.71    3.18
  -2   8  -7    3.98    2.28
  -2   8  -7    0.85    2.36
  -2  -8  -7    6.40    2.48
  -2  -8  -7    4.43    2.49
  -2   8  -7    4.78    2.94
  -2  -8  -7    6.81    2.83
  -2   8  -7    5.93    2.56
  -2   8  -7    5.20    2.39
  -2  -8  -7    2.89    2.43
  -2   8  -6  340.71   12.17
  -2   8  -6  367.52   12.56
  -2  -8  -6  363.12   12.64
  -2   8  -6  341.48   13.05
  -2   8  -6  350.39   11.89
  -2  -8  -6  380.16   12.24
  -2   8  -5  173.19    6.87
  -2  -8  -5  174.31    7.03
  -2  -8  -5  164.88    9.87
  -2   8  -5  153.11    9.67
  -2  -8  -5  168.03    6.79
  -2  -8  -5  166.73    6.82
  -2   8  -5  170.15    6.73
  -2  -8  -5  162.15    9.80
  -2  -8  -4  708.08   21.89
  -2   8  -4  678.56   24.57
  -2  -8  -4  682.77   24.50
  -2  -8  -4  701.62   21.82
  -2   8  -3   46.83    2.92
  -2  -8  -3   44.62    2.74
  -2   8  -3   37.01    3.14
  -2  -8  -3   47.18    4.52
  -2  -8  -3   45.41    2.75
  -2   8  -3   47.32    3.19
  -2  -8  -2  406.48   13.82
  -2   8  -2  397.97   13.54
  -2   8  -1  161.79    6.43
  -2  -8  -1  152.54    6.17
  -2   8  -1  156.70    6.69
  -2  -8  -1  154.53    6.75
  -2   8   0 2323.84   70.58
  -2   8   0 2447.56   70.64
  -2  -8   0 2298.34   70.45
  -2  -8   0 2356.93   70.37
  -2  -8   1  413.94   13.95
  -2  -8   1  371.29   13.93
  -2   8   1  434.49   14.12
  -2   8   1  392.21   13.74
  -2   8   1  451.22   14.01
  -2  -8   2 1651.24   49.68
  -2  -8   2 1674.99   50.02
  -2   8   2 1732.75   50.53
  -2   8   2 1758.86   50.10
  -2   8   2 1660.77   49.89
  -2  -8   3  160.88    7.32
  -2  -8   3  173.23    7.45
  -2  -8   3  161.69    6.59
  -2   8   3  172.67    8.07
  -2   8   3  165.07    7.99
  -2   8   3  172.92    7.49
  -2  -8   4  896.09   28.96
  -2  -8   4  888.06   28.95
  -2  -8   4  819.61   27.78
  -2   8   4  890.69   29.53
  -2   8   4  888.62   29.56
  -2   8   4  892.08   28.94
  -2  -8   5   76.12    6.42
  -2   8   5   64.77    6.46
  -2   8   5   71.66    5.97
  -2   8   5   73.67    6.68
  -2  -8   5   76.89    6.47
  -2   8   5   62.86    6.20
  -2   8   5   62.72    6.40
  -2   8   6   29.63    5.52
  -2   8   6   29.83    2.92
  -2  -8   6   26.78    2.90
  -2  -8   6   24.04    5.35
  -2   8   7   37.38    3.05
  -2  -8   8   41.45    2.76
  -2 -10  -8   11.55    1.20
  -2  10  -8    9.35    0.93
  -2  10  -7  387.69   12.10
  -2 -10  -7  378.20   12.20
  -2 -10  -7  338.43   11.77
  -2  10  -7  378.84   11.67
  -2 -10  -7  358.23   11.86
  -2  10  -7  386.61   12.26
  -2  10  -7  409.97   12.24
  -2  10  -6  109.02    4.94
  -2 -10  -6  114.41    5.09
  -2  10  -6  112.06    5.59
  -2 -10  -6  114.46    5.85
  -2 -10  -6  115.83    5.41
  -2 -10  -5  631.52   19.57
  -2 -10  -5  608.84   19.52
  -2  10  -5  619.16   19.54
  -2 -10  -5  648.30   19.80
  -2  10  -5  565.63   19.34
  -2  10  -5  534.28   22.09
  -2  10  -5  600.59   19.48
  -2 -10  -5  611.12   23.29
  -2  10  -4  124.66    5.90
  -2 -10  -4  152.64    5.88
  -2 -10  -4  160.90    8.96
  -2  10  -4  133.19    7.72
  -2 -10  -4  133.61    7.65
  -2  10  -3  783.84   26.34
  -2 -10  -3  747.99   26.16
  -2  10  -3  813.80   25.19
  -2  10  -3  803.31   24.90
  -2 -10  -3  828.86   24.80
  -2  10  -3  747.63   24.75
  -2 -10  -3  821.84   24.80
  -2 -10  -3  766.91   24.63
  -2  10  -3  867.25   25.06
  -2 -10  -3  830.95   24.81
  -2  10  -2  656.66   21.09
  -2 -10  -2  647.50   21.27
  -2  10  -1   63.15    4.37
  -2  10  -1   67.17    4.06
  -2 -10  -1   60.55    3.65
  -2  10   0  798.33   25.79
  -2 -10   0  798.52   25.57
  -2 -10   0  803.64   25.81
  -2  10   0  820.24   25.81
  -2 -10   1  127.86    5.41
  -2  10   1  147.42    6.31
  -2  10   1  151.55    6.61
  -2 -10   1  117.84    6.42
  -2  10   1  143.54    6.46
  -2 -10   1  137.95    6.39
  -2  10   2  759.03   23.74
  -2 -10   2  698.16   23.60
  -2  10   2  761.66   24.08
  -2 -10   2  662.82   23.50
  -2  10   3  463.63   16.40
  -2  10   3  483.72   16.54
  -2 -10   3  415.05   15.20
  -2 -10   3  453.10   16.56
  -2  10   3  493.59   17.19
  -2  10   3  479.93   17.01
  -2 -10   3  442.01   16.21
  -2  10   4   61.24    5.47
  -2  10   4   67.58    5.49
  -2 -10   4   55.29    5.47
  -2  10   4   60.33    5.92
  -2  10   4   74.48    6.38
  -2 -10   4   57.32    5.48
  -2  10   5  116.32    7.58
  -2  10   5  119.79    8.00
  -2 -10   5  130.17    8.29
  -2 -10   5  133.54    8.43
  -2  10   5  105.98    8.07
  -2  10   5  108.55    8.26
  -2  10   5  107.08    8.14
  -2  10   5  136.28    5.31
  -2 -10   6   84.28    4.85
  -2  10   6  108.75    4.78
  -2 -10   8   37.29    2.60
  -2  10   8   45.82    2.82
  -2  12  -7   85.43    4.09
  -2  12  -7   87.51    3.93
  -2 -12  -7   84.63    4.06
  -2  12  -7   84.03    3.78
  -2 -12  -7   88.78    4.16
  -2  12  -7   70.95    3.97
  -2  12  -6  105.52    5.19
  -2 -12  -6   92.38    5.23
  -2  12  -6   79.45    5.41
  -2 -12  -6   90.21    4.18
  -2 -12  -6  103.17    5.10
  -2  12  -6  101.73    5.50
  -2  12  -5  255.61    9.53
  -2  12  -5  255.16    9.51
  -2  12  -5  272.39    9.84
  -2  12  -5  264.12    9.88
  -2 -12  -5  265.14    9.93
  -2 -12  -5  255.00    9.65
  -2 -12  -5  264.78    9.81
  -2 -12  -4  529.98   15.69
  -2 -12  -4  561.51   19.88
  -2  12  -3  895.77   30.03
  -2  12  -3  940.47   30.40
  -2 -12  -3 1059.51   30.17
  -2  12  -3  873.58   29.91
  -2  12  -3 1088.83   30.35
  -2 -12  -3 1006.69   30.04
  -2 -12  -3 1125.24   33.68
  -2  12  -3  975.59   31.26
  -2  12  -2 1951.40   61.22
  -2 -12  -2 1876.77   62.10
  -2 -12  -2 2088.33   61.08
  -2  12  -2 2178.79   61.13
  -2 -12  -2 2082.35   61.07
  -2  12  -2 2002.80   61.20
  -2  12  -2 2206.00   62.36
  -2  12  -2 1977.80   61.53
  -2  12  -1  572.11   18.64
  -2  12  -1  554.00   19.06
  -2 -12  -1  521.00   18.04
  -2  12   0 2424.41   73.27
  -2 -12   0 2402.63   72.94
  -2  12   0 2422.74   73.42
  -2 -12   1 1011.25   33.50
  -2  12   1 1124.30   33.90
  -2  12   1 1098.63   33.64
  -2  12   1 1156.57   34.05
  -2 -12   1  962.56   32.61
  -2 -12   1 1079.46   33.80
  -2 -12   2  192.50    9.21
  -2  12   2  224.53    9.29
  -2 -12   2  204.46    9.17
  -2 -12   3   12.59    3.98
  -2  12   3   11.94    3.87
  -2  12   3    8.75    3.45
  -2 -12   3   11.32    3.79
  -2  12   4  334.05   14.30
  -2  12   4  313.83   13.47
  -2 -12   4  316.64   13.68
  -2  12   5  118.46    8.66
  -2 -12   5  119.67    8.53
  -2  12   5  124.51    8.11
  -2 -12   6   10.35    2.71
  -2  12   7   14.51    3.09
  -2  14  -7   19.53    2.05
  -2 -14  -7   18.91    2.18
  -2  14  -7   24.95    2.28
  -2 -14  -7   21.95    2.20
  -2  14  -7   17.54    1.58
  -2 -14  -7   26.50    2.26
  -2  14  -6  153.56    6.96
  -2  14  -6  177.42    7.09
  -2 -14  -6  160.58    6.75
  -2  14  -6  174.36    6.84
  -2 -14  -6  152.83    6.75
  -2  14  -5  200.57    7.94
  -2 -14  -5  205.59    8.05
  -2 -14  -5  187.92    7.97
  -2 -14  -4  548.33   16.81
  -2 -14  -4  525.54   17.02
  -2  14  -4  513.88   16.91
  -2 -14  -4  471.55   16.86
  -2  14  -4  525.38   16.89
  -2  14  -4  541.52   17.17
  -2 -14  -4  465.26   16.65
  -2 -14  -4  517.43   20.57
  -2  14  -4  518.03   16.91
  -2  14  -3  134.44    6.24
  -2  14  -3  133.91    6.74
  -2 -14  -3  182.48    6.64
  -2  14  -3  147.86    6.24
  -2 -14  -3  176.33    6.49
  -2  14  -3  177.94    6.99
  -2  14  -2  212.84    8.23
  -2 -14  -2  198.15    8.74
  -2 -14  -2  226.61    7.96
  -2  14  -2  240.19    8.18
  -2  14  -2  195.21    8.03
  -2  14  -2  224.60   10.51
  -2 -14  -2  254.26   10.96
  -2 -14  -1  480.50   16.55
  -2 -14  -1  461.35   15.34
  -2 -14  -1  517.76   17.86
  -2  14  -1  501.16   15.55
  -2  14  -1  490.24   15.54
  -2 -14  -1  465.17   15.36
  -2  14   0 1022.13   32.32
  -2 -14   0  956.42   31.77
  -2 -14   0  993.43   31.65
  -2 -14   1   62.89    4.83
  -2  14   1   72.77    5.12
  -2  14   1   75.65    5.41
  -2 -14   1   67.60    4.08
  -2  14   1   71.53    5.03
  -2 -14   1   67.81    5.13
  -2 -14   2  278.81   11.52
  -2  14   2  259.95    8.95
  -2 -14   2  247.47    8.93
  -2 -14   2  238.23   11.41
  -2 -14   2  255.70   11.03
  -2  14   2  302.90   11.87
  -2  14   2  304.69   11.71
  -2  14   2  267.59   11.13
  -2 -14   2  273.39    9.11
  -2  14   2  253.43    9.00
  -2 -14   3  327.12   14.15
  -2  14   3  347.39   11.23
  -2 -14   3  322.75   11.21
  -2  14   3  405.54   14.99
  -2  14   3  374.54   14.45
  -2  14   3  319.43   11.27
  -2  14   3  362.14   14.14
  -2 -14   3  309.38   11.06
  -2 -14   4   55.01    6.53
  -2  14   4   56.06    5.93
  -2  14   4   65.33    6.44
  -2 -14   5  198.10    8.04
  -2  14   5  218.35   11.78
  -2  14   5  237.11   11.48
  -2 -14   5  214.79   11.84
  -2 -14   6    7.15    2.79
  -2  14   6   10.29    3.43
  -2  14   7  164.14    6.17
  -2  14   7  166.42    6.14
  -2 -16  -7  172.87    5.81
  -2 -16  -7  165.01    5.78
  -2 -16  -6   56.80    3.77
  -2  16  -6   55.45    3.74
  -2 -16  -6   52.31    3.71
  -2  16  -6   53.46    3.68
  -2  16  -5  335.51   11.65
  -2  16  -5  349.36   11.57
  -2 -16  -5  320.67   11.57
  -2 -16  -5  316.99   11.46
  -2 -16  -4   16.14    3.43
  -2  16  -4   25.58    3.44
  -2 -16  -4   22.97    3.61
  -2  16  -4   24.67    3.17
  -2  16  -4   22.84    3.50
  -2 -16  -4   20.85    3.19
  -2  16  -4   20.80    2.93
  -2  16  -4   20.17    3.29
  -2  16  -3  245.26    9.45
  -2  16  -3  241.28    9.95
  -2 -16  -3  280.07    9.71
  -2  16  -3  283.95   10.02
  -2  16  -2  319.99   11.42
  -2  16  -2  315.54   11.36
  -2 -16  -2  338.03   11.30
  -2  16  -2  317.15   11.39
  -2 -16  -2  353.05   14.49
  -2  16  -2  308.54   13.97
  -2 -16  -1   84.93    5.24
  -2  16  -1   91.67    5.34
  -2 -16  -1   93.01    4.52
  -2  16  -1  105.11    4.74
  -2  16  -1  102.42    4.79
  -2 -16  -1  103.90    6.80
  -2  16   0  320.52   10.78
  -2 -16   0  322.51   10.90
  -2  16   0  324.11   12.56
  -2 -16   0  307.59   10.78
  -2 -16   0  344.95   12.54
  -2 -16   0  312.02   12.66
  -2 -16   1  780.35   25.67
  -2  16   1  843.36   25.87
  -2 -16   1  907.33   28.22
  -2  16   1  898.22   28.43
  -2 -16   1  822.14   25.92
  -2  16   1  841.81   25.70
  -2 -16   1  824.61   27.61
  -2  16   1  879.41   28.26
  -2  16   1  879.81   28.68
  -2 -16   2  123.06    7.77
  -2  16   2  126.61    5.37
  -2 -16   2  124.83    5.40
  -2 -16   2  130.11    7.35
  -2  16   2  145.89    8.17
  -2  16   2  138.03    7.66
  -2  16   2  119.31    5.44
  -2 -16   2  132.45    5.52
  -2  16   2  132.08    7.75
  -2  16   2  151.43    8.27
  -2 -16   3  132.07    8.51
  -2  16   3  105.86    5.08
  -2 -16   3  130.39    5.46
  -2  16   3  118.75    5.45
  -2  16   3  129.77    8.16
  -2 -16   3  107.46    7.75
  -2 -16   3  124.79    5.35
  -2  16   3  118.08    8.02
  -2  16   3  134.92    8.19
  -2 -16   4  291.82   10.47
  -2  16   4  273.22   10.22
  -2  16   4  272.76   10.47
  -2  16   4  285.83   13.59
  -2  16   4  301.33   13.80
  -2 -16   4  280.24   13.89
  -2  16   4  319.16   13.82
  -2  16   4  256.77   13.24
  -2 -16   5  193.51    7.92
  -2  16   5  209.98    8.23
  -2  16   5  196.59    8.37
  -2  16   6  174.38    7.33
  -2 -16   6  183.26    7.27
  -2  16   6  182.30    7.43
  -2  16   7   51.12    3.04
  -2  16   7   47.21    3.17
  -2  16   7   51.14    2.86
  -2  18  -7    0.82    0.94
  -2 -18  -6  134.68    5.47
  -2 -18  -6  128.26    5.34
  -2  18  -6  142.52    5.62
  -2 -18  -5    3.77    2.52
  -2 -18  -5    7.82    3.34
  -2 -18  -5    8.79    2.59
  -2 -18  -5    5.94    3.10
  -2  18  -5    6.36    3.06
  -2  18  -5    4.67    2.93
  -2  18  -5    5.84    3.08
  -2 -18  -4  153.50    7.05
  -2  18  -4  156.20    6.86
  -2 -18  -4  150.05    6.89
  -2  18  -4  155.55    6.85
  -2  18  -4  154.63    7.00
  -2 -18  -4  149.07    6.52
  -2  18  -4  153.94    6.52
  -2  18  -3   42.97    4.23
  -2  18  -3   44.81    3.54
  -2  18  -3   42.67    3.66
  -2 -18  -3   42.39    3.85
  -2 -18  -3   44.82    3.85
  -2 -18  -3   40.92    3.49
  -2  18  -3   39.75    3.70
  -2 -18  -3   42.60    3.63
  -2 -18  -3   34.90    5.95
  -2  18  -3   46.06    4.33
  -2  18  -2   25.25    3.44
  -2  18  -2   18.26    3.52
  -2  18  -2   19.80    5.22
  -2 -18  -2   26.09    5.36
  -2  18  -2   26.51    3.33
  -2 -18  -2   21.34    3.23
  -2 -18  -2   21.63    3.12
  -2  18  -1  104.86    5.15
  -2 -18  -1   96.48    4.97
  -2 -18  -1   93.39    7.07
  -2 -18  -1   94.28    4.88
  -2  18   0  223.64    8.17
  -2 -18   0  215.93    8.28
  -2  18   0  224.30    9.95
  -2 -18   0  224.75    9.68
  -2 -18   0  227.07   10.23
  -2 -18   0  216.10    8.18
  -2  18   1  356.12   12.36
  -2  18   1  377.69   14.93
  -2 -18   1  369.42   12.52
  -2  18   1  386.22   15.41
  -2 -18   1  367.20   14.19
  -2 -18   1  377.29   12.54
  -2  18   1  353.01   12.17
  -2  18   2  577.88   18.46
  -2 -18   2  581.74   18.70
  -2 -18   2  557.41   18.56
  -2  18   2  579.35   18.41
  -2  18   2  608.82   21.91
  -2 -18   2  532.67   20.75
  -2  18   2  589.92   21.20
  -2  18   2  602.97   21.90
  -2  18   2  567.43   21.26
  -2 -18   2  582.67   21.63
  -2 -18   3  100.40    5.08
  -2  18   3   92.85    5.34
  -2 -18   3  103.41    5.18
  -2  18   3  107.03    5.25
  -2  18   3   91.61    7.18
  -2 -18   3   98.43    7.27
  -2  18   3  100.97    7.54
  -2  18   3   87.53    7.48
  -2 -18   3  111.67    7.96
  -2 -18   4   77.23    4.81
  -2 -18   4   68.14    4.13
  -2  18   4   75.95    4.50
  -2  18   4   67.68    4.84
  -2  18   4   69.49    6.92
  -2 -18   4   59.42    6.87
  -2  18   4   72.29    7.11
  -2 -18   4   67.68    7.42
  -2  18   4   68.58    4.79
  -2  18   5   63.54    4.70
  -2  18   5   59.55    4.73
  -2 -18   5   57.63    4.15
  -2  18   5   67.93    4.38
  -2 -18   6   29.42    3.11
  -2  18   6   39.14    3.40
  -2  18   6   38.70    3.14
  -2  18   6   31.55    3.58
  -2 -18   6   28.20    3.28
  -2  18   7   33.13    2.33
  -2 -18   7   34.03    2.04
  -2  20  -6   35.71    2.50
  -2 -20  -6   34.26    2.22
  -2 -20  -6   34.46    2.51
  -2  20  -5    2.33    2.64
  -2 -20  -5    4.73    2.22
  -2 -20  -5    2.17    3.06
  -2 -20  -5    3.05    2.68
  -2  20  -5    0.72    2.69
  -2  20  -4   35.19    3.70
  -2 -20  -4   29.48    3.85
  -2 -20  -4   31.27    3.62
  -2  20  -4   32.09    3.49
  -2  20  -4   33.72    3.91
  -2 -20  -4   30.87    3.33
  -2  20  -4   23.45    3.13
  -2 -20  -4   32.28    3.24
  -2  20  -3   25.59    3.46
  -2  20  -3   29.54    3.71
  -2 -20  -3   25.39    3.37
  -2  20  -3   31.95    3.41
  -2 -20  -3   25.43    3.74
  -2 -20  -3   30.95    3.56
  -2  20  -3   26.18    3.92
  -2 -20  -3   29.72    3.28
  -2  20  -3   24.74    4.06
  -2  20  -3   27.44    3.29
  -2  20  -3   30.52    3.98
  -2  20  -2   52.92    4.04
  -2  20  -2   61.13    4.38
  -2  20  -2   47.21    4.06
  -2 -20  -2   53.77    3.61
  -2 -20  -2   46.77    4.06
  -2  20  -2   45.98    3.59
  -2 -20  -2   48.60    3.92
  -2 -20  -2   51.27    3.41
  -2 -20  -2   56.73    3.66
  -2  20  -2   52.28    4.44
  -2  20  -2   48.28    4.54
  -2  20  -2   47.02    6.38
  -2 -20  -2   47.04    6.16
  -2  20  -1  237.62    9.27
  -2 -20  -1  233.93    8.82
  -2 -20  -1  229.80    8.78
  -2 -20  -1  249.64    9.32
  -2  20  -1  253.16    9.27
  -2 -20  -1  238.25    9.02
  -2 -20  -1  242.36   11.88
  -2  20   0  151.32    6.56
  -2 -20   0  160.90    6.93
  -2  20   0  142.45    7.97
  -2 -20   0  168.72    6.84
  -2 -20   0  150.13    7.76
  -2 -20   0  148.42    8.30
  -2  20   0  143.25    8.99
  -2  20   1  454.75   15.12
  -2 -20   1  476.32   15.39
  -2 -20   1  475.57   15.33
  -2  20   1  445.54   17.71
  -2  20   1  435.88   17.04
  -2 -20   1  468.51   15.41
  -2  20   1  428.31   14.89
  -2 -20   1  419.90   16.72
  -2  20   1  463.03   18.43
  -2 -20   2  373.80   12.61
  -2  20   2  397.87   13.09
  -2 -20   2  397.17   13.23
  -2 -20   2  365.17   12.99
  -2 -20   2  364.65   15.16
  -2  20   2  332.75   15.08
  -2  20   2  372.55   12.90
  -2 -20   2  377.83   13.16
  -2 -20   2  350.52   14.97
  -2  20   2  410.64   16.54
  -2  20   2  374.04   15.69
  -2 -20   3  309.07   14.50
  -2 -20   3  296.64   10.81
  -2 -20   3  315.72   11.23
  -2  20   3  333.28   11.16
  -2  20   3  276.39   13.45
  -2 -20   3  299.52   13.74
  -2  20   3  271.39   13.60
  -2 -20   3  300.71   11.08
  -2  20   3  328.21   11.29
  -2  20   3  309.42   14.18
  -2  20   3  323.83   14.77
  -2  20   4  174.58    7.25
  -2 -20   4  163.72    7.29
  -2 -20   4  157.41    6.81
  -2  20   4  173.88    7.46
  -2  20   5  175.29    6.97
  -2 -20   5  155.65    6.81
  -2  20   5  161.34    7.01
  -2 -20   6   64.39    3.77
  -2 -20   6   69.39    3.76
  -2  20   6   75.39    3.75
  -2 -20   6   68.88    3.52
  -2  20   6   77.47    3.93
  -2  20   7   72.97    2.76
  -2 -22  -6    3.34    1.31
  -2  22  -6    4.24    1.21
  -2 -22  -5   66.26    3.46
  -2  22  -5   68.09    3.57
  -2 -22  -5   70.12    3.84
  -2 -22  -5   65.94    3.25
  -2  22  -4   66.18    3.88
  -2  22  -4   66.74    4.24
  -2 -22  -4   72.43    4.55
  -2 -22  -4   70.84    4.23
  -2 -22  -4   70.41    4.10
  -2  22  -4   65.11    4.03
  -2 -22  -4   67.92    4.53
  -2 -22  -4   65.24    3.70
  -2  22  -3  129.04    6.10
  -2 -22  -3  129.94    5.79
  -2  22  -3  120.20    5.84
  -2 -22  -3  124.14    6.02
  -2 -22  -3  126.90    5.96
  -2  22  -3  123.16    6.42
  -2 -22  -3  131.46    6.15
  -2 -22  -3  126.75    5.73
  -2  22  -3  133.92    6.40
  -2  22  -3  120.36    5.59
  -2  22  -3  119.03    5.95
  -2  22  -2   56.84    4.32
  -2 -22  -2   54.16    3.95
  -2  22  -2   52.88    4.42
  -2 -22  -2   53.47    3.58
  -2 -22  -2   54.42    4.06
  -2 -22  -2   55.57    4.27
  -2  22  -2   49.44    3.68
  -2  22  -2   64.09    4.71
  -2  22  -2   57.84    4.56
  -2 -22  -2   54.36    3.81
  -2 -22  -2   58.94    4.27
  -2  22  -2   53.20    4.49
  -2  22  -2   61.97    4.35
  -2  22  -1  223.90    8.91
  -2 -22  -1  216.10    8.46
  -2 -22  -1  220.30    8.44
  -2 -22  -1  224.71    8.56
  -2 -22  -1  222.29    8.72
  -2  22  -1  225.61    8.86
  -2 -22  -1  228.05    8.99
  -2  22  -1  181.47   11.18
  -2 -22  -1  205.63   11.18
  -2  22  -1  216.07    8.59
  -2  22   0  241.51    9.56
  -2 -22   0  269.62   10.02
  -2 -22   0  242.00    9.40
  -2 -22   0  272.64   10.00
  -2 -22   0  269.99    9.96
  -2  22   0  252.38    9.79
  -2 -22   0  265.52    9.50
  -2  22   1  537.73   18.01
  -2 -22   1  540.89   17.61
  -2  22   1  558.98   18.04
  -2 -22   1  545.34   17.84
  -2 -22   1  556.78   18.36
  -2 -22   1  581.47   18.46
  -2  22   1  527.24   18.09
  -2 -22   2  170.28    6.83
  -2  22   2  169.40    7.07
  -2  22   2  183.40    7.49
  -2 -22   2  186.61    7.76
  -2 -22   2  172.81    7.53
  -2  22   2  164.69    7.15
  -2  22   3  151.40    6.86
  -2  22   3  154.83    6.70
  -2 -22   3  147.18    6.49
  -2 -22   3  150.57    6.86
  -2  22   3  160.94    7.29
  -2  22   4  273.52    9.44
  -2  22   4  265.53    9.61
  -2 -22   4  253.66    9.23
  -2 -22   4  240.06    9.58
  -2 -22   4  231.79    9.10
  -2 -22   5   60.80    4.16
  -2  22   5   72.19    4.19
  -2 -22   5   61.84    3.75
  -2 -22   5   64.99    3.96
  -2 -22   6  138.91    5.46
  -2  22   6  151.12    5.46
  -2 -22   6  145.58    5.11
  -2 -22   6  144.65    5.54
  -2  24  -5   24.20    2.20
  -2  24  -5   30.04    1.96
  -2  24  -5   26.20    2.16
  -2 -24  -5   26.48    2.24
  -2 -24  -5   24.51    1.70
  -2 -24  -4  176.35    6.88
  -2  24  -4  189.22    6.83
  -2 -24  -4  189.15    6.90
  -2 -24  -4  203.95    7.29
  -2  24  -3   25.41    3.38
  -2 -24  -3   25.37    3.01
  -2 -24  -3   24.39    3.23
  -2 -24  -3   23.44    3.38
  -2  24  -3   30.14    2.74
  -2 -24  -3   25.27    3.42
  -2 -24  -3   29.41    2.89
  -2  24  -3   24.72    3.18
  -2  24  -3   28.56    3.73
  -2  24  -2  141.61    6.80
  -2 -24  -2  137.77    6.10
  -2 -24  -2  144.96    6.19
  -2 -24  -2  143.39    5.83
  -2 -24  -2  147.12    6.34
  -2  24  -2  142.07    6.76
  -2 -24  -2  138.13    6.05
  -2 -24  -2  148.56    6.58
  -2  24  -2  144.18    6.60
  -2  24  -2  141.31    6.28
  -2 -24  -1  158.17    6.75
  -2 -24  -1  145.08    6.72
  -2  24  -1  146.54    6.91
  -2 -24  -1  157.88    6.94
  -2 -24  -1  162.19    7.32
  -2 -24  -1  160.32    7.22
  -2  24  -1  164.04    7.30
  -2 -24  -1  154.29    6.35
  -2 -24  -1  153.54    6.67
  -2  24  -1  158.54    6.80
  -2  24   0  191.64    8.06
  -2 -24   0  187.54    7.55
  -2 -24   0  187.73    7.50
  -2 -24   0  193.78    8.04
  -2 -24   0  197.93    7.87
  -2 -24   0  190.81    8.16
  -2 -24   0  192.57    8.01
  -2  24   0  187.90    7.79
  -2  24   0  187.35    7.86
  -2  24   0  184.95    8.11
  -2  24   0  160.29    7.16
  -2  24   1   46.95    4.41
  -2 -24   1   57.59    4.62
  -2 -24   1   51.59    3.86
  -2 -24   1   51.22    4.59
  -2  24   1   54.78    4.41
  -2  24   1   45.53    4.11
  -2 -24   1   55.41    4.02
  -2  24   1   51.02    4.10
  -2 -24   1   55.89    3.60
  -2 -24   2   60.11    4.80
  -2  24   2   54.47    4.64
  -2  24   2   50.51    3.90
  -2 -24   2   53.90    4.41
  -2 -24   2   56.76    3.81
  -2  24   3  163.20    6.83
  -2  24   3  164.24    7.21
  -2 -24   3  164.85    7.10
  -2 -24   3  149.29    6.73
  -2  24   3  152.01    6.66
  -2 -24   3  148.75    6.36
  -2  24   4   34.01    3.40
  -2  24   4   30.17    2.83
  -2 -24   4   31.11    2.94
  -2 -24   4   34.53    3.51
  -2  24   4   35.55    3.74
  -2 -24   5  142.19    5.64
  -2  24   5  156.26    5.94
  -2 -24   5  145.97    5.78
  -2 -24   5  140.19    5.30
  -2  24   5  146.45    5.74
  -2  24   5  146.71    5.62
  -2  24   6    5.91    1.05
  -2  26  -5   17.90    1.30
  -2 -26  -5   20.03    1.38
  -2  26  -5   18.70    1.27
  -2 -26  -4   52.00    2.69
  -2  26  -4   47.37    2.36
  -2 -26  -4   55.72    3.09
  -2 -26  -3   66.05    3.90
  -2 -26  -3   54.85    3.38
  -2  26  -3   60.35    3.96
  -2 -26  -3   64.06    3.83
  -2  26  -3   62.05    4.11
  -2  26  -3   63.08    3.69
  -2 -26  -2  118.65    5.31
  -2  26  -2  134.58    6.14
  -2 -26  -2  117.46    5.35
  -2 -26  -2  129.07    5.73
  -2  26  -2  123.05    5.89
  -2 -26  -2  123.16    5.24
  -2 -26  -2  126.78    5.71
  -2  26  -2  128.09    5.86
  -2  26  -2  124.57    5.94
  -2  26  -1  108.33    5.79
  -2 -26  -1  102.52    4.87
  -2 -26  -1  100.23    5.05
  -2 -26  -1   97.09    5.27
  -2  26  -1  114.81    5.70
  -2  26  -1   98.50    5.28
  -2 -26  -1  112.37    5.34
  -2 -26  -1  104.72    5.66
  -2 -26  -1  113.41    5.70
  -2  26  -1  104.20    5.21
  -2  26  -1  102.36    4.94
  -2 -26   0   56.27    4.06
  -2  26   0   62.33    4.59
  -2 -26   0   57.49    4.43
  -2 -26   0   55.61    4.06
  -2 -26   0   55.18    4.45
  -2  26   0   54.51    4.14
  -2  26   0   52.90    4.29
  -2 -26   0   55.31    4.23
  -2 -26   0   55.76    4.63
  -2 -26   1  235.79    8.82
  -2  26   1  241.99    9.14
  -2 -26   1  246.82    8.90
  -2 -26   1  247.33    9.40
  -2  26   1  232.25    8.99
  -2  26   1  227.21    8.93
  -2 -26   1  216.28    8.51
  -2 -26   2  225.24    8.38
  -2  26   2  221.89    8.65
  -2 -26   2  221.86    8.06
  -2  26   2  206.40    8.12
  -2  26   2  229.23    8.60
  -2 -26   2  218.37    8.68
  -2 -26   2  227.99    8.86
  -2  26   2  230.41    8.67
  -2 -26   3   32.91    2.82
  -2  26   3   30.87    3.23
  -2 -26   3   35.42    3.27
  -2  26   3   38.71    3.61
  -2 -26   3   34.10    3.55
  -2  26   3   38.71    3.65
  -2 -26   3   33.37    3.28
  -2 -26   4   94.37    4.48
  -2 -26   4   95.90    4.48
  -2  26   4  104.48    4.63
  -2  26   4   89.68    3.93
  -2 -26   4   92.95    3.98
  -2  26   5    0.32    1.58
  -2  26   5    1.62    1.57
  -2 -26   5   -0.64    1.50
  -2 -26   5    1.39    1.29
  -2  28  -4   24.32    1.75
  -2  28  -4   23.46    1.80
  -2 -28  -4   23.93    1.54
  -2 -28  -3   61.78    3.28
  -2  28  -3   61.04    3.08
  -2  28  -3   64.34    3.40
  -2  28  -3   59.85    3.39
  -2 -28  -3   60.50    3.18
  -2 -28  -2   79.33    3.74
  -2 -28  -2   84.86    4.18
  -2 -28  -2   77.63    3.71
  -2  28  -2   81.20    4.32
  -2  28  -2   87.07    4.22
  -2  28  -2   75.72    4.14
  -2 -28  -2   79.35    4.23
  -2  28  -1   46.05    3.19
  -2 -28  -1   42.69    3.03
  -2  28  -1   45.45    3.46
  -2 -28  -1   43.87    3.10
  -2 -28  -1   47.47    3.46
  -2 -28  -1   40.42    3.02
  -2  28  -1   47.86    3.98
  -2  28  -1   41.42    3.13
  -2  28  -1   42.32    3.50
  -2  28  -1   38.75    3.17
  -2 -28  -1   47.00    3.67
  -2  28   0   31.82    3.57
  -2 -28   0   32.73    2.79
  -2 -28   0   28.64    3.24
  -2  28   0   28.20    3.62
  -2 -28   0   29.97    2.73
  -2 -28   0   29.58    3.26
  -2 -28   0   28.39    3.21
  -2  28   0   31.59    3.11
  -2 -28   0   31.64    3.27
  -2 -28   1  121.47    5.29
  -2  28   1  123.74    5.74
  -2  28   1  111.94    5.41
  -2 -28   1  127.04    5.34
  -2 -28   1  124.82    5.38
  -2  28   1  114.85    5.25
  -2  28   1  106.92    5.31
  -2 -28   1  108.87    4.86
  -2  28   2   47.52    3.60
  -2 -28   2   45.90    3.31
  -2  28   2   41.23    2.91
  -2  28   2   45.02    3.43
  -2  28   2   43.72    3.34
  -2 -28   2   46.57    3.46
  -2 -28   2   48.80    3.47
  -2 -28   2   52.69    3.75
  -2  28   2   37.84    3.39
  -2 -28   3  201.30    6.95
  -2 -28   3  173.78    6.69
  -2  28   3  191.11    6.92
  -2  28   3  177.30    6.73
  -2 -28   3  195.85    6.78
  -2  28   3  179.96    6.83
  -2  28   4   32.71    2.49
  -2 -28   4   33.81    2.20
  -2  28   4   29.61    2.27
  -2 -28   4   32.20    2.04
  -2 -28   4   28.37    2.18
  -2 -28   5    5.49    0.85
  -2  30  -3    9.72    1.42
  -2 -30  -3   10.06    1.27
  -2  30  -3   12.07    1.34
  -2 -30  -2   23.52    2.13
  -2 -30  -2   23.69    2.09
  -2  30  -2   23.03    2.22
  -2  30  -2   21.10    2.00
  -2  30  -2   20.70    2.13
  -2  30  -2   19.95    1.96
  -2  30  -1   50.13    2.63
  -2 -30  -1   60.87    3.20
  -2 -30  -1   53.42    2.79
  -2  30  -1   60.11    3.16
  -2 -30  -1   51.36    2.72
  -2  30  -1   55.40    2.79
  -2  30  -1   59.98    3.22
  -2 -30  -1   57.73    3.19
  -2  30   0  148.43    5.72
  -2  30   0  145.69    5.62
  -2 -30   0  134.43    4.98
  -2  30   0  135.08    5.46
  -2 -30   0  133.84    5.27
  -2 -30   0  123.85    5.06
  -2 -30   0  147.09    5.44
  -2 -30   1    0.60    1.73
  -2 -30   1    2.81    2.22
  -2 -30   1    2.40    2.11
  -2  30   1    1.83    2.40
  -2 -30   1    2.36    1.55
  -2  30   1    2.09    1.89
  -2  30   1    4.08    2.13
  -2  30   2  123.56    4.97
  -2  30   2  120.81    5.02
  -2 -30   2  131.54    5.13
  -2 -30   2  145.71    5.19
  -2 -30   2  141.72    5.10
  -2  30   2  146.82    5.28
  -2 -30   3   30.86    2.12
  -2 -30   3   28.34    1.93
  -2  30   3   30.41    1.92
  -2 -30   4  103.14    3.39
  -2  30   4   96.08    3.44
  -2 -32  -2   11.36    0.90
  -2  32  -2   12.04    1.00
  -2  32  -1   15.85    1.63
  -2 -32  -1   12.95    1.43
  -2  32   0   98.33    3.90
  -2 -32   0  102.20    3.78
  -2  32   0   96.00    3.83
  -2  32   1   74.47    3.14
  -2 -32   1   77.71    3.00
  -2  32   2   10.07    1.33
  -2 -32   2   11.77    1.31
  -2  32   2    9.41    1.22
  -1  -1  -8    2.24    2.19
  -1   1  -8    1.32    2.28
  -1  -1  -8    2.20    2.15
  -1  -1  -8    2.99    2.18
  -1  -1  -8    0.17    2.04
  -1   1  -8    0.55    2.15
  -1   1  -8    0.71    1.43
  -1  -1  -8    1.75    1.81
  -1   1  -7  239.02    9.61
  -1  -1  -7  233.14    9.95
  -1   1  -7  238.51    8.90
  -1   1  -7  259.27    9.18
  -1  -1  -7  261.72    9.31
  -1  -1  -6  207.59    8.21
  -1   1  -6  213.93    8.30
  -1   1  -6  228.09    9.03
  -1  -1  -5   84.86    7.56
  -1   1  -5   78.52    4.65
  -1   1  -4 1184.69   37.09
  -1  -1  -4 1218.89   39.18
  -1   1  -3   45.22    2.94
  -1  -1  -3   48.64    3.21
  -1  -1  -2 1149.42   34.91
  -1  -1  -2 1139.17   34.92
  -1   1  -2 1221.37   35.47
  -1  -1  -2 1272.19   35.74
  -1  -1  -1 1539.40   46.31
  -1   1  -1 1612.02   46.33
  -1   1  -1 1550.63   46.38
  -1  -1   0 1044.40   30.88
  -1  -1   0 1037.81   30.84
  -1   1   0 1048.72   30.79
  -1  -1   1 1064.97   30.50
  -1   1   1  993.38   30.56
  -1   1   2 3577.62  104.22
  -1  -1   2 3570.91  103.97
  -1  -1   2 3557.16  104.05
  -1  -1   2 3494.88  104.10
  -1   1   2 3456.71  104.08
  -1  -1   2 3567.80  103.97
  -1   1   2 3507.36  104.18
  -1  -1   2 3490.93  104.08
  -1  -1   3   98.09    4.64
  -1   1   3   98.55    4.81
  -1   1   3   94.93    4.65
  -1  -1   3   99.18    4.80
  -1   1   3   93.93    4.86
  -1   1   3   98.90    4.94
  -1  -1   3   99.30    4.78
  -1  -1   4  342.86   12.77
  -1   1   4  350.60   12.89
  -1   1   4  352.34   13.20
  -1  -1   4  353.05   13.13
  -1   1   4  356.63   13.23
  -1  -1   4  360.65   13.17
  -1  -1   5  517.38   18.48
  -1   1   5  516.11   18.58
  -1  -1   5  506.54   18.70
  -1   1   5  499.09   18.83
  -1  -1   5  522.60   18.88
  -1  -1   6   25.89    5.39
  -1  -1   6   22.68    4.70
  -1   1   6   17.83    4.73
  -1   1   7  128.71    5.41
  -1  -1   7  131.78    5.66
  -1   1   8   10.74    2.26
  -1  -3  -8  168.73    7.04
  -1   3  -8  189.48    7.14
  -1   3  -8  211.72    7.12
  -1  -3  -8  204.43    7.09
  -1  -3  -8  213.85    7.04
  -1  -3  -8  163.12    7.01
  -1   3  -8  175.73    7.08
  -1  -3  -8  195.49    6.75
  -1  -3  -8  204.89    6.86
  -1  -3  -7   46.44    4.40
  -1   3  -7   53.08    4.33
  -1  -3  -7   46.29    4.63
  -1   3  -7   48.07    4.64
  -1   3  -7   51.35    3.30
  -1  -3  -7   55.94    4.16
  -1   3  -7   56.99    3.90
  -1   3  -6  410.82   14.09
  -1  -3  -6  437.76   14.46
  -1   3  -6  417.50   14.26
  -1  -3  -6  436.47   14.16
  -1   3  -6  454.33   15.10
  -1   3  -5   61.56    4.35
  -1  -3  -5   83.68    4.58
  -1   3  -5   62.67    6.72
  -1  -3  -5   68.78    7.04
  -1  -3  -4  287.40   12.93
  -1   3  -4  269.10   12.74
  -1   3  -3  226.82    8.07
  -1  -3  -3  242.97    8.89
  -1  -3  -3  215.25    7.72
  -1   3  -2 1527.72   46.65
  -1   3  -2 1544.95   46.37
  -1   3  -1  362.15   11.77
  -1  -3  -1  375.69   11.58
  -1   3   0 1635.18   46.90
  -1  -3   0 1548.71   46.80
  -1   3   0 1572.60   46.82
  -1   3   1 3017.76   89.94
  -1  -3   1 3164.72   89.89
  -1   3   1 3010.38   90.06
  -1  -3   1 3072.16   89.70
  -1   3   1 2917.48   89.91
  -1  -3   1 3147.69   89.91
  -1  -3   2  114.97    4.43
  -1  -3   2  112.54    4.36
  -1   3   2  106.74    4.71
  -1   3   2  115.07    4.82
  -1  -3   2  117.43    4.49
  -1  -3   3 1931.12   59.40
  -1   3   3 2037.38   60.02
  -1   3   3 2031.55   60.04
  -1  -3   3 1943.71   59.59
  -1  -3   4  126.24    6.38
  -1   3   4  134.94    6.93
  -1   3   4  139.54    7.08
  -1   3   4  126.44    6.59
  -1  -3   4  128.34    6.82
  -1   3   4  134.38    6.93
  -1  -3   4  133.17    6.68
  -1  -3   5  666.89   23.53
  -1   3   5  724.51   24.51
  -1   3   5  694.31   23.94
  -1  -3   5  687.84   24.03
  -1   3   5  691.52   24.25
  -1   3   6  119.86    5.09
  -1   3   6  129.82    8.26
  -1  -3   6  114.80    8.24
  -1  -3   6  118.88    7.64
  -1   3   6  129.80    8.52
  -1  -3   8   69.68    3.44
  -1   3   8   74.77    3.61
  -1   5  -8   22.94    2.38
  -1  -5  -8   28.45    2.43
  -1   5  -8   27.96    2.46
  -1  -5  -8   23.87    2.43
  -1  -5  -8   27.04    2.40
  -1   5  -8   24.98    2.36
  -1  -5  -8   23.83    2.44
  -1  -5  -8   23.83    2.51
  -1   5  -8   26.72    2.66
  -1   5  -7  163.41    7.47
  -1  -5  -7  169.95    7.53
  -1   5  -7  177.75    6.77
  -1  -5  -7  182.26    7.41
  -1  -5  -7  170.81    7.25
  -1   5  -7  174.78    7.22
  -1   5  -7  167.28    7.52
  -1  -5  -7  180.17    7.64
  -1   5  -7  161.06    7.43
  -1  -5  -7  163.57    6.81
  -1  -5  -6   99.41    5.13
  -1   5  -6   88.65    5.62
  -1   5  -6   80.46    4.49
  -1   5  -6   87.10    4.67
  -1  -5  -6  100.25    4.88
  -1   5  -5  150.88    7.06
  -1   5  -5  156.89    9.90
  -1  -5  -5  154.19    9.62
  -1  -5  -4  366.11   11.77
  -1   5  -4  325.73   14.04
  -1  -5  -4  337.92   14.10
  -1   5  -3 1126.70   35.37
  -1  -5  -3 1257.24   36.81
  -1   5  -2  472.44   15.33
  -1  -5  -2  490.79   15.20
  -1   5  -2  484.80   15.37
  -1  -5  -1 3126.81   92.75
  -1  -5  -1 3190.38   92.26
  -1   5  -1 3067.18   92.33
  -1   5   0 1011.54   29.78
  -1   5   0  976.04   29.70
  -1  -5   0  965.68   29.59
  -1   5   1 3791.26  102.52
  -1  -5   1 3527.04  102.08
  -1   5   1 3607.42  102.62
  -1  -5   1 3872.80  102.43
  -1   5   2 1919.19   56.24
  -1  -5   2 1915.41   56.15
  -1   5   2 1898.93   56.64
  -1   5   2 1909.52   56.60
  -1  -5   2 1841.83   55.85
  -1  -5   2 1807.05   56.10
  -1  -5   3  284.07   10.40
  -1  -5   3  288.08   10.72
  -1   5   3  307.00   11.22
  -1   5   3  311.46   11.25
  -1  -5   4  594.76   20.23
  -1   5   4  622.53   21.17
  -1  -5   4  617.26   20.74
  -1   5   4  589.12   20.63
  -1   5   4  605.91   20.97
  -1   5   5  272.01   11.81
  -1  -5   5  255.36   11.46
  -1   5   5  255.73   11.34
  -1   5   5  270.02   11.74
  -1  -5   5  250.88   10.85
  -1  -5   5  236.01    8.56
  -1  -5   5  240.77   11.11
  -1  -5   6  133.87    8.78
  -1   5   6  130.63    8.54
  -1   5   6  137.96    8.94
  -1   5   6  136.12    8.26
  -1  -5   7  323.55   11.05
  -1  -5   8   79.65    3.77
  -1   5   8   80.73    3.69
  -1   7  -8   32.15    2.47
  -1  -7  -8   28.22    2.36
  -1   7  -7   13.69    3.13
  -1  -7  -7   16.07    3.25
  -1  -7  -7   15.93    2.99
  -1   7  -7   16.77    2.94
  -1  -7  -7   11.61    2.30
  -1  -7  -7   19.21    3.18
  -1   7  -7   16.70    3.19
  -1  -7  -7   12.48    3.04
  -1   7  -7   18.46    3.54
  -1   7  -6   57.17    3.87
  -1   7  -6   58.49    4.14
  -1  -7  -6   61.37    4.50
  -1   7  -6   58.66    4.91
  -1   7  -6   57.27    4.32
  -1   7  -6   65.91    4.29
  -1   7  -6   59.12    3.89
  -1  -7  -6   65.63    4.33
  -1  -7  -5   66.69    6.14
  -1  -7  -5   81.01    7.01
  -1   7  -5   72.61    6.86
  -1  -7  -4  161.59    6.03
  -1  -7  -4  157.31    8.38
  -1   7  -4  159.00    8.46
  -1  -7  -4  163.19    8.44
  -1  -7  -3 1389.28   41.33
  -1   7  -3 1251.96   41.07
  -1  -7  -2 2049.84   62.15
  -1   7  -2 2098.21   62.46
  -1  -7  -2 2250.45   63.74
  -1  -7  -1 4531.65  133.65
  -1   7  -1 4455.21  133.80
  -1  -7  -1 4678.83  134.32
  -1  -7   0 2390.40   68.97
  -1   7   0 2174.16   68.73
  -1   7   0 2351.18   68.93
  -1   7   0 2343.74   68.86
  -1  -7   1 1582.70   49.72
  -1  -7   1 1882.32   50.47
  -1   7   1 1731.73   50.38
  -1  -7   1 1565.66   49.51
  -1   7   1 1779.48   50.43
  -1  -7   2  830.06   25.62
  -1  -7   2  849.35   25.65
  -1  -7   2  780.67   25.21
  -1   7   2  826.32   26.22
  -1   7   2  834.89   25.77
  -1  -7   3  771.03   25.48
  -1  -7   3  801.64   25.52
  -1   7   3  782.78   25.88
  -1   7   3  811.13   26.07
  -1   7   3  793.41   25.51
  -1  -7   4  431.21   16.35
  -1  -7   4  440.84   16.47
  -1   7   4  459.93   17.02
  -1   7   4  461.33   16.83
  -1   7   4  459.85   16.42
  -1  -7   5  261.49   11.92
  -1  -7   5  251.87   12.02
  -1   7   5  283.21   12.29
  -1   7   5  263.86   12.26
  -1   7   5  252.69   12.14
  -1   7   5  276.96   11.89
  -1  -7   6  184.04    7.17
  -1   7   6  198.71   10.55
  -1  -7   6  166.25   10.25
  -1   7   6  192.09   10.73
  -1  -7   7  118.42    5.50
  -1   7   7  127.26    5.45
  -1   7   8  124.25    4.71
  -1  -7   8  121.21    4.93
  -1   9  -8    2.84    1.54
  -1  -9  -8    1.90    1.61
  -1  -9  -8    4.03    1.66
  -1   9  -7  105.15    4.99
  -1   9  -7  105.06    4.83
  -1  -9  -7   96.96    4.72
  -1   9  -7  105.44    4.75
  -1  -9  -7  101.46    4.97
  -1   9  -7  110.79    5.13
  -1  -9  -7   96.69    4.61
  -1   9  -7   99.55    4.75
  -1  -9  -7  102.96    4.77
  -1   9  -7  102.72    4.55
  -1   9  -7   82.03    5.00
  -1  -9  -7   93.10    5.18
  -1   9  -6  203.96    7.96
  -1  -9  -6  202.65    8.09
  -1   9  -6  204.09    8.39
  -1   9  -6  176.53    8.42
  -1  -9  -6  205.44    8.03
  -1   9  -6  192.79    7.95
  -1  -9  -6  201.82    7.71
  -1   9  -6  198.07    7.61
  -1  -9  -5  479.69   15.38
  -1  -9  -5  480.01   15.32
  -1   9  -5  466.27   14.92
  -1  -9  -5  464.91   15.09
  -1  -9  -5  464.11   18.54
  -1   9  -5  423.52   17.96
  -1  -9  -5  427.66   17.95
  -1   9  -5  438.73   15.01
  -1  -9  -4  286.91   12.53
  -1  -9  -4  288.40   12.03
  -1   9  -4  277.89   11.93
  -1  -9  -3  759.62   24.87
  -1   9  -3  732.26   24.82
  -1   9  -3  777.52   23.56
  -1  -9  -2  628.71   20.03
  -1   9  -2  655.85   21.04
  -1   9  -2  622.84   19.90
  -1  -9  -2  624.04   20.06
  -1  -9  -1 1128.76   35.58
  -1   9  -1 1195.29   35.62
  -1   9   0  959.76   29.94
  -1   9   0  963.45   29.86
  -1  -9   0  977.79   29.85
  -1   9   0  931.45   29.75
  -1   9   1 1681.30   48.13
  -1  -9   1 1503.17   47.14
  -1   9   1 1631.27   48.11
  -1  -9   1 1551.04   48.07
  -1   9   2  370.55   12.81
  -1  -9   2  356.75   12.18
  -1   9   2  364.20   13.17
  -1  -9   2  353.93   12.61
  -1   9   3 1249.10   38.15
  -1  -9   3 1197.41   37.96
  -1  -9   3 1183.77   37.34
  -1   9   3 1201.10   38.43
  -1   9   4  156.54    8.05
  -1  -9   4  163.99    8.25
  -1   9   4  156.83    8.43
  -1  -9   4  140.41    7.19
  -1   9   4  162.69    8.73
  -1   9   4  158.64    5.62
  -1   9   5   83.48    6.78
  -1  -9   5   63.72    5.49
  -1   9   5   66.66    6.55
  -1   9   5   77.65    4.05
  -1  -9   5   73.27    6.56
  -1   9   6   84.37    4.44
  -1  -9   6   74.88    4.52
  -1   9   7   59.04    3.69
  -1  -9   8  122.29    5.11
  -1   9   8  154.70    5.57
  -1  11  -8   11.55    1.15
  -1 -11  -8   12.48    1.35
  -1  11  -7   36.50    3.21
  -1  11  -7   33.87    2.85
  -1 -11  -7   31.42    3.11
  -1 -11  -7   38.38    2.57
  -1  11  -7   23.58    3.02
  -1  11  -7   33.88    2.99
  -1 -11  -7   32.16    3.31
  -1 -11  -7   36.15    3.22
  -1 -11  -6   12.17    2.70
  -1 -11  -6   10.72    2.44
  -1  11  -6   14.26    2.69
  -1 -11  -6   10.77    3.48
  -1  11  -6   12.59    3.12
  -1  11  -6   13.28    2.71
  -1 -11  -6    9.93    2.66
  -1  11  -6    7.56    3.62
  -1 -11  -6    9.34    3.43
  -1  11  -6   13.52    3.50
  -1 -11  -5    9.41    3.07
  -1  11  -5    7.44    2.70
  -1  11  -5    4.52    2.31
  -1  11  -5   12.06    2.67
  -1 -11  -5    6.42    4.60
  -1 -11  -5   10.27    2.74
  -1 -11  -5   10.38    3.34
  -1 -11  -4  850.17   28.32
  -1  11  -4  792.97   28.15
  -1  11  -3   31.40    2.67
  -1 -11  -3   25.02    2.38
  -1  11  -3   33.55    2.83
  -1 -11  -3   23.26    2.21
  -1 -11  -3   24.27    4.35
  -1  11  -3   27.06    3.07
  -1 -11  -3   23.86    2.97
  -1  11  -2  234.60    9.65
  -1 -11  -2  215.58    8.28
  -1 -11  -2  223.48    8.11
  -1  11  -2  215.44    8.07
  -1  11  -1  190.67    7.07
  -1 -11  -1  179.74    6.90
  -1 -11  -1  192.36    7.68
  -1 -11   0  503.67   16.20
  -1  11   0  485.96   16.41
  -1 -11   0  462.03   15.73
  -1  11   0  492.49   16.30
  -1 -11   0  440.79   15.83
  -1 -11   1  266.83   10.41
  -1 -11   1  252.40   10.06
  -1  11   1  299.02   10.65
  -1  11   1  278.16   10.51
  -1 -11   1  262.46    9.56
  -1  11   1  312.70   10.88
  -1  11   2  741.32   23.63
  -1  11   2  766.47   23.75
  -1 -11   3   67.98    5.20
  -1  11   3   61.97    4.89
  -1 -11   3   67.01    4.48
  -1  11   3   68.32    5.42
  -1 -11   4  590.42   20.19
  -1  11   4  669.84   20.20
  -1 -11   4  681.02   23.20
  -1  11   4  673.43   23.10
  -1 -11   4  624.13   21.99
  -1 -11   4  675.77   23.16
  -1  11   4  675.69   23.63
  -1  11   5  175.92    6.74
  -1 -11   5  161.17    9.69
  -1  11   5  154.71    9.58
  -1  11   5  160.59    9.57
  -1  11   5  154.50    9.54
  -1 -11   5  163.37    9.67
  -1  11   5  152.01    9.76
  -1 -11   6    7.49    3.09
  -1  11   6   11.31    2.89
  -1 -11   7   43.18    3.01
  -1  11   7   40.55    3.03
  -1 -11   8   87.92    3.72
  -1 -13  -8    0.97    0.72
  -1 -13  -7  188.94    6.76
  -1  13  -7  197.79    6.80
  -1  13  -7  197.83    7.02
  -1 -13  -7  183.57    6.99
  -1 -13  -7  201.08    7.20
  -1 -13  -7  192.33    7.07
  -1  13  -7  198.98    7.28
  -1  13  -6   12.85    3.59
  -1 -13  -6   15.35    3.58
  -1 -13  -6   11.89    3.23
  -1  13  -6   15.96    3.05
  -1  13  -6    9.57    3.33
  -1  13  -5  308.67   10.68
  -1 -13  -5  298.57   10.83
  -1 -13  -5  270.65   10.22
  -1  13  -5  295.81   10.69
  -1 -13  -5  289.86   10.70
  -1 -13  -4    2.68    4.25
  -1  13  -4    9.13    3.23
  -1 -13  -3  461.74   16.23
  -1  13  -3  420.30   13.02
  -1  13  -3  340.09   12.85
  -1  13  -3  344.89   12.42
  -1 -13  -3  401.99   12.66
  -1  13  -2  615.98   19.91
  -1 -13  -2  624.55   20.16
  -1  13  -2  512.50   17.36
  -1 -13  -2  572.12   17.31
  -1 -13  -2  482.66   17.69
  -1 -13  -2  559.08   17.33
  -1 -13  -1   87.80    4.85
  -1 -13  -1   92.97    5.68
  -1  13  -1   93.48    4.55
  -1 -13   0  163.20    6.85
  -1 -13   0  151.43    7.06
  -1  13   0  149.95    6.79
  -1  13   1  838.34   27.14
  -1 -13   1  793.71   26.11
  -1 -13   1  769.10   26.70
  -1  13   1  867.64   27.30
  -1 -13   2    3.84    2.94
  -1 -13   2    2.22    3.35
  -1  13   2    7.41    3.25
  -1  13   2    5.79    3.05
  -1  13   2   11.69    3.31
  -1 -13   3 1285.87   39.65
  -1 -13   3 1302.06   41.34
  -1 -13   3 1428.09   42.79
  -1  13   3 1450.59   42.60
  -1  13   3 1475.69   42.90
  -1  13   3 1458.77   42.89
  -1  13   3 1250.64   39.49
  -1 -13   3 1276.43   39.65
  -1 -13   4  154.50    6.50
  -1 -13   4  149.54    8.15
  -1 -13   4  180.01    9.71
  -1  13   4  178.95    9.68
  -1  13   4  179.70    9.41
  -1  13   4  164.52    6.43
  -1 -13   5  219.07    8.58
  -1  13   5  257.02    8.75
  -1 -13   5  232.89   12.14
  -1  13   5  221.54   11.77
  -1  13   5  222.48   12.04
  -1  13   5  225.24   11.69
  -1  13   5  201.67   11.49
  -1 -13   6    7.25    3.21
  -1  13   6    7.19    2.66
  -1 -13   6    8.21    2.75
  -1  13   7   30.94    3.33
  -1 -13   7   27.22    2.63
  -1  15  -7   78.38    3.52
  -1  15  -7   86.81    3.84
  -1 -15  -7   75.67    3.54
  -1 -15  -7   75.72    3.26
  -1 -15  -7   75.74    3.68
  -1 -15  -7   76.90    3.52
  -1  15  -6  131.94    6.09
  -1 -15  -6  123.81    5.94
  -1  15  -6  134.00    5.82
  -1 -15  -6  116.58    5.64
  -1  15  -6  115.49    5.68
  -1  15  -5  130.42    6.06
  -1  15  -5  121.82    5.84
  -1 -15  -5   99.83    5.14
  -1 -15  -5  117.71    6.08
  -1  15  -5  123.64    5.86
  -1 -15  -5   99.43    5.56
  -1  15  -4  209.25    8.05
  -1 -15  -4  183.51    7.82
  -1 -15  -4  173.57    7.41
  -1  15  -4  228.04    8.66
  -1  15  -4  209.30    8.03
  -1 -15  -4  216.17   11.38
  -1  15  -3  511.47   16.16
  -1 -15  -3  508.27   15.84
  -1  15  -2  109.78    5.21
  -1  15  -2  119.61    7.45
  -1  15  -2  114.13    5.21
  -1 -15  -2  121.50    5.13
  -1  15  -1  283.27   11.84
  -1 -15  -1  298.81   11.96
  -1 -15  -1  266.58    9.52
  -1  15  -1  277.06    9.63
  -1  15  -1  285.29   10.34
  -1 -15   0  320.75   12.19
  -1  15   0  330.60   11.98
  -1 -15   0  301.68   10.38
  -1  15   0  309.73   10.35
  -1 -15   0  300.41   10.48
  -1 -15   1  634.47   20.29
  -1  15   1  634.31   20.14
  -1 -15   1  651.26   21.93
  -1  15   1  669.00   22.42
  -1 -15   1  640.60   20.32
  -1  15   1  673.31   20.21
  -1  15   1  677.76   22.52
  -1 -15   1  598.97   21.14
  -1  15   1  738.02   23.08
  -1 -15   2  421.15   13.40
  -1  15   2  409.46   13.24
  -1  15   2  377.93   13.27
  -1 -15   2  414.24   13.36
  -1 -15   2  354.32   15.10
  -1  15   2  494.85   16.69
  -1  15   2  460.67   15.85
  -1  15   2  373.85   13.29
  -1 -15   2  423.77   13.42
  -1  15   2  390.87   15.61
  -1  15   2  458.63   16.38
  -1  15   3   39.97    5.29
  -1 -15   3   41.90    3.08
  -1  15   3   36.35    3.22
  -1 -15   3   39.85    5.37
  -1 -15   3   27.73    5.33
  -1  15   3   48.07    5.25
  -1  15   3   41.62    5.23
  -1 -15   3   34.63    2.92
  -1  15   3   31.16    3.18
  -1 -15   4   69.45    6.98
  -1 -15   4   78.58    4.54
  -1  15   4   87.29    5.00
  -1  15   4   73.03    6.91
  -1 -15   4   66.39    7.12
  -1  15   4   84.82    7.17
  -1 -15   5  165.16    7.28
  -1  15   5  207.20    8.17
  -1 -15   6  106.23    5.28
  -1 -15   6  107.60    5.49
  -1  15   6  117.43    5.95
  -1  15   7  107.70    4.68
  -1  15   7  102.38    4.65
  -1 -15   7   93.93    4.30
  -1  17  -7  350.64   10.27
  -1 -17  -7  300.34    9.83
  -1 -17  -6   37.22    3.71
  -1  17  -6   43.76    3.37
  -1 -17  -6   44.87    3.33
  -1 -17  -5   34.57    4.19
  -1 -17  -5   37.48    3.80
  -1  17  -5   36.33    3.95
  -1  17  -4  331.02   11.80
  -1 -17  -4  296.41   11.59
  -1  17  -4  341.76   11.53
  -1  17  -4  335.01   11.83
  -1  17  -4  344.37   11.92
  -1  17  -4  329.22   12.37
  -1  17  -3  113.64    5.95
  -1 -17  -3  125.46    5.38
  -1  17  -3  123.52    6.21
  -1 -17  -3  117.54    8.65
  -1 -17  -2  306.95   10.67
  -1  17  -2  314.48   10.78
  -1 -17  -2  312.41   10.56
  -1 -17  -2  297.22   10.18
  -1  17  -2  291.27   10.78
  -1 -17  -2  287.89   10.26
  -1 -17  -2  326.45   13.86
  -1  17  -2  293.86   13.46
  -1 -17  -1  265.91    9.68
  -1  17  -1  256.56    9.23
  -1 -17  -1  275.62    9.71
  -1  17  -1  294.83    9.82
  -1  17  -1  289.36    9.85
  -1 -17  -1  293.06   12.27
  -1  17  -1  262.83   12.05
  -1  17   0  251.08    8.62
  -1  17   0  260.31   10.51
  -1 -17   0  250.12    8.97
  -1 -17   0  261.18   10.22
  -1 -17   0  245.75   10.73
  -1 -17   1  319.60   10.99
  -1  17   1  317.36   10.78
  -1 -17   1  318.04   12.63
  -1  17   1  331.88   13.27
  -1  17   1  312.23   12.56
  -1  17   1  321.42   10.83
  -1 -17   1  315.55   11.03
  -1  17   1  316.39   13.14
  -1  17   1  344.80   13.75
  -1 -17   2   18.70    2.71
  -1  17   2   17.36    2.43
  -1  17   2   19.18    2.68
  -1 -17   2   16.12    2.59
  -1 -17   2   16.33    3.61
  -1  17   2   15.77    4.04
  -1  17   2   14.78    2.72
  -1 -17   2   14.54    2.58
  -1  17   2   15.65    4.72
  -1  17   2   14.94    4.43
  -1 -17   3   31.12    5.52
  -1 -17   3   27.69    2.89
  -1  17   3   18.86    2.98
  -1  17   3   15.28    3.05
  -1  17   3   19.80    4.67
  -1 -17   3   14.85    4.30
  -1  17   3   23.24    4.93
  -1  17   3   15.25    3.08
  -1 -17   3   21.90    2.86
  -1  17   3   22.31    4.99
  -1  17   3   24.85    4.96
  -1 -17   4    0.68    3.06
  -1  17   4   -2.42    3.13
  -1  17   4   -1.80    3.35
  -1 -17   4   -4.67    5.47
  -1  17   4    2.88    4.60
  -1  17   4    4.68    4.97
  -1  17   4   -3.44    4.98
  -1  17   4    1.24    4.30
  -1 -17   4   -0.90    5.05
  -1 -17   5   21.75    3.41
  -1  17   5   19.97    3.80
  -1  17   5   18.34    3.91
  -1 -17   6   20.93    3.19
  -1  17   6   23.55    3.33
  -1 -17   6   19.45    2.92
  -1  17   6   20.00    3.28
  -1  17   7   28.91    2.24
  -1 -17   7   24.03    2.04
  -1  17   7   22.73    2.39
  -1  17   7   22.70    2.21
  -1 -17   7   23.60    2.27
  -1  19  -7   11.45    1.25
  -1  19  -6  228.77    8.01
  -1  19  -6  224.48    7.90
  -1 -19  -6  206.67    7.57
  -1 -19  -6  228.69    8.03
  -1  19  -5   11.71    3.18
  -1 -19  -5   10.79    3.55
  -1 -19  -5    8.19    2.87
  -1  19  -5   10.90    3.20
  -1  19  -4  189.27    7.57
  -1  19  -4  206.27    8.03
  -1 -19  -4  189.30    7.80
  -1  19  -4  196.61    8.10
  -1  19  -4  193.76    7.76
  -1 -19  -4  201.73    7.71
  -1  19  -4  192.98    8.57
  -1 -19  -4  168.40    7.23
  -1  19  -3   16.91    3.82
  -1  19  -3   13.55    3.00
  -1  19  -3    9.70    2.87
  -1 -19  -3    9.16    3.05
  -1  19  -3   14.32    2.96
  -1 -19  -3   13.55    3.15
  -1 -19  -3   11.48    5.31
  -1 -19  -3   11.01    2.68
  -1  19  -3    9.67    2.78
  -1  19  -3    9.30    3.26
  -1  19  -2  397.73   17.07
  -1 -19  -2  421.01   17.29
  -1 -19  -2  403.88   13.84
  -1 -19  -2  398.55   13.53
  -1  19  -2  418.86   14.15
  -1 -19  -2  401.22   13.65
  -1  19  -2  444.68   14.14
  -1 -19  -1  177.06    9.82
  -1  19  -1  188.70   10.20
  -1 -19  -1  190.91    7.59
  -1  19  -1  197.13    7.55
  -1 -19  -1  187.32    7.39
  -1  19  -1  198.29    7.64
  -1  19  -1  178.43    6.98
  -1 -19  -1  186.27    7.32
  -1 -19   0  661.30   23.59
  -1 -19   0  665.62   24.44
  -1 -19   0  717.91   22.62
  -1 -19   0  721.08   22.66
  -1  19   0  756.26   22.63
  -1  19   0  709.04   22.13
  -1 -19   1  133.28    5.77
  -1 -19   1  121.31    5.37
  -1 -19   1  118.78    5.67
  -1  19   1  118.75    7.01
  -1  19   1  128.07    5.51
  -1 -19   1  129.25    5.76
  -1 -19   1  117.05    6.67
  -1  19   1  119.67    8.08
  -1  19   1  127.19    7.63
  -1 -19   2   30.25    3.37
  -1  19   2   37.86    3.44
  -1  19   2   32.97    4.71
  -1 -19   2   34.06    4.58
  -1  19   2   33.81    4.93
  -1 -19   2   28.20    3.45
  -1  19   2   34.28    3.47
  -1  19   2   39.83    5.28
  -1  19   2   26.25    5.28
  -1  19   3   16.72    2.88
  -1 -19   3   14.75    3.07
  -1  19   3   20.22    3.01
  -1  19   3   21.63    3.37
  -1  19   3   21.88    4.83
  -1 -19   3   10.18    4.24
  -1  19   3   18.11    4.92
  -1  19   3   19.41    5.59
  -1  19   3   12.90    5.07
  -1  19   3   14.50    3.56
  -1  19   4   28.30    4.34
  -1  19   4   30.23    4.21
  -1 -19   4   31.12    3.91
  -1  19   4   29.55    3.76
  -1  19   5    2.45    3.74
  -1  19   5   11.71    3.60
  -1 -19   5    9.50    3.35
  -1 -19   5   10.83    3.09
  -1  19   5   14.07    3.32
  -1 -19   6   63.21    3.51
  -1  19   6   78.42    3.97
  -1 -19   6   68.89    3.90
  -1  19   6   79.65    4.21
  -1  19   6   75.28    4.25
  -1 -19   6   66.67    4.01
  -1 -19   7    2.37    1.28
  -1  19   7    2.81    1.39
  -1 -21  -6   33.24    2.54
  -1  21  -6   30.95    2.42
  -1  21  -5   58.47    3.78
  -1  21  -5   64.26    3.96
  -1 -21  -5   57.04    3.57
  -1 -21  -5   57.43    4.23
  -1 -21  -5   49.52    3.62
  -1  21  -4   26.26    3.15
  -1  21  -4   28.45    3.65
  -1 -21  -4   32.10    3.36
  -1  21  -4   28.06    3.38
  -1 -21  -4   31.21    3.36
  -1  21  -4   19.65    4.22
  -1 -21  -4   24.84    2.79
  -1  21  -3   71.44    4.62
  -1  21  -3   74.17    4.60
  -1 -21  -3   70.65    4.69
  -1  21  -3   77.21    4.69
  -1 -21  -3   62.58    4.40
  -1  21  -3   76.23    4.45
  -1  21  -3   75.85    5.06
  -1 -21  -3   70.16    4.27
  -1 -21  -3   74.52    4.87
  -1  21  -3   77.15    4.70
  -1  21  -3   74.45    5.42
  -1  21  -2  104.18    5.71
  -1 -21  -2  104.54    5.15
  -1  21  -2  108.99    5.76
  -1  21  -2  115.46    5.80
  -1 -21  -2  114.19    5.36
  -1 -21  -2  100.82    4.94
  -1  21  -2  105.05    5.16
  -1  21  -2  114.43    5.78
  -1 -21  -2  113.45    5.63
  -1  21  -2   94.18    7.95
  -1 -21  -2  121.25    8.53
  -1  21  -2  109.28    5.47
  -1 -21  -1  565.16   18.99
  -1  21  -1  590.34   19.39
  -1 -21  -1  568.95   18.93
  -1 -21  -1  587.96   19.08
  -1  21  -1  585.03   19.14
  -1 -21  -1  604.34   19.36
  -1  21  -1  615.07   19.24
  -1 -21  -1  603.40   19.21
  -1  21  -1  610.20   19.35
  -1  21  -1  568.70   22.26
  -1 -21  -1  570.72   22.11
  -1  21   0   50.65    3.91
  -1 -21   0   43.36    3.43
  -1 -21   0   50.08    3.94
  -1 -21   0   44.76    3.98
  -1  21   0   50.93    4.11
  -1 -21   0   46.24    4.00
  -1  21   0   40.42    3.97
  -1  21   1  346.20   12.34
  -1 -21   1  350.72   12.09
  -1 -21   1  364.40   12.64
  -1 -21   1  346.91   12.15
  -1 -21   1  368.56   12.62
  -1 -21   1  372.61   12.74
  -1  21   1  345.67   12.13
  -1  21   1  352.54   12.41
  -1 -21   2   47.40    3.64
  -1 -21   2   48.64    4.13
  -1  21   2   43.01    5.05
  -1 -21   2   43.95    4.86
  -1  21   2   40.88    5.20
  -1 -21   2   47.87    4.04
  -1  21   2   46.73    4.15
  -1 -21   2   41.44    4.85
  -1  21   2   45.50    6.19
  -1  21   2   47.80    6.05
  -1  21   3   97.06    5.17
  -1  21   3   90.02    5.45
  -1 -21   3   91.44    5.50
  -1 -21   3   85.13    5.10
  -1 -21   3   82.67    4.79
  -1  21   3   82.68    4.93
  -1  21   4   11.43    3.45
  -1  21   4    4.04    3.75
  -1 -21   4    4.28    3.23
  -1 -21   5  141.19    6.44
  -1  21   5  167.56    6.56
  -1  21   5  158.35    6.70
  -1  21   5  143.75    6.31
  -1 -21   5  138.97    6.25
  -1  21   6   15.14    2.20
  -1 -21   6   10.36    2.10
  -1  21   6   11.61    2.32
  -1 -21   6   11.42    2.17
  -1 -21   6    9.13    2.04
  -1 -23  -6   59.42    2.54
  -1  23  -6   60.84    2.49
  -1  23  -5   81.46    3.81
  -1  23  -5   74.72    3.89
  -1 -23  -5   78.18    4.08
  -1 -23  -5   79.01    3.76
  -1 -23  -4  254.87    9.24
  -1  23  -4  266.90    9.25
  -1 -23  -4  255.11    9.09
  -1  23  -3  166.95    7.10
  -1 -23  -3  167.46    6.84
  -1 -23  -3  158.88    6.68
  -1  23  -3  161.14    6.52
  -1 -23  -3  164.22    7.10
  -1 -23  -3  159.41    6.58
  -1  23  -3  164.55    6.93
  -1  23  -3  166.85    7.55
  -1  23  -2  130.09    6.27
  -1 -23  -2  119.09    5.76
  -1 -23  -2  126.85    5.69
  -1 -23  -2  122.67    5.47
  -1 -23  -2  123.38    5.67
  -1  23  -2  133.73    6.61
  -1  23  -2  119.31    6.06
  -1 -23  -2  136.08    6.11
  -1  23  -2  129.25    6.40
  -1  23  -2  123.04    5.75
  -1 -23  -1   20.29    3.26
  -1  23  -1   20.73    3.66
  -1  23  -1   18.45    3.39
  -1 -23  -1   22.02    3.30
  -1 -23  -1   18.58    3.85
  -1 -23  -1   15.23    3.73
  -1 -23  -1   18.89    3.14
  -1  23  -1   21.39    3.76
  -1  23  -1   21.97    3.11
  -1 -23   0  343.62   11.96
  -1  23   0  362.45   12.63
  -1 -23   0  339.00   12.10
  -1 -23   0  370.09   12.68
  -1 -23   0  346.53   12.15
  -1 -23   0  360.41   12.47
  -1 -23   0  363.74   12.65
  -1  23   0  358.01   12.40
  -1  23   0  360.43   12.77
  -1  23   0  321.62   11.92
  -1 -23   1   12.68    3.64
  -1  23   1    9.30    3.46
  -1 -23   1   10.71    3.00
  -1 -23   1    7.28    3.48
  -1  23   1    9.69    3.15
  -1 -23   1   11.61    2.70
  -1 -23   2   54.38    4.59
  -1  23   2   48.65    3.83
  -1 -23   2   52.34    4.49
  -1  23   2   55.46    4.28
  -1 -23   2   49.80    3.92
  -1  23   2   52.97    4.38
  -1  23   3   17.26    3.76
  -1 -23   3   11.31    3.20
  -1  23   3   13.34    3.13
  -1 -23   3   10.08    3.26
  -1 -23   3   17.59    3.86
  -1  23   4  164.95    6.55
  -1  23   4  157.00    6.69
  -1  23   4  131.05    5.87
  -1 -23   4  141.69    6.27
  -1 -23   4  143.60    6.55
  -1 -23   5   53.66    3.57
  -1 -23   5   57.99    3.41
  -1  23   5   53.45    3.58
  -1  23   5   56.91    3.66
  -1 -23   6    1.06    1.25
  -1  23   6    4.21    1.49
  -1  25  -5   64.54    3.06
  -1 -25  -5   56.67    2.74
  -1  25  -5   65.06    2.97
  -1  25  -5   60.74    2.76
  -1 -25  -4   37.19    2.84
  -1  25  -4   43.68    2.75
  -1 -25  -3  162.79    6.68
  -1 -25  -3  150.49    6.32
  -1  25  -3  171.34    7.26
  -1 -25  -3  169.26    6.90
  -1  25  -3  172.37    7.17
  -1  25  -3  171.60    6.81
  -1  25  -2   27.33    3.65
  -1 -25  -2   29.35    3.36
  -1 -25  -2   30.47    3.10
  -1 -25  -2   24.61    2.69
  -1 -25  -2   34.07    3.07
  -1  25  -2   33.15    4.13
  -1 -25  -2   28.97    3.39
  -1  25  -2   24.86    3.77
  -1  25  -2   29.34    3.89
  -1  25  -1    5.50    3.38
  -1 -25  -1    9.25    3.26
  -1 -25  -1    6.97    2.87
  -1  25  -1    7.91    2.99
  -1 -25  -1    7.33    3.09
  -1 -25  -1   10.65    3.66
  -1 -25  -1    9.42    3.49
  -1  25  -1    8.50    3.05
  -1  25  -1    9.80    2.54
  -1 -25   0   23.65    3.42
  -1 -25   0   24.03    3.77
  -1 -25   0   22.25    3.66
  -1  25   0   23.43    3.08
  -1  25   0   22.72    3.73
  -1  25   0   19.78    3.67
  -1  25   0   21.75    3.35
  -1 -25   0   21.34    3.83
  -1 -25   1   83.44    4.60
  -1 -25   1   83.05    4.83
  -1 -25   1   80.58    4.59
  -1  25   1   86.98    5.10
  -1 -25   1   82.77    5.39
  -1  25   1   85.46    5.02
  -1  25   2    6.53    3.39
  -1 -25   2    5.88    2.92
  -1  25   2    7.87    2.78
  -1 -25   2    5.23    3.39
  -1 -25   2    4.01    3.30
  -1  25   2    8.12    3.40
  -1 -25   3  549.53   18.38
  -1 -25   3  563.73   18.00
  -1  25   3  543.98   18.07
  -1  25   3  583.37   18.22
  -1 -25   4   13.40    2.75
  -1 -25   4   13.58    2.82
  -1 -25   4   11.95    2.57
  -1  25   4   15.88    2.26
  -1  25   4   15.33    2.83
  -1 -25   5  118.81    4.83
  -1 -25   5  122.93    4.60
  -1  25   5  122.25    4.77
  -1  25   5  125.33    4.80
  -1  27  -5    9.24    0.94
  -1  27  -5   10.24    0.98
  -1  27  -4   64.86    3.41
  -1 -27  -4   65.23    2.72
  -1 -27  -4   67.94    3.21
  -1  27  -3   14.58    2.90
  -1 -27  -3   16.70    2.64
  -1  27  -3   18.22    2.54
  -1  27  -3   14.02    2.82
  -1  27  -2   96.22    4.56
  -1 -27  -2  105.59    4.85
  -1 -27  -2  100.22    4.48
  -1  27  -2   99.79    5.10
  -1 -27  -2  104.26    5.30
  -1  27  -2   99.08    5.33
  -1  27  -2  112.38    5.37
  -1  27  -1   10.60    3.50
  -1  27  -1   10.01    2.99
  -1 -27  -1    8.12    2.81
  -1 -27  -1    9.47    2.71
  -1  27  -1    8.61    2.92
  -1 -27  -1    7.24    3.34
  -1  27  -1    8.86    2.56
  -1  27  -1    7.87    2.74
  -1  27   0   50.07    4.10
  -1 -27   0   44.01    3.66
  -1 -27   0   40.92    3.25
  -1 -27   0   44.05    3.91
  -1  27   0   44.32    3.20
  -1 -27   0   48.08    3.91
  -1  27   0   48.66    4.29
  -1  27   0   42.38    3.48
  -1  27   0   40.23    3.76
  -1  27   1   73.21    4.68
  -1 -27   1   63.05    4.08
  -1 -27   1   58.83    3.72
  -1 -27   1   69.54    4.23
  -1 -27   1   61.28    4.25
  -1  27   1   65.64    4.36
  -1  27   1   67.85    4.04
  -1  27   1   67.46    4.21
  -1  27   2  623.02   19.40
  -1 -27   2  600.12   18.95
  -1 -27   2  655.17   19.28
  -1  27   2  597.36   19.17
  -1 -27   2  603.56   19.36
  -1  27   2  548.49   18.84
  -1  27   2  593.30   19.08
  -1  27   3   36.48    3.29
  -1 -27   3   30.29    2.93
  -1 -27   3   35.22    3.22
  -1  27   3   35.36    3.14
  -1 -27   3   31.02    2.81
  -1  27   3   37.91    3.14
  -1 -27   4  183.97    6.77
  -1  27   4  190.48    6.76
  -1 -27   4  185.13    6.71
  -1 -27   4  207.34    6.75
  -1 -27   4  193.38    6.48
  -1  27   4  170.27    6.23
  -1  27   4  187.52    6.57
  -1  27   4  188.97    6.84
  -1  27   5    7.17    1.29
  -1 -27   5    7.48    1.11
  -1  29  -4    2.61    1.13
  -1  29  -4    2.79    1.12
  -1 -29  -4    1.13    0.93
  -1 -29  -4    1.95    1.04
  -1 -29  -3   38.73    2.42
  -1  29  -3   38.84    2.60
  -1 -29  -3   36.03    2.40
  -1  29  -3   38.73    2.64
  -1  29  -2   94.37    4.41
  -1 -29  -2   81.79    3.93
  -1  29  -2   97.60    4.23
  -1 -29  -2   93.46    4.31
  -1  29  -2   80.93    4.24
  -1  29  -2   88.16    4.15
  -1  29  -1   67.08    4.17
  -1  29  -1   55.70    3.46
  -1 -29  -1   57.66    3.30
  -1 -29  -1   48.17    2.95
  -1 -29  -1   58.47    3.70
  -1  29  -1   53.82    3.15
  -1  29  -1   59.29    3.32
  -1  29  -1   56.91    3.75
  -1 -29   0  145.99    6.25
  -1  29   0  177.17    6.79
  -1  29   0  165.13    6.60
  -1 -29   0  161.56    6.38
  -1 -29   0  156.08    6.06
  -1  29   1  146.46    6.11
  -1 -29   1  148.04    5.75
  -1  29   1  142.60    5.76
  -1 -29   1  132.80    5.51
  -1 -29   2   53.03    3.25
  -1  29   2   52.19    3.41
  -1 -29   2   46.86    3.19
  -1 -29   2   49.04    3.31
  -1  29   2   42.38    2.66
  -1  29   2   43.48    2.97
  -1 -29   3  190.34    6.71
  -1 -29   3  203.89    6.73
  -1  29   3  178.99    6.58
  -1 -29   3  179.40    6.43
  -1 -29   3  202.63    6.65
  -1  29   3  186.13    6.54
  -1  29   3  172.24    6.39
  -1  29   4   42.28    2.37
  -1 -29   4   41.01    2.09
  -1 -29   4   44.27    2.25
  -1 -31  -3   19.28    1.09
  -1 -31  -3   20.98    1.30
  -1  31  -3   17.39    1.18
  -1 -31  -2   48.27    2.26
  -1  31  -2   48.68    2.53
  -1  31  -2   44.87    2.19
  -1  31  -1   60.03    2.94
  -1 -31  -1   63.41    2.86
  -1  31  -1   67.68    3.42
  -1  31  -1   60.20    3.15
  -1 -31  -1   59.50    3.10
  -1  31   0   57.89    3.16
  -1 -31   0   58.40    2.73
  -1  31   0   57.50    3.24
  -1  31   0   51.34    3.06
  -1 -31   0   48.57    2.72
  -1  31   1  114.56    4.58
  -1  31   1  124.41    4.88
  -1 -31   1  118.68    4.41
  -1 -31   1  127.88    4.74
  -1  31   2    3.76    1.73
  -1 -31   2    3.46    1.58
  -1  31   2    2.13    1.73
  -1  31   3   40.31    2.01
  -1 -31   3   37.66    1.86
  -1 -31   3   41.77    2.00
  -1  33  -1   57.40    2.33
  -1  33   0   40.74    1.91
  -1  33   0   40.52    1.94
   0   0  -8  103.41    5.43
   0   0  -8  143.00    5.41
   0   0  -8  117.98    5.38
   0   0  -8  127.33    4.98
   0   0  -8  112.83    5.52
   0   0  -8  134.19    5.57
   0   0  -7    3.59    4.06
   0   0  -7    2.25    3.12
   0   0  -7    1.21    2.98
   0   0  -7    4.85    3.64
   0   0  -7    2.37    3.95
   0   0  -6   96.62    5.03
   0   0  -6  104.10    5.71
   0   0  -5   -0.08    2.49
   0   0  -5    1.34    4.62
   0   0  -4 1487.68   47.49
   0   0  -4 1577.87   49.64
   0   0  -4 1622.46   47.00
   0   0  -3    1.75    1.38
   0   0  -3    0.78    1.25
   0   0  -3    0.24    2.52
   0   0  -2 7430.66  217.08
   0   0  -2 7389.08  217.14
   0   0  -1    1.02    0.53
   0   0  -1    1.94    0.57
   0   0   1    0.58    0.68
   0   0   1    1.10    0.68
   0   0   1    0.84    0.42
   0   0   2 8173.44  229.74
   0   0   2 8130.22  229.64
   0   0   2 7569.89  228.92
   0   0   3    3.05    2.19
   0   0   3    2.68    2.24
   0   0   3    1.66    2.28
   0   0   4 2280.40   70.00
   0   0   4 2327.51   70.27
   0   0   5    0.94    3.78
   0   0   5   -1.31    3.78
   0   0   5    0.20    3.97
   0   0   6   50.57    6.01
   0   0   6   39.98    5.77
   0   0   6   44.47    3.22
   0   0   7   -0.14    2.55
   0   0   8   92.71    4.22
   0  -2  -8   10.83    2.70
   0   2  -8    9.96    2.71
   0  -2  -8   11.72    2.69
   0   2  -8    8.81    2.70
   0   2  -8   13.17    2.83
   0  -2  -8    9.77    2.35
   0   2  -8   11.68    2.78
   0  -2  -8   12.75    2.71
   0   2  -8    8.78    1.79
   0  -2  -8    8.90    2.36
   0   2  -7  210.49    7.99
   0  -2  -7  218.82    8.55
   0  -2  -7  202.88    9.01
   0   2  -7  208.16    8.68
   0  -2  -7  207.88    9.14
   0  -2  -7  230.60    8.56
   0   2  -7  211.17    8.29
   0  -2  -6  168.71    6.76
   0  -2  -6  165.03    6.64
   0   2  -6  159.42    6.82
   0  -2  -6  141.94   10.56
   0   2  -6  147.84   10.70
   0   2  -6  181.54    7.56
   0   2  -5  449.93   18.82
   0  -2  -5  439.15   18.60
   0   2  -5  468.22   15.37
   0  -2  -5  474.64   15.36
   0  -2  -4  584.78   20.27
   0  -2  -4  643.26   21.90
   0   2  -4  621.60   19.24
   0  -2  -4  663.03   19.31
   0  -2  -4  563.78   19.60
   0   2  -3  579.57   18.30
   0  -2  -3  609.17   19.95
   0  -2  -3  599.43   18.64
   0   2  -2  522.03   16.53
   0   2  -2  550.86   16.78
   0   2  -1 1615.29   48.82
   0  -2  -1 1672.17   48.76
   0  -2   0  170.10    5.12
   0   2   0  155.29    5.14
   0   2   0  164.43    5.15
   0  -2   1 1556.60   44.51
   0  -2   1 1486.20   44.47
   0   2   1 1461.77   44.67
   0  -2   2  558.19   18.21
   0   2   2  588.41   18.34
   0  -2   2  564.50   18.11
   0   2   2  602.31   18.43
   0   2   2  598.03   18.42
   0   2   3  907.09   27.52
   0  -2   3  924.36   27.46
   0  -2   3  896.60   27.27
   0   2   3  890.27   27.56
   0   2   3  901.25   27.40
   0  -2   4  641.60   21.71
   0   2   4  653.59   21.76
   0  -2   4  621.95   21.39
   0   2   4  632.09   21.84
   0   2   4  639.41   21.52
   0   2   5  718.47   24.76
   0  -2   5  692.94   24.19
   0   2   5  690.24   24.33
   0  -2   6  156.44    9.17
   0  -2   6  169.78    9.72
   0   2   6  166.47    9.57
   0   2   6  154.67    9.33
   0  -2   6  165.68    6.60
   0   2   6  173.78    6.71
   0  -2   7  254.14    9.18
   0   2   7  252.26    8.92
   0   2   8   14.72    2.24
   0  -2   8   11.90    1.93
   0   2   8    8.59    1.94
   0  -4  -8   30.42    2.81
   0   4  -8   27.06    2.79
   0  -4  -8   25.26    2.80
   0   4  -8   25.57    2.81
   0  -4  -8   27.03    2.89
   0   4  -8   23.36    2.98
   0  -4  -8   26.41    2.42
   0  -4  -8   24.48    2.82
   0   4  -8   22.78    2.82
   0   4  -7   41.30    3.11
   0  -4  -7   47.97    3.21
   0   4  -7   38.82    4.38
   0  -4  -7   40.22    4.40
   0   4  -7   46.90    3.78
   0  -4  -7   52.28    4.32
   0   4  -7   47.66    4.18
   0  -4  -7   40.53    4.43
   0   4  -7   44.87    4.61
   0  -4  -7   41.92    3.75
   0  -4  -6  174.73    6.90
   0   4  -6  169.74    6.86
   0   4  -6  156.34    7.16
   0  -4  -6  162.20    7.25
   0   4  -6  183.99    7.69
   0  -4  -6  180.59    7.09
   0  -4  -6  171.12    6.70
   0   4  -6  151.63    6.90
   0   4  -6  171.90    6.66
   0   4  -5  315.93   11.08
   0   4  -5  304.71   14.07
   0  -4  -5  322.75   14.30
   0  -4  -4  496.00   17.34
   0   4  -4  580.47   19.55
   0  -4  -4  563.96   19.41
   0  -4  -4  527.97   18.34
   0   4  -3 2166.92   60.74
   0  -4  -3 2247.94   60.79
   0   4  -2  889.15   27.34
   0   4  -2 1013.43   28.66
   0  -4  -2 1015.92   28.66
   0   4  -2  924.36   27.48
   0  -4  -1  367.45   10.83
   0   4  -1  379.24   11.32
   0  -4   0 2388.51   70.18
   0  -4   0 2374.17   70.18
   0  -4   1  404.08   12.38
   0   4   1  439.36   12.98
   0  -4   2 1053.50   32.68
   0   4   2 1092.67   33.08
   0  -4   2 1081.39   32.78
   0   4   2 1086.74   33.10
   0  -4   3 2104.06   63.14
   0   4   3 2201.80   63.73
   0  -4   3 2003.13   63.18
   0  -4   4  551.55   18.63
   0   4   4  526.71   18.70
   0   4   4  525.90   18.86
   0  -4   5  292.44   10.31
   0   4   5  314.02   10.31
   0   4   5  296.75   13.23
   0  -4   5  324.79   12.92
   0   4   5  325.90   13.25
   0  -4   6  131.02    8.49
   0   4   6  147.12    5.82
   0   4   6  142.14    9.10
   0  -4   6  119.94    8.69
   0   4   6  126.90    8.73
   0  -4   6  138.75    8.57
   0   4   6  138.20    8.73
   0  -4   7   48.50    3.40
   0  -4   7   46.07    3.74
   0  -4   8   44.38    2.83
   0   4   8   43.75    2.81
   0  -6  -8   14.38    2.34
   0   6  -8   13.55    2.24
   0  -6  -8   14.83    2.28
   0   6  -8   16.03    2.30
   0  -6  -8   14.93    2.49
   0  -6  -8   13.69    2.48
   0   6  -8   16.45    2.60
   0  -6  -7  126.40    6.16
   0   6  -7  119.30    5.75
   0  -6  -7  122.70    5.84
   0   6  -7  119.94    6.06
   0   6  -7  122.73    6.15
   0  -6  -7  115.66    6.06
   0  -6  -7  129.91    6.19
   0   6  -7  123.78    5.52
   0  -6  -7  122.72    5.25
   0  -6  -7  116.34    5.34
   0  -6  -6   52.54    4.09
   0   6  -6   47.86    4.03
   0   6  -6   49.15    4.53
   0   6  -6   52.48    3.73
   0  -6  -6   57.98    3.97
   0   6  -6   52.94    3.83
   0  -6  -6   51.79    3.94
   0   6  -6   43.84    3.98
   0   6  -5  148.24    6.49
   0  -6  -5  152.31    9.07
   0   6  -5  139.48    8.89
   0  -6  -4  441.80   16.15
   0   6  -4  392.28   15.81
   0  -6  -4  457.59   15.89
   0  -6  -4  407.83   14.58
   0   6  -3 2259.06   69.74
   0  -6  -3 2343.18   69.85
   0  -6  -3 2318.13   69.98
   0   6  -2  559.80   16.77
   0  -6  -2  575.00   16.82
   0  -6  -1   27.85    1.60
   0   6  -1   30.74    1.65
   0   6  -1   29.81    1.85
   0  -6   0 1143.14   35.55
   0  -6   0 1246.02   35.64
   0   6   0 1166.74   35.44
   0   6   1  179.17    6.66
   0  -6   1  191.79    6.61
   0  -6   1  192.99    6.72
   0   6   2  463.58   15.72
   0  -6   2  503.64   15.78
   0  -6   3 2207.23   66.69
   0   6   3 2162.63   67.00
   0   6   3 2212.15   67.14
   0  -6   3 2227.45   66.51
   0  -6   4  308.12   12.89
   0   6   4  342.69   13.13
   0  -6   4  337.33   12.74
   0  -6   5  182.76    7.05
   0  -6   5  169.04    9.29
   0   6   5  192.54    9.54
   0   6   5  177.87    9.58
   0  -6   5  193.84    9.44
   0   6   5  189.31    6.79
   0  -6   6   67.24    3.98
   0  -6   7   63.06    3.99
   0   6   7   75.41    4.27
   0  -6   8   22.65    2.30
   0   6   8   24.93    2.21
   0  -8  -8   10.62    2.28
   0   8  -8   13.22    2.27
   0  -8  -8    9.38    2.17
   0  -8  -7  185.18    7.74
   0  -8  -7  202.74    7.21
   0   8  -7  172.44    7.40
   0  -8  -7  189.62    7.53
   0  -8  -7  199.60    7.48
   0   8  -7  170.99    7.27
   0   8  -7  152.74    7.47
   0   8  -7  197.33    7.29
   0   8  -7  192.26    7.56
   0  -8  -7  189.77    7.57
   0  -8  -7  199.43    7.36
   0   8  -7  200.71    7.83
   0   8  -6  204.53    7.97
   0  -8  -6  213.64    8.16
   0   8  -6  208.46    7.82
   0  -8  -6  207.46    8.14
   0   8  -6  199.71    8.31
   0   8  -6  186.03    8.35
   0   8  -6  193.51    7.79
   0  -8  -6  205.04    7.96
   0   8  -6  200.78    8.22
   0  -8  -6  208.33    8.30
   0  -8  -5   23.81    4.45
   0  -8  -5   23.84    4.66
   0   8  -5   14.54    4.53
   0  -8  -4 1115.53   35.44
   0  -8  -4 1075.58   35.00
   0   8  -4 1038.88   34.90
   0  -8  -3  311.60   11.79
   0   8  -3  277.00   10.96
   0  -8  -3  300.87   11.09
   0   8  -2  652.63   20.59
   0  -8  -2  630.73   19.97
   0   8  -2  622.47   19.98
   0  -8  -1 1614.10   46.87
   0  -8  -1 1708.13   47.69
   0   8  -1 1608.65   46.30
   0  -8   0 4053.30  117.63
   0  -8   0 4112.65  117.46
   0   8   0 3888.04  117.24
   0  -8   0 3872.22  117.40
   0  -8   1 1707.50   54.13
   0  -8   1 1880.80   54.49
   0   8   1 1798.41   54.60
   0   8   1 1878.88   54.63
   0  -8   2  306.83   10.70
   0   8   2  295.15   11.05
   0   8   2  319.52   11.07
   0  -8   3  317.17   11.91
   0  -8   3  293.31   11.37
   0   8   3  334.22   12.40
   0   8   3  313.14   11.84
   0  -8   4  715.06   23.26
   0   8   4  744.53   25.75
   0   8   4  815.60   25.96
   0  -8   4  822.21   26.16
   0   8   4  778.22   26.21
   0   8   4  784.00   25.99
   0  -8   5   27.35    3.12
   0  -8   5   30.14    5.16
   0  -8   5   29.45    4.69
   0   8   5   37.20    5.48
   0  -8   5   23.50    5.29
   0   8   5   30.06    5.36
   0   8   5   25.89    4.69
   0   8   5   26.90    5.21
   0  -8   5   26.47    2.71
   0  -8   6  191.67    7.70
   0   8   6  204.02    7.81
   0   8   7  164.55    6.32
   0  -8   7  137.42    6.23
   0  -8   8   55.87    2.92
   0   8   8   61.41    3.34
   0  10  -8   57.66    2.79
   0 -10  -8   52.32    2.85
   0 -10  -7  138.81    6.38
   0 -10  -7  158.36    6.37
   0  10  -7  143.94    5.89
   0  10  -7  148.92    5.71
   0 -10  -7  144.28    5.76
   0 -10  -7  145.46    5.98
   0  10  -7  152.83    6.00
   0 -10  -7  149.32    5.97
   0  10  -7  143.31    5.92
   0 -10  -7  147.28    6.16
   0  10  -7  160.79    6.32
   0  10  -7  125.18    6.11
   0  10  -7  149.59    6.30
   0 -10  -7  150.66    6.04
   0  10  -6  304.17   11.25
   0 -10  -6  335.88   11.37
   0  10  -6  301.89   11.37
   0 -10  -6  336.42   11.57
   0 -10  -6  352.28   11.71
   0  10  -6  266.66   11.51
   0  10  -6  334.80   11.81
   0  10  -6  316.14   11.30
   0  10  -6  315.29   10.99
   0 -10  -6  340.17   11.42
   0 -10  -6  343.43   11.15
   0  10  -5  172.79    6.49
   0 -10  -5  162.69    6.89
   0  10  -5  158.73    6.63
   0 -10  -5  154.28    6.60
   0 -10  -5  158.05    9.38
   0  10  -5  155.94    8.85
   0 -10  -5  164.05    8.97
   0 -10  -4  165.44    8.75
   0 -10  -4  152.69    7.71
   0  10  -4  135.80    7.43
   0  10  -3  697.15   23.47
   0 -10  -3  720.85   23.52
   0 -10  -3  778.48   24.99
   0  10  -3  722.85   22.45
   0  10  -2  103.95    5.54
   0  10  -2  101.70    4.45
   0 -10  -2  106.22    4.49
   0 -10  -1  427.11   13.94
   0 -10  -1  503.80   15.15
   0 -10  -1  421.10   12.87
   0  10  -1  411.63   12.85
   0  10  -1  472.84   13.73
   0 -10   0  226.94    8.50
   0 -10   0  208.25    8.17
   0 -10   0  234.41    8.25
   0  10   0  211.17    7.97
   0  10   1  804.97   25.57
   0  10   1  849.34   25.74
   0  10   2   51.59    4.02
   0 -10   2   57.52    3.86
   0 -10   2   59.50    4.02
   0  10   2   60.35    4.27
   0  10   3  886.53   28.09
   0 -10   3  806.47   27.37
   0 -10   3  873.60   27.84
   0  10   3  844.94   28.19
   0 -10   4   80.72    4.13
   0  10   4  101.20    6.62
   0  10   4   95.66    6.62
   0 -10   4   91.43    6.12
   0  10   4   99.67    4.32
   0  10   5   48.83    3.59
   0  10   5   43.62    6.02
   0  10   5   55.08    5.74
   0  10   5   46.82    5.99
   0 -10   5   42.81    5.17
   0  10   5   47.80    6.19
   0 -10   5   45.37    3.48
   0 -10   5   54.57    6.14
   0  10   6  247.76    9.17
   0 -10   6  238.46    9.15
   0  10   7   51.17    3.38
   0  10   7   59.03    3.62
   0 -10   7   56.04    3.84
   0  10   8   39.70    2.13
   0  12  -8   57.34    2.36
   0  12  -8   54.68    2.31
   0  12  -7   97.05    4.76
   0 -12  -7  103.25    4.82
   0  12  -7   88.86    4.30
   0 -12  -7   81.83    4.32
   0 -12  -7   90.87    4.42
   0  12  -7   91.66    4.31
   0 -12  -7   88.39    4.57
   0 -12  -7   89.16    4.76
   0 -12  -6   -0.25    2.88
   0  12  -6    3.25    2.93
   0  12  -6    3.35    2.28
   0  12  -6    2.58    3.33
   0  12  -6    6.58    3.19
   0 -12  -6    4.15    2.12
   0  12  -6    6.21    2.32
   0 -12  -6    5.75    3.56
   0  12  -5  359.11   12.38
   0  12  -5  374.20   12.90
   0 -12  -5  375.64   12.84
   0 -12  -5  384.79   12.80
   0 -12  -5  389.19   13.17
   0  12  -5  360.02   12.40
   0  12  -5  360.30   12.81
   0  12  -5  399.13   13.32
   0 -12  -5  385.26   16.27
   0  12  -4   60.41    4.23
   0 -12  -4   60.68    6.08
   0  12  -4   48.05    4.50
   0 -12  -3   44.87    5.03
   0  12  -3   41.01    3.06
   0  12  -3   37.47    2.55
   0  12  -3   38.23    2.87
   0  12  -3   39.09    3.28
   0  12  -2   46.47    4.20
   0  12  -2   48.50    2.66
   0  12  -1  115.66    4.82
   0 -12  -1  108.24    5.01
   0 -12   0  199.19    7.89
   0 -12   0  191.76    7.50
   0  12   0  166.07    7.13
   0 -12   0  172.93    7.43
   0 -12   1   48.72    3.80
   0 -12   1   39.47    3.19
   0  12   1   42.48    3.77
   0  12   1   46.53    3.46
   0  12   2   91.23    5.47
   0 -12   2   77.11    4.84
   0 -12   2   83.65    5.25
   0  12   2   86.58    5.09
   0  12   2   92.12    5.48
   0 -12   3   52.11    3.23
   0  12   3   57.03    5.01
   0 -12   3   64.14    4.88
   0 -12   3   69.77    5.49
   0  12   3   61.63    5.27
   0  12   3   64.12    5.49
   0  12   3   58.96    3.18
   0 -12   4    1.86    2.33
   0  12   4    4.93    2.41
   0  12   4    5.64    3.97
   0  12   4    8.78    4.26
   0 -12   4    5.90    3.73
   0 -12   4   10.59    4.19
   0  12   4    6.42    4.37
   0 -12   5  234.03   12.16
   0 -12   5  235.39    8.88
   0 -12   5  246.79   11.48
   0 -12   5  260.09   12.32
   0  12   5  240.06   12.28
   0  12   5  224.68   11.77
   0  12   5  262.81    9.13
   0 -12   5  234.02    9.13
   0  12   5  255.76   12.23
   0  12   5  220.27   11.75
   0 -12   6   21.77    3.46
   0 -12   6   21.42    2.97
   0  12   6   24.29    3.30
   0  12   7   58.41    4.05
   0  12   7   46.02    3.26
   0 -12   7   45.97    3.17
   0 -12   7   46.86    3.49
   0  12   7   49.12    3.22
   0  12   8  107.49    3.79
   0 -14  -8   26.60    1.29
   0 -14  -7  244.91    8.78
   0  14  -7  248.71    8.45
   0  14  -7  265.44    9.06
   0 -14  -7  274.27    8.89
   0 -14  -7  252.36    8.73
   0 -14  -7  241.89    8.93
   0  14  -7  262.42    8.76
   0  14  -6   38.43    3.54
   0 -14  -6   35.75    3.53
   0  14  -6   41.60    4.04
   0  14  -6   36.92    3.04
   0 -14  -6   35.50    4.15
   0  14  -6   36.78    3.56
   0 -14  -5   49.65    4.39
   0  14  -5   57.12    4.06
   0  14  -5   47.29    3.84
   0 -14  -5   46.57    3.84
   0  14  -4   27.55    3.73
   0 -14  -4   27.66    5.19
   0  14  -3  110.49    5.17
   0 -14  -3  116.34    4.57
   0 -14  -3  119.25    7.69
   0  14  -2  183.81    8.65
   0  14  -2  181.45    6.43
   0 -14  -1 1601.80   48.71
   0  14  -1 1526.50   47.00
   0 -14   0  171.02    6.91
   0 -14   0  155.71    7.43
   0  14   0  159.13    7.14
   0 -14   1 1468.06   47.57
   0  14   1 1621.06   47.78
   0 -14   1 1554.34   48.21
   0 -14   2  167.98    8.55
   0  14   2  146.53    6.28
   0 -14   2  182.33    6.47
   0  14   2  196.24    8.97
   0 -14   2  138.40    8.16
   0  14   2  194.57    8.29
   0  14   2  190.88    8.44
   0  14   2  156.66    6.29
   0 -14   2  183.03    6.42
   0 -14   3  169.92    6.55
   0 -14   3  155.94    6.27
   0  14   3  173.76    6.78
   0 -14   3  178.58    9.06
   0  14   3  179.72    8.90
   0 -14   3  152.62    8.14
   0  14   3  187.82    9.17
   0  14   3  145.63    6.16
   0  14   3  178.73    9.17
   0 -14   4   66.82    4.37
   0  14   4   69.44    6.46
   0  14   4   77.41    4.33
   0  14   4   59.95    6.07
   0 -14   4   70.01    6.11
   0 -14   4   73.35    6.74
   0  14   4   73.15    6.70
   0 -14   5  115.70    5.70
   0 -14   5  104.85    5.35
   0  14   5  107.11    5.34
   0  14   5  115.73    5.50
   0  14   6    3.75    3.68
   0 -14   6    4.52    2.66
   0  14   6    3.93    2.73
   0 -14   6    1.05    3.03
   0  14   7  150.69    6.16
   0 -14   7  166.20    6.04
   0  14   7  155.08    6.17
   0 -14   7  150.00    5.53
   0 -14   7  135.91    5.67
   0  14   7  147.60    5.77
   0 -16  -7   10.99    2.08
   0 -16  -7   10.38    2.37
   0  16  -7   10.00    2.30
   0 -16  -7   10.60    1.75
   0 -16  -6   88.10    4.41
   0 -16  -6   90.15    5.22
   0  16  -6   99.38    4.93
   0 -16  -6   92.37    4.65
   0  16  -5   73.46    5.00
   0 -16  -5   68.26    4.56
   0 -16  -5   68.81    5.02
   0 -16  -4   15.21    3.16
   0 -16  -4   12.12    2.79
   0 -16  -4   11.10    3.11
   0 -16  -4   18.54    5.39
   0  16  -4   12.72    3.80
   0  16  -4   11.27    3.02
   0  16  -4   14.85    3.26
   0 -16  -4   15.29    2.93
   0  16  -3  213.09    8.40
   0  16  -3  224.99    8.74
   0 -16  -3  232.01    8.04
   0  16  -2   82.85    6.32
   0 -16  -2   93.90    6.81
   0  16  -2   94.23    4.39
   0  16  -2   90.30    4.40
   0  16  -2   84.92    4.41
   0 -16  -2   90.08    4.01
   0  16  -2   83.85    4.59
   0 -16  -2  101.43    4.40
   0 -16  -2   91.55    4.05
   0 -16  -1  129.78    7.51
   0 -16  -1  133.00    5.25
   0  16  -1  132.75    5.27
   0 -16  -1  126.89    5.21
   0  16  -1  142.35    5.58
   0 -16  -1  132.58    5.40
   0  16  -1  124.60    5.36
   0  16   0 1161.21   34.80
   0 -16   0 1129.22   34.84
   0  16   0 1079.22   35.57
   0  16   0 1160.56   34.75
   0 -16   0 1125.95   34.84
   0 -16   0 1180.53   35.86
   0 -16   0 1162.16   36.76
   0  16   0 1239.88   37.46
   0 -16   1   37.60    3.44
   0 -16   1   43.09    2.98
   0 -16   1   43.95    4.53
   0 -16   1   45.95    4.02
   0  16   1   39.85    3.83
   0  16   1   39.20    2.84
   0 -16   1   42.19    2.99
   0  16   1   40.83    2.88
   0 -16   1   40.48    2.95
   0 -16   1   43.36    2.68
   0  16   2   16.92    4.43
   0 -16   2   19.80    2.58
   0  16   2   21.08    2.56
   0 -16   2   20.23    4.29
   0  16   2   17.80    3.75
   0 -16   2   18.35    3.37
   0  16   2   21.75    3.93
   0 -16   2   21.51    2.48
   0  16   2   12.95    2.54
   0  16   2   17.57    2.68
   0 -16   3  107.19    5.17
   0 -16   3  103.77    4.77
   0  16   3   90.78    5.03
   0 -16   3   86.76    7.26
   0  16   3  105.42    7.06
   0  16   3   87.31    4.97
   0  16   3  118.00    7.94
   0 -16   4   19.01    3.40
   0  16   4   18.47    3.69
   0  16   4   26.58    5.27
   0  16   4   27.77    5.37
   0  16   4   22.07    5.02
   0 -16   4   20.92    2.92
   0 -16   5  124.08    6.00
   0 -16   5  114.69    5.57
   0  16   5  108.81    5.58
   0 -16   5  109.13    5.56
   0  16   5  113.91    6.28
   0 -16   6   77.45    4.29
   0  16   6   71.37    4.89
   0 -16   6   75.90    4.07
   0  16   6   72.04    4.80
   0 -16   6   78.15    4.53
   0 -16   7    8.21    1.75
   0  16   7   10.64    2.15
   0  16   7    9.63    2.21
   0 -16   7   11.41    2.03
   0  16   7    5.03    2.04
   0  16   7    9.96    2.07
   0 -18  -7   53.49    2.51
   0 -18  -7   51.01    2.78
   0  18  -7   47.89    2.70
   0  18  -6   47.29    3.43
   0 -18  -6   41.79    3.03
   0 -18  -6   39.25    3.81
   0  18  -5   95.60    5.23
   0 -18  -5   84.23    4.72
   0  18  -4  200.12    8.10
   0 -18  -4  188.08    8.18
   0 -18  -4  183.68    7.77
   0  18  -4  209.69    8.11
   0  18  -4  207.80    8.22
   0  18  -4  191.86    8.83
   0 -18  -4  209.71    7.97
   0  18  -4  208.00    7.86
   0 -18  -4  207.29    8.21
   0  18  -3  147.14    6.28
   0  18  -3  137.84    6.33
   0  18  -3  153.46    6.46
   0 -18  -3  151.39    6.61
   0  18  -3  152.22    6.45
   0 -18  -3  150.43    6.50
   0  18  -3  153.07    7.10
   0 -18  -3  157.68    9.68
   0 -18  -3  151.91    6.55
   0 -18  -3  147.56    6.07
   0 -18  -2  220.62    8.22
   0  18  -2  226.24    8.40
   0 -18  -2  213.43    7.99
   0 -18  -2  216.72    7.92
   0  18  -2  226.69    8.22
   0  18  -2  218.67    8.25
   0  18  -2  204.58   10.84
   0 -18  -2  246.12   11.61
   0  18  -1  263.03    9.59
   0 -18  -1  275.62    9.69
   0  18  -1  279.92    9.57
   0 -18  -1  265.31    9.55
   0  18  -1  282.41    9.76
   0 -18  -1  268.06    9.51
   0  18  -1  262.10    9.37
   0  18  -1  257.42   11.98
   0 -18  -1  264.96   12.12
   0 -18   0  182.01    6.95
   0  18   0  181.12    6.93
   0  18   0  168.32    6.79
   0 -18   0  179.61    6.96
   0  18   0  181.57    9.28
   0 -18   0  180.08    7.67
   0 -18   0  175.65    8.68
   0 -18   0  178.12    6.94
   0 -18   1  172.80    6.80
   0 -18   1  161.62    6.69
   0  18   1  165.83    6.61
   0 -18   1  160.53    7.78
   0  18   1  157.61    7.89
   0 -18   1  170.54    8.73
   0 -18   1  163.77    6.38
   0 -18   1  159.26    6.73
   0  18   1  171.85    6.56
   0  18   2  162.49    6.84
   0  18   2  153.91    8.30
   0 -18   2  148.80    8.17
   0  18   2  164.62    8.72
   0 -18   2  181.05    6.99
   0  18   2  180.82    6.81
   0 -18   2  168.57    6.85
   0  18   2  158.25    6.70
   0 -18   2  157.37    9.27
   0  18   2  181.14    9.79
   0  18   3  134.81    6.44
   0  18   3  139.46    8.37
   0 -18   3  113.42    7.70
   0 -18   3  156.86    6.55
   0 -18   3  139.71    6.24
   0  18   3  144.53    6.42
   0  18   3  132.37    6.59
   0 -18   3  136.80    9.18
   0  18   3  159.50    9.56
   0 -18   4  199.71    8.07
   0  18   4  189.08    8.19
   0  18   4  187.09    8.32
   0  18   4  170.00    9.72
   0  18   5  106.04    6.03
   0 -18   5  120.02    5.75
   0  18   5  101.99    5.43
   0 -18   5   98.79    5.36
   0  18   5  109.99    6.00
   0  18   6   70.91    4.35
   0 -18   6   68.02    3.88
   0  18   6   60.75    4.32
   0  18   6   76.24    4.28
   0 -18   6   67.87    4.02
   0  18   7   49.74    2.49
   0 -18   7   46.37    2.24
   0 -20  -7    5.67    0.87
   0 -20  -6   31.38    2.45
   0 -20  -6   33.54    3.17
   0  20  -6   34.15    2.88
   0 -20  -5   92.83    4.63
   0  20  -5  100.29    5.09
   0 -20  -5  102.46    5.20
   0  20  -5  100.84    5.16
   0  20  -4  214.53    8.47
   0 -20  -4  214.37    8.72
   0 -20  -4  196.21    8.01
   0  20  -4  212.43    8.44
   0 -20  -4  222.41    8.36
   0  20  -4  218.20    9.30
   0  20  -4  223.72    8.26
   0 -20  -4  210.81    8.56
   0  20  -3  188.20    7.65
   0 -20  -3  196.96    7.67
   0  20  -3  178.24    7.65
   0 -20  -3  191.45    7.84
   0 -20  -3  176.23    7.27
   0  20  -3  184.68    7.50
   0 -20  -3  180.89    7.71
   0 -20  -3  186.39    7.26
   0  20  -3  197.33    8.35
   0  20  -3  186.56    7.70
   0  20  -2  216.02    8.31
   0 -20  -2  211.84    8.00
   0  20  -2  210.33    8.50
   0 -20  -2  214.12    8.24
   0  20  -2  226.93    8.61
   0  20  -2  200.38    8.08
   0 -20  -2  208.36    7.93
   0 -20  -2  215.74    8.33
   0  20  -2  213.08   11.15
   0 -20  -2  213.13   11.42
   0 -20  -2  227.38    8.35
   0  20  -2  211.40    8.40
   0  20  -2  223.44    8.16
   0  20  -1   76.76    6.63
   0 -20  -1   73.77    6.48
   0 -20  -1   72.09    4.58
   0 -20  -1   68.51    4.38
   0 -20  -1   67.41    4.12
   0  20  -1   76.84    4.32
   0  20  -1   71.54    4.48
   0 -20  -1   76.87    4.33
   0  20  -1   77.92    4.18
   0  20   0  559.22   21.52
   0 -20   0  572.20   18.77
   0 -20   0  594.17   18.94
   0  20   0  554.31   18.63
   0 -20   0  594.17   18.95
   0  20   0  588.67   18.76
   0  20   0  595.90   18.60
   0 -20   1  199.45    7.89
   0  20   1  191.35    7.55
   0 -20   1  191.50    7.38
   0 -20   1  187.29    7.69
   0 -20   1  190.12    7.75
   0  20   1  180.12    7.50
   0  20   1  198.78    9.90
   0  20   1  203.96   10.47
   0  20   2  146.58    6.45
   0 -20   2  147.20    6.36
   0 -20   2  155.43    6.82
   0  20   2  153.33    6.58
   0 -20   2  138.48    7.75
   0 -20   2  149.95    6.70
   0  20   2  158.57    6.64
   0 -20   2  141.76    8.88
   0 -20   3  217.65   11.87
   0 -20   3  210.53    8.42
   0  20   3  235.36    8.73
   0 -20   3  232.30    8.99
   0 -20   3  217.26    8.71
   0  20   3  246.09    8.83
   0  20   3  244.87    9.05
   0  20   3  195.27   10.49
   0 -20   3  183.75   10.43
   0  20   3  229.16   12.33
   0  20   3  222.88    9.12
   0  20   4  232.62    9.57
   0  20   4  234.32    9.62
   0 -20   4  247.80    9.51
   0  20   4  245.96    9.38
   0 -20   5  211.83    8.41
   0  20   5  224.65    8.64
   0  20   5  212.91    8.29
   0  20   5  213.58    8.70
   0  20   5  223.42    8.48
   0  20   6   26.00    2.26
   0 -20   6   28.40    2.67
   0 -20   6   27.45    2.57
   0  20   6   30.09    2.78
   0  20   6   25.92    2.82
   0 -20   6   27.82    2.42
   0 -20   7   22.92    1.23
   0  20   7   21.11    1.25
   0  22  -6   54.40    2.78
   0 -22  -6   47.62    2.34
   0  22  -5   87.12    4.50
   0 -22  -5   91.67    4.64
   0  22  -5   93.52    4.54
   0 -22  -4  128.46    5.90
   0 -22  -4  107.50    5.17
   0  22  -4  122.20    6.53
   0 -22  -4  117.32    5.56
   0 -22  -4  121.06    5.95
   0  22  -4  114.66    5.27
   0  22  -4  119.71    5.59
   0  22  -3  128.07    6.09
   0 -22  -3  127.31    5.97
   0 -22  -3  121.38    6.11
   0 -22  -3  116.02    5.53
   0  22  -3  124.60    6.78
   0 -22  -3  119.69    5.44
   0 -22  -3  126.30    6.14
   0  22  -3  123.54    5.97
   0  22  -3  123.59    5.63
   0  22  -2  433.73   14.89
   0 -22  -2  430.32   14.48
   0 -22  -2  441.50   14.60
   0 -22  -2  425.72   14.56
   0 -22  -2  418.83   14.23
   0 -22  -2  431.68   14.60
   0  22  -2  426.92   14.49
   0 -22  -2  416.32   14.28
   0  22  -2  446.15   14.84
   0  22  -1  114.24    5.57
   0  22  -1  121.11    6.14
   0 -22  -1  124.00    5.85
   0 -22  -1  122.49    5.72
   0  22  -1  123.55    5.83
   0 -22  -1  119.00    6.16
   0 -22  -1  129.53    6.18
   0  22  -1  115.87    8.27
   0  22  -1  122.94    5.67
   0 -22  -1  125.30    5.84
   0  22  -1  123.80    6.01
   0  22   0 1069.62   32.07
   0  22   0 1040.09   32.06
   0 -22   0  976.81   31.49
   0 -22   0 1068.31   32.04
   0  22   0  955.20   31.47
   0 -22   0 1040.26   31.84
   0  22   0  967.57   31.59
   0 -22   0 1074.30   32.09
   0  22   0 1049.18   31.69
   0  22   0 1034.31   31.52
   0  22   1   73.38    4.64
   0 -22   1   70.57    4.34
   0 -22   1   70.10    4.29
   0  22   1   75.85    7.02
   0 -22   1   71.77    5.03
   0  22   1   70.52    4.53
   0 -22   1   70.22    4.90
   0  22   1   74.73    4.47
   0 -22   2  451.69   15.56
   0  22   2  470.07   15.45
   0 -22   2  471.60   15.65
   0  22   2  450.35   15.47
   0 -22   2  440.87   15.18
   0  22   2  448.72   15.34
   0 -22   3  119.03    6.29
   0  22   3  123.00    5.91
   0 -22   3  118.45    6.08
   0 -22   3  113.55    5.40
   0  22   3  133.72    6.38
   0  22   3  129.34    6.18
   0 -22   4  176.73    7.52
   0 -22   4  175.94    7.36
   0 -22   4  162.28    6.80
   0  22   4  163.33    6.77
   0  22   4  192.41    7.75
   0  22   4  188.89    7.62
   0  22   5   80.22    4.38
   0 -22   5   80.90    4.42
   0  22   5   89.58    4.58
   0  22   5   82.61    4.62
   0 -22   5   79.16    3.94
   0 -22   5   81.43    4.46
   0 -22   6   61.40    2.83
   0  22   6   55.38    2.92
   0 -22   6   52.72    2.75
   0 -22   6   51.87    2.69
   0  22   6   61.01    2.87
   0  22   6   59.41    2.92
   0  22   6   57.14    2.88
   0 -22   6   51.19    2.81
   0  24  -5   37.58    2.79
   0  24  -5   38.55    2.68
   0  24  -5   33.75    2.84
   0 -24  -5   42.37    2.87
   0 -24  -5   36.62    2.94
   0 -24  -4   75.66    4.48
   0  24  -4   79.55    4.10
   0  24  -4   82.76    4.71
   0 -24  -4   72.58    4.10
   0  24  -4   74.01    4.85
   0 -24  -4   77.17    4.42
   0 -24  -3  136.26    6.12
   0 -24  -3  130.82    6.15
   0 -24  -3  118.55    5.45
   0  24  -3  136.91    6.47
   0  24  -3  134.46    5.59
   0 -24  -3  131.90    6.23
   0  24  -3  136.18    6.76
   0  24  -3  133.49    6.10
   0  24  -2  101.86    5.09
   0 -24  -2  108.81    5.51
   0 -24  -2  103.90    4.90
   0 -24  -2  100.89    5.50
   0 -24  -2  104.11    4.94
   0  24  -2  114.10    5.75
   0 -24  -2  110.63    5.52
   0  24  -2  116.66    6.19
   0  24  -2  118.05    6.02
   0 -24  -1  324.71   11.22
   0 -24  -1  326.92   11.41
   0  24  -1  312.99   11.34
   0 -24  -1  321.15   11.67
   0 -24  -1  339.07   11.75
   0 -24  -1  321.22   11.42
   0  24  -1  296.95   10.99
   0  24  -1  308.83   11.32
   0  24  -1  313.53   11.10
   0  24   0  131.88    6.27
   0 -24   0  114.44    5.49
   0 -24   0  115.71    5.50
   0 -24   0  120.05    6.11
   0 -24   0  116.89    5.67
   0  24   0  105.95    5.46
   0  24   0  115.31    5.78
   0 -24   0  122.11    6.00
   0  24   0  118.68    5.47
   0 -24   0  124.16    6.16
   0  24   0  119.01    5.81
   0  24   0  119.82    5.56
   0  24   1  356.01   12.54
   0 -24   1  373.05   12.49
   0  24   1  349.10   12.29
   0  24   1  370.45   12.68
   0 -24   1  332.23   12.12
   0 -24   1  337.94   12.09
   0  24   1  358.88   12.26
   0  24   1  341.70   12.04
   0  24   2  137.15    6.51
   0 -24   2  141.48    6.28
   0  24   2  131.53    5.96
   0 -24   2  138.39    6.57
   0  24   2  133.22    6.46
   0 -24   2  133.63    6.66
   0  24   2  136.21    6.48
   0  24   3  200.39    7.93
   0  24   3  195.87    7.87
   0  24   3  181.73    7.65
   0 -24   3  187.68    7.65
   0 -24   4   43.22    3.72
   0  24   4   49.54    3.82
   0 -24   4   44.75    3.66
   0  24   4   41.32    3.14
   0  24   4   49.48    3.92
   0  24   5   21.35    2.54
   0 -24   5   20.89    2.46
   0 -24   5   18.80    2.46
   0  24   5   29.10    2.58
   0  24   5   25.70    2.59
   0  24   6   28.03    1.47
   0 -24   6   30.02    1.42
   0  26  -5   14.99    1.65
   0  26  -5   16.85    1.82
   0 -26  -5   16.29    1.71
   0 -26  -5   17.69    1.70
   0 -26  -4   59.69    3.27
   0 -26  -4   65.86    3.53
   0  26  -4   61.48    3.09
   0 -26  -3    5.85    2.82
   0 -26  -3    2.83    2.82
   0  26  -3    6.54    3.15
   0 -26  -3    4.52    2.81
   0  26  -3    5.05    2.70
   0  26  -3    2.74    3.20
   0  26  -2  194.34    7.34
   0 -26  -2  196.34    7.65
   0 -26  -2  207.24    7.70
   0  26  -2  208.51    8.11
   0  26  -2  204.05    8.18
   0  26  -2  218.31    8.21
   0  26  -1   61.22    4.59
   0  26  -1   60.60    4.26
   0 -26  -1   61.41    4.19
   0 -26  -1   57.31    4.07
   0  26  -1   60.20    4.31
   0 -26  -1   65.26    4.76
   0  26  -1   59.86    3.70
   0  26  -1   63.38    4.24
   0  26   0  260.94    9.48
   0  26   0  264.07    9.39
   0 -26   0  239.12    8.70
   0 -26   0  241.31    8.85
   0 -26   0  239.73    9.30
   0  26   0  228.01    8.63
   0 -26   0  237.43    9.06
   0  26   0  226.19    8.55
   0  26   0  227.70    8.81
   0  26   0  219.61    8.52
   0  26   1   98.96    5.33
   0 -26   1   90.82    5.07
   0 -26   1   94.24    4.93
   0  26   1  104.21    5.49
   0 -26   1   92.92    4.92
   0 -26   1   89.08    4.42
   0 -26   1   95.18    4.81
   0  26   1   98.31    5.14
   0  26   1   91.25    4.94
   0  26   1   94.44    4.73
   0  26   2  229.33    8.80
   0  26   2  261.43    9.46
   0 -26   2  259.59    9.15
   0 -26   2  239.28    8.92
   0 -26   2  242.89    9.32
   0  26   2  257.75    9.22
   0  26   2  238.17    8.79
   0  26   2  248.05    8.98
   0  26   3    1.21    2.63
   0 -26   3    2.79    2.70
   0  26   3    0.14    2.69
   0 -26   3   -0.29    2.54
   0  26   3    3.63    2.29
   0  26   3    2.55    2.77
   0  26   3    0.06    2.44
   0 -26   4   50.21    3.23
   0  26   4   54.60    3.38
   0 -26   4   52.52    3.30
   0 -26   4   56.02    3.21
   0  26   4   53.40    3.59
   0  26   4   53.46    3.34
   0 -26   5    5.38    1.40
   0  26   5    7.99    1.50
   0  28  -4   27.32    1.63
   0  28  -4   34.29    2.44
   0 -28  -4   32.72    1.89
   0 -28  -4   34.97    2.25
   0 -28  -4   30.85    2.01
   0  28  -3  197.67    6.96
   0 -28  -3  185.23    6.75
   0 -28  -3  188.47    6.89
   0 -28  -3  187.15    6.92
   0  28  -3  206.44    7.23
   0 -28  -3  190.91    7.03
   0  28  -3  186.22    7.18
   0  28  -3  201.55    7.22
   0  28  -2    7.30    2.88
   0 -28  -2   10.04    2.48
   0 -28  -2    7.28    2.62
   0  28  -2    6.39    2.75
   0 -28  -2    7.69    2.82
   0  28  -2    7.22    2.92
   0  28  -2    8.68    2.74
   0  28  -1   17.22    2.90
   0 -28  -1   14.86    2.86
   0 -28  -1   12.93    2.88
   0  28  -1   19.56    2.81
   0 -28  -1   14.56    3.15
   0  28  -1   18.74    3.50
   0  28  -1   13.55    2.67
   0 -28   0   18.71    3.05
   0 -28   0   17.30    3.01
   0  28   0   21.43    3.57
   0  28   0   23.31    3.47
   0 -28   1   60.41    3.79
   0  28   1   57.89    4.17
   0 -28   1   40.59    3.12
   0 -28   1   48.50    3.46
   0 -28   1   58.81    3.79
   0  28   1   47.27    3.68
   0  28   1   48.82    3.41
   0  28   2   13.22    3.00
   0 -28   2   14.71    2.89
   0 -28   2   17.18    2.66
   0  28   2   10.24    2.61
   0 -28   2   13.17    2.67
   0 -28   2   18.71    2.87
   0  28   2   12.25    2.21
   0  28   2   12.15    2.41
   0 -28   3  117.36    4.91
   0  28   3  127.29    5.09
   0 -28   3  120.76    5.16
   0 -28   3  120.67    4.96
   0 -28   3  135.31    5.21
   0  28   3  125.75    5.07
   0 -28   4   23.79    1.85
   0 -28   4   27.37    2.10
   0  28   4   25.31    2.20
   0  30  -4   63.54    2.27
   0 -30  -4   64.89    2.22
   0 -30  -3    6.85    1.49
   0  30  -3    6.58    1.70
   0 -30  -2  123.26    4.75
   0 -30  -2  127.40    4.81
   0  30  -2  121.31    5.03
   0 -30  -2  116.31    4.96
   0  30  -2  126.21    5.05
   0  30  -2  129.52    4.83
   0  30  -1    3.42    2.06
   0 -30  -1    5.25    2.13
   0 -30  -1    5.78    2.14
   0  30  -1    2.61    2.26
   0  30  -1    1.37    1.67
   0  30  -1    0.90    2.55
   0 -30  -1    4.64    2.23
   0  30   0   13.21    2.62
   0 -30   0   16.06    2.33
   0  30   0   13.96    2.75
   0 -30   0    9.86    2.17
   0 -30   0   13.95    2.44
   0 -30   1    3.63    2.17
   0 -30   1    2.43    2.23
   0  30   1    3.45    2.13
   0  30   2   38.15    2.78
   0 -30   2   34.99    2.62
   0 -30   2   32.27    2.39
   0 -30   2   35.51    2.59
   0  30   2   31.87    2.64
   0 -30   3    4.32    1.56
   0 -30   3    4.93    1.56
   0  30   3    4.28    1.77
   0 -30   4   32.11    1.43
   0 -30   4   35.12    1.46
   0  30   4   37.37    1.57
   0 -32  -2    8.09    1.14
   0  32  -2    7.44    1.32
   0 -32  -2    8.92    1.21
   0 -32  -1   18.86    1.67
   0  32  -1   19.28    1.97
   0 -32  -1   17.27    1.61
   0 -32   0    5.49    1.53
   0  32   0    5.45    1.67
   0  32   0    4.43    1.57
   0 -32   0    4.40    1.44
   0 -32   1   23.05    1.79
   0  32   1   18.34    1.54
   0 -32   1   23.07    1.63
   0  32   2    4.36    1.20
   0 -32   2    5.66    1.23
   0 -32   2    4.40    0.95
   0 -32   2    3.96    1.14
   1   1  -9   40.85    1.86
   1  -1  -8   23.32    2.80
   1   1  -8   21.73    2.53
   1  -1  -8   20.39    3.16
   1   1  -8   22.74    3.21
   1  -1  -8   22.51    2.97
   1   1  -8   17.60    3.11
   1  -1  -8   22.44    3.20
   1   1  -7  112.76    5.52
   1  -1  -7  110.34    5.70
   1   1  -7  114.50    5.69
   1  -1  -7  113.35    6.57
   1   1  -7  104.89    6.05
   1  -1  -7  104.96    5.78
   1   1  -7  112.39    6.03
   1  -1  -7   95.34    6.36
   1  -1  -7  114.66    5.05
   1   1  -7  116.96    5.04
   1   1  -6    1.24    2.05
   1  -1  -6    2.71    2.18
   1   1  -6    3.35    3.23
   1   1  -6    0.24    2.73
   1  -1  -6    1.24    3.52
   1   1  -6    2.94    2.89
   1  -1  -6    0.32    5.16
   1  -1  -5  442.19   14.40
   1   1  -5  427.31   14.37
   1  -1  -5  448.09   17.72
   1  -1  -4  176.22    6.73
   1  -1  -4  187.75    8.63
   1   1  -4  168.76    7.01
   1  -1  -4  168.98    7.02
   1  -1  -3   73.07    3.44
   1   1  -3   69.36    2.91
   1  -1  -3   68.46    4.48
   1   1  -3   67.67    3.54
   1  -1  -3   74.74    3.62
   1  -1  -2 3828.90  114.16
   1   1  -2 3801.36  113.73
   1  -1  -2 3889.91  114.69
   1   1  -2 4005.91  114.31
   1  -1  -2 3986.06  114.33
   1   1  -1 1078.97   32.39
   1  -1  -1 1132.12   32.76
   1  -1  -1 1113.45   32.93
   1  -1  -1 1063.84   32.91
   1   1  -1 1171.12   32.83
   1  -1   0  957.24   28.52
   1   1   0  968.11   28.33
   1  -1   1 1089.13   33.02
   1   1   1 1127.86   33.01
   1  -1   2  829.25   25.97
   1  -1   2  853.37   26.46
   1  -1   2  910.43   26.50
   1   1   2  850.84   26.46
   1  -1   3   11.25    2.87
   1  -1   3   10.32    1.66
   1   1   3   15.57    2.89
   1  -1   3   14.72    2.77
   1   1   3   17.32    2.79
   1  -1   4 1191.81   37.33
   1   1   4 1161.19   37.30
   1  -1   4 1157.33   37.07
   1  -1   5   48.84    3.29
   1   1   5   50.92    3.04
   1  -1   5   43.87    2.87
   1  -1   5   41.84    5.32
   1   1   5   54.16    5.59
   1  -1   5   31.28    5.18
   1   1   5   40.25    5.27
   1  -1   6  206.87   11.08
   1   1   6  209.63   11.11
   1  -1   6  204.93   10.93
   1   1   6  192.54   10.65
   1  -1   6  210.92    7.92
   1   1   6  217.65    7.82
   1  -1   6  216.33    8.34
   1   1   6  221.86    8.23
   1  -1   7  221.80    8.21
   1   1   7  223.77    8.10
   1  -1   7  207.09    8.02
   1  -1   8   15.47    2.17
   1   1   8   16.08    2.20
   1  -1   8   11.66    1.89
   1   1   8   13.81    1.86
   1   3  -8   68.78    3.27
   1  -3  -8   68.20    3.95
   1   3  -8   77.71    4.16
   1  -3  -8   70.87    4.13
   1   3  -8   72.73    4.29
   1  -3  -8   60.20    4.11
   1  -3  -8   68.14    3.74
   1  -3  -8   64.99    4.18
   1   3  -8   67.87    4.24
   1  -3  -7    4.63    3.42
   1   3  -7    5.89    2.60
   1  -3  -7    6.35    2.64
   1   3  -7    0.89    3.74
   1  -3  -7    3.55    3.82
   1   3  -7    5.56    3.16
   1  -3  -7    7.12    3.34
   1   3  -7    7.23    3.77
   1   3  -7    3.12    3.38
   1  -3  -7    4.31    3.82
   1  -3  -7    5.24    3.42
   1  -3  -7    6.52    3.19
   1   3  -6  205.58    7.69
   1  -3  -6  195.79    7.59
   1  -3  -6  189.15    7.94
   1   3  -6  199.23    8.54
   1   3  -6  205.90   11.70
   1  -3  -6  200.96    8.57
   1  -3  -6  197.94   11.39
   1   3  -6  193.73    7.91
   1   3  -6  204.03    8.16
   1  -3  -6  197.87    7.58
   1  -3  -6  188.38    7.52
   1   3  -6  191.38    7.30
   1   3  -6  195.42    7.55
   1   3  -5  503.82   16.44
   1   3  -5  504.40   19.83
   1  -3  -5  523.29   19.88
   1  -3  -4   53.56    3.70
   1   3  -4   55.43    4.97
   1  -3  -4   62.02    5.16
   1  -3  -4   60.67    3.90
   1  -3  -3 2064.87   62.58
   1   3  -3 2099.01   63.37
   1  -3  -3 2125.29   63.38
   1  -3  -3 2073.79   62.72
   1  -3  -2   30.72    2.31
   1   3  -2   26.03    2.27
   1  -3  -2   27.92    2.14
   1  -3  -1 2502.28   72.28
   1  -3  -1 2442.55   72.23
   1   3  -1 2396.80   72.25
   1   3  -1 2408.49   72.22
   1   3  -1 2486.05   72.02
   1  -3   0 1709.84   48.89
   1  -3   0 1599.57   48.83
   1   3   0 1657.30   48.58
   1  -3   1  550.93   17.05
   1   3   1  568.75   17.17
   1   3   2 1147.95   34.87
   1  -3   2 1161.78   34.90
   1   3   2 1137.42   34.92
   1  -3   2 1129.28   34.73
   1   3   3  357.08   12.87
   1  -3   3  343.70   11.90
   1   3   3  370.60   12.94
   1  -3   3  370.78   12.91
   1  -3   3  369.69   12.75
   1  -3   4  136.74    5.37
   1  -3   4  146.34    7.43
   1  -3   4  138.76    7.25
   1   3   5  134.03    5.54
   1  -3   5  126.01    5.39
   1  -3   5  130.85    8.10
   1   3   5  146.16    8.35
   1  -3   5  139.15    8.12
   1  -3   6  233.63    8.92
   1   3   6  251.55    8.96
   1  -3   7   35.50    3.04
   1  -3   7   34.57    3.53
   1   3   7   33.02    3.02
   1  -3   7   33.27    3.12
   1  -3   8  134.14    5.13
   1   3   8  129.66    5.08
   1  -5  -8   54.44    3.57
   1  -5  -8   47.19    3.49
   1   5  -8   49.66    3.45
   1  -5  -8   47.34    2.73
   1  -5  -8   48.89    3.48
   1  -5  -8   47.79    3.45
   1   5  -8   56.24    3.55
   1   5  -8   52.51    3.73
   1   5  -7  364.94   12.52
   1  -5  -7  383.81   13.50
   1  -5  -7  374.49   12.86
   1   5  -7  393.83   13.67
   1  -5  -7  387.96   13.62
   1   5  -7  383.98   13.56
   1  -5  -7  372.97   12.96
   1  -5  -7  399.30   13.35
   1  -5  -7  397.43   13.69
   1   5  -7  395.27   13.28
   1   5  -7  379.25   13.62
   1   5  -7  382.77   13.01
   1  -5  -7  383.42   13.31
   1   5  -6   99.68    5.17
   1   5  -6  104.39    4.80
   1  -5  -6   99.44    5.73
   1  -5  -6  100.73    5.09
   1   5  -6  109.32    5.64
   1   5  -6  106.47    5.18
   1  -5  -6  109.63    5.21
   1   5  -6   99.45    8.15
   1  -5  -6  101.79    8.46
   1  -5  -6  103.08    5.35
   1   5  -6  104.99    5.35
   1   5  -6  102.29    5.87
   1  -5  -6  107.70    5.86
   1   5  -5  370.20   12.85
   1  -5  -5  413.69   16.19
   1   5  -5  392.13   16.03
   1  -5  -4  498.08   17.15
   1  -5  -4  534.93   18.41
   1   5  -4  491.53   18.22
   1  -5  -4  502.59   17.54
   1  -5  -3  212.86    8.33
   1   5  -3  194.20    8.19
   1  -5  -3  193.64    8.06
   1   5  -2 2007.48   61.76
   1  -5  -2 2116.70   61.86
   1  -5  -2 2082.90   62.06
   1   5  -1 2503.92   74.00
   1  -5  -1 2518.14   74.03
   1  -5   0 1017.78   29.71
   1   5   0  978.83   29.65
   1   5   0  938.34   29.25
   1  -5   0 1013.47   29.62
   1   5   0  958.49   29.27
   1  -5   0 1021.22   29.26
   1  -5   1 3075.93   85.05
   1  -5   1 2839.22   84.65
   1   5   1 2836.26   84.94
   1   5   1 2817.29   85.02
   1   5   1 2833.89   85.11
   1  -5   2  808.81   24.94
   1   5   2  771.49   25.07
   1  -5   2  828.24   25.11
   1   5   3  805.92   25.70
   1  -5   3  744.13   24.82
   1  -5   3  841.19   25.74
   1   5   3  792.30   25.76
   1  -5   3  820.13   25.70
   1   5   4  431.60   16.06
   1  -5   4  435.22   13.80
   1  -5   4  411.20   15.57
   1   5   4  425.22   13.60
   1  -5   4  420.61   13.65
   1  -5   4  432.70   15.91
   1   5   4  441.44   16.20
   1   5   4  445.37   16.06
   1  -5   4  443.82   16.01
   1   5   5   45.38    5.71
   1  -5   5   38.59    5.27
   1  -5   5   30.61    5.39
   1  -5   5   41.10    3.17
   1  -5   5   39.98    5.18
   1   5   5   52.72    6.04
   1   5   5   41.73    3.13
   1  -5   6  141.07    6.22
   1  -5   6  156.04    6.68
   1   5   6  154.52    6.31
   1  -5   6  158.18    6.36
   1   5   7  112.02    5.18
   1  -5   7   99.61    5.14
   1   5   7  101.03    4.56
   1  -5   7  101.61    4.86
   1  -5   8   39.13    2.61
   1   5   8   44.89    2.64
   1   5   8   43.28    2.64
   1  -7  -8   92.36    4.14
   1   7  -8   80.79    4.00
   1  -7  -8   87.89    3.70
   1  -7  -8   90.99    4.43
   1   7  -8   86.36    4.39
   1  -7  -8   87.47    4.22
   1  -7  -7   73.24    4.65
   1  -7  -7   72.83    4.37
   1   7  -7   75.72    4.77
   1  -7  -7   74.74    4.76
   1   7  -7   62.11    4.09
   1  -7  -7   70.04    4.87
   1  -7  -7   73.32    4.77
   1  -7  -7   74.38    4.47
   1   7  -7   72.85    4.72
   1   7  -7   75.08    4.43
   1  -7  -7   69.45    3.88
   1   7  -7   77.89    4.91
   1  -7  -6  205.80    7.72
   1   7  -6  197.02    8.37
   1  -7  -6  217.55    8.55
   1   7  -6  196.99    7.84
   1  -7  -6  213.61    8.02
   1   7  -6  194.41    8.29
   1   7  -6  188.89    8.14
   1   7  -6  212.32    8.05
   1  -7  -6  218.59    8.24
   1  -7  -6  214.21    8.06
   1   7  -6  191.53    7.90
   1  -7  -6  235.89    8.74
   1   7  -6  210.45    8.52
   1   7  -5  271.42   12.42
   1  -7  -5  283.79   12.50
   1   7  -5  256.35    9.60
   1  -7  -5  278.39   11.67
   1  -7  -4  495.63   17.48
   1   7  -4  458.27   17.42
   1  -7  -4  493.37   17.64
   1  -7  -3  956.54   30.47
   1  -7  -3  950.95   30.18
   1   7  -3  944.09   30.12
   1   7  -2  466.01   15.32
   1  -7  -2  491.77   16.00
   1  -7  -2  484.10   15.27
   1   7  -2  453.34   15.20
   1   7  -1 2080.30   60.87
   1  -7  -1 2129.36   61.23
   1  -7  -1 2028.34   60.16
   1   7  -1 1994.14   60.14
   1  -7   0 2392.66   70.85
   1  -7   0 2296.67   70.82
   1   7   0 2347.50   70.90
   1   7   0 2396.67   70.88
   1  -7   0 2639.67   71.58
   1   7   0 2432.31   71.31
   1  -7   0 2655.22   71.94
   1   7   0 2682.74   72.11
   1  -7   0 2489.75   71.87
   1   7   0 2549.41   71.95
   1  -7   1 5022.00  144.24
   1   7   1 4720.92  144.05
   1   7   1 4833.66  144.20
   1  -7   1 4632.08  143.71
   1   7   1 4952.23  144.23
   1  -7   2 2151.33   65.52
   1   7   2 2193.59   65.81
   1  -7   2 2206.73   65.54
   1   7   3 1683.15   52.17
   1  -7   3 1703.45   51.94
   1  -7   4  259.81   11.03
   1   7   4  257.78    8.69
   1  -7   4  268.98   11.37
   1   7   4  255.19   11.20
   1   7   4  264.43   11.35
   1   7   4  256.55   11.18
   1  -7   4  255.63    8.91
   1  -7   5  120.95    5.56
   1  -7   5  128.38    8.05
   1   7   5  126.54    5.27
   1   7   5  134.76    8.37
   1  -7   5  122.85    8.42
   1  -7   5  116.75    5.25
   1   7   5  127.96    8.26
   1  -7   6   22.39    3.13
   1   7   6   19.47    3.46
   1   7   6   15.22    2.64
   1  -7   7    3.29    2.64
   1  -7   7    4.87    2.92
   1   7   7    5.77    2.72
   1   7   8   35.88    2.43
   1  -7   8   29.71    2.24
   1  -9  -8  142.69    5.13
   1   9  -8  145.64    5.58
   1  -9  -8  141.13    5.41
   1  -9  -7  124.15    5.94
   1  -9  -7  138.75    6.10
   1  -9  -7  120.51    5.77
   1  -9  -7  131.93    5.82
   1   9  -7  120.66    5.68
   1   9  -7  123.73    5.78
   1  -9  -7  133.29    5.60
   1   9  -7  125.80    5.49
   1  -9  -7  132.97    5.83
   1   9  -7  130.81    5.78
   1   9  -7  130.75    6.06
   1   9  -6  121.42    5.84
   1  -9  -6  128.26    5.88
   1   9  -6  119.52    5.62
   1  -9  -6  124.45    5.73
   1   9  -6  128.00    6.13
   1   9  -6  102.41    5.74
   1   9  -6  119.71    5.46
   1  -9  -6  122.17    5.51
   1   9  -6  120.52    5.81
   1  -9  -6  139.71    6.01
   1  -9  -6  124.06    6.15
   1  -9  -5   85.98    4.38
   1  -9  -5   88.80    6.68
   1  -9  -5   85.94    4.45
   1   9  -5   74.42    6.21
   1   9  -5   74.48    4.28
   1  -9  -5   83.32    6.45
   1   9  -5   69.37    4.37
   1  -9  -4  173.75    8.61
   1  -9  -4  157.91    7.98
   1   9  -4  158.45    8.02
   1  -9  -3 1238.04   38.99
   1  -9  -3 1236.00   38.14
   1   9  -3 1204.76   38.06
   1   9  -2  244.91    9.22
   1   9  -2  246.24    8.61
   1  -9  -2  250.32    8.65
   1   9  -1  837.98   26.79
   1   9  -1  827.98   25.48
   1  -9  -1  863.69   25.53
   1  -9   0 1208.90   34.00
   1  -9   0 1179.85   33.51
   1   9   0  995.02   33.03
   1   9   0 1169.77   34.06
   1  -9   0 1050.47   33.75
   1   9   0 1079.72   33.88
   1  -9   1 1483.60   44.95
   1  -9   1 1505.62   45.00
   1   9   1 1501.35   44.67
   1   9   1 1497.56   44.82
   1  -9   1 1418.56   44.33
   1  -9   2  835.51   26.09
   1   9   2  794.24   26.04
   1  -9   2  815.59   25.99
   1  -9   2  834.58   25.91
   1   9   2  801.57   26.12
   1   9   2  808.65   26.28
   1   9   3  845.19   25.70
   1  -9   3  845.06   27.50
   1   9   3  864.68   27.94
   1   9   3  817.72   27.53
   1  -9   3  852.91   27.60
   1  -9   4  360.39   14.12
   1  -9   4  335.00   11.62
   1   9   4  378.46   11.79
   1   9   4  338.23   13.92
   1  -9   4  335.18   11.68
   1  -9   4  361.38   14.01
   1   9   4  347.19   14.14
   1  -9   5  588.09   22.30
   1   9   5  573.28   22.65
   1   9   5  598.32   22.60
   1   9   5  674.67   19.84
   1  -9   5  602.88   19.76
   1  -9   5  629.33   22.81
   1  -9   5  594.10   19.56
   1  -9   6  186.44    7.40
   1   9   6  173.35    7.04
   1   9   6  174.23    7.39
   1   9   7  168.45    6.66
   1  -9   7  180.71    7.09
   1  -9   7  183.47    7.19
   1   9   7  196.78    7.12
   1  -9   8    7.53    1.45
   1   9   8    8.20    1.28
   1  11  -8   83.71    3.39
   1 -11  -8   76.01    3.23
   1 -11  -8   85.79    3.72
   1 -11  -7   42.30    3.95
   1 -11  -7   40.47    3.43
   1 -11  -7   42.26    3.01
   1 -11  -7   42.20    3.02
   1  11  -7   36.41    3.37
   1 -11  -7   38.56    3.63
   1  11  -7   38.65    3.58
   1 -11  -7   44.60    3.83
   1 -11  -6   30.69    3.20
   1 -11  -6   29.02    2.85
   1  11  -6   28.46    3.10
   1 -11  -6   31.89    3.21
   1  11  -6   28.98    3.32
   1  11  -6   22.19    3.06
   1 -11  -6   30.11    3.40
   1  11  -6   32.15    3.86
   1  11  -6   23.82    3.32
   1  11  -6   25.96    3.34
   1 -11  -6   32.43    3.30
   1 -11  -6   35.34    4.27
   1 -11  -5  188.27   10.23
   1  11  -5  178.79    7.13
   1 -11  -5  198.98    7.26
   1  11  -5  191.09    7.46
   1 -11  -5  189.57    7.27
   1  11  -5  191.17    7.74
   1 -11  -5  203.65    7.61
   1  11  -5  166.57    7.39
   1 -11  -5  205.21    7.34
   1  11  -5  171.47    9.22
   1  11  -5  186.68    7.19
   1 -11  -5  184.18    9.29
   1  11  -4  757.21   23.69
   1 -11  -4  747.94   25.11
   1  11  -4  697.09   24.83
   1 -11  -4  795.75   26.46
   1  11  -3   69.83    3.67
   1 -11  -3   73.18    5.48
   1 -11  -3   63.58    4.13
   1  11  -3   69.60    4.22
   1  11  -2  760.60   24.98
   1  11  -2  739.60   23.61
   1 -11  -2  802.13   23.73
   1  11  -1  275.64    9.82
   1 -11  -1  282.06   10.13
   1 -11   0  580.94   17.95
   1 -11   0  571.17   17.34
   1  11   0  481.30   16.79
   1  11   0  552.01   17.96
   1 -11   0  511.07   17.63
   1  11   0  554.24   18.04
   1 -11   1  229.40    9.18
   1 -11   1  228.75    8.44
   1 -11   1  223.28    9.18
   1  11   1  232.81    8.63
   1  11   1  252.09    8.96
   1  11   2  268.00   10.42
   1 -11   2  254.19   10.17
   1 -11   2  248.78   10.06
   1  11   2  260.08   10.18
   1  11   2  272.15   10.50
   1  11   3   31.27    2.50
   1 -11   3   25.94    2.55
   1  11   3   33.52    4.05
   1 -11   3   27.87    4.01
   1 -11   3   35.80    3.96
   1  11   3   31.70    4.24
   1 -11   3   33.10    4.32
   1 -11   4  886.34   30.97
   1 -11   4  873.37   28.21
   1 -11   4  922.26   30.89
   1 -11   4  907.56   30.74
   1  11   4  892.29   30.81
   1  11   4  867.68   30.58
   1  11   4  999.15   28.40
   1  11   5   10.29    3.10
   1 -11   5    4.17    2.98
   1 -11   5    2.34    4.61
   1 -11   5    2.37    4.27
   1  11   5    4.50    4.57
   1 -11   5    2.47    4.32
   1  11   5    2.66    4.69
   1 -11   5    3.68    2.80
   1 -11   6   90.73    5.02
   1  11   6   86.03    4.89
   1 -11   6   93.51    4.62
   1  11   6   95.53    5.13
   1  11   7   43.17    3.81
   1 -11   7   40.56    3.23
   1 -11   7   37.36    3.25
   1  11   7   34.33    3.06
   1  11   7   37.31    2.97
   1  11   8   35.08    1.67
   1  13  -8   12.92    1.06
   1  13  -8   14.45    1.28
   1 -13  -8   14.30    1.26
   1 -13  -8   16.52    1.55
   1 -13  -7    5.71    2.75
   1  13  -7   10.70    2.21
   1  13  -7   12.64    2.84
   1 -13  -7    7.36    2.68
   1 -13  -7    9.33    3.17
   1 -13  -7    9.15    2.44
   1  13  -6    7.89    2.57
   1 -13  -6   12.02    3.66
   1 -13  -6    9.94    2.90
   1 -13  -6   11.93    2.94
   1  13  -6    8.52    2.95
   1  13  -6    4.48    3.30
   1  13  -6    6.25    2.96
   1  13  -5  180.88    7.19
   1 -13  -5  160.49    6.83
   1 -13  -5  171.66    7.29
   1  13  -5  178.89    7.52
   1 -13  -5  180.79   10.18
   1  13  -4  171.10    7.17
   1 -13  -4  158.90    6.41
   1 -13  -3 1769.01   52.02
   1  13  -3 1659.63   48.85
   1 -13  -2    3.33    3.28
   1  13  -2    0.94    2.61
   1  13  -1  893.43   29.41
   1 -13  -1  927.15   29.62
   1 -13   0  173.58    7.51
   1 -13   0  182.36    6.94
   1  13   0  149.20    6.36
   1 -13   0  168.73    7.48
   1  13   0  168.54    7.59
   1  13   0  177.95    7.80
   1 -13   1  285.32   11.02
   1  13   1  269.53   11.01
   1 -13   1  271.61   10.19
   1  13   1  295.68   11.24
   1  13   1  306.61   10.48
   1 -13   1  262.15   10.29
   1  13   1  292.74   10.61
   1 -13   2  557.43   19.53
   1 -13   2  508.77   19.44
   1  13   2  605.63   19.60
   1  13   2  606.13   19.80
   1 -13   2  592.38   17.84
   1  13   2  534.47   17.83
   1 -13   3  485.33   17.62
   1 -13   3  474.36   17.65
   1  13   3  504.46   17.84
   1  13   3  468.12   17.25
   1 -13   3  472.42   15.46
   1 -13   3  461.39   15.22
   1  13   3  478.32   15.32
   1 -13   4    4.16    2.73
   1 -13   4    8.89    4.50
   1 -13   4    6.31    4.18
   1  13   4    6.71    4.16
   1  13   4    7.55    4.30
   1  13   4    5.32    2.80
   1 -13   5  304.90   11.20
   1 -13   5  304.38   11.01
   1 -13   5  274.02   13.38
   1  13   5  306.30   10.83
   1  13   5  316.95   11.11
   1 -13   6   20.34    3.30
   1  13   6   19.32    4.13
   1  13   6   17.43    3.25
   1  13   6   15.98    3.29
   1 -13   6   19.98    2.92
   1 -13   7  216.07    7.60
   1  13   7  205.10    7.69
   1  13   7  206.08    7.35
   1  13   7  213.90    7.92
   1 -13   7  203.54    7.43
   1  13   8    2.21    0.82
   1 -15  -7  131.71    5.58
   1  15  -7  144.96    5.69
   1 -15  -7  133.58    5.24
   1 -15  -7  128.54    5.70
   1 -15  -6  132.76    6.06
   1  15  -6  157.61    6.65
   1  15  -6  155.43    6.31
   1 -15  -6  123.47    5.73
   1 -15  -5  188.05    7.80
   1  15  -5  191.61    7.61
   1 -15  -5  169.21    7.17
   1  15  -4    9.39    2.67
   1 -15  -4    7.57    2.82
   1  15  -4    8.11    2.79
   1  15  -4    5.92    3.46
   1 -15  -4    5.26    2.44
   1 -15  -4    2.95    4.46
   1  15  -3   37.60    2.93
   1  15  -3   33.71    3.54
   1 -15  -3   39.42    3.10
   1  15  -2  747.40   23.82
   1  15  -2  797.42   23.73
   1  15  -2  675.85   25.77
   1 -15  -2  870.37   27.12
   1 -15  -2  763.72   23.67
   1  15  -1  723.86   23.24
   1 -15  -1  721.74   23.33
   1 -15  -1  629.95   20.77
   1  15  -1  654.71   20.81
   1  15  -1  698.36   20.95
   1 -15   0  369.17   12.94
   1  15   0  403.60   14.52
   1  15   0  391.96   14.49
   1 -15   0  392.57   12.49
   1 -15   0  380.60   12.46
   1  15   0  385.73   12.36
   1  15   0  354.13   12.82
   1 -15   1  268.11   11.22
   1 -15   1  283.83    9.57
   1  15   1  277.48    9.46
   1 -15   1  260.59   10.32
   1  15   1  276.66   11.41
   1  15   1  294.38   11.93
   1 -15   1  291.45    9.58
   1  15   1  271.42   10.47
   1 -15   1  261.46   10.43
   1  15   1  276.12   10.69
   1 -15   2   26.66    4.35
   1  15   2   43.86    4.24
   1  15   2   29.10    2.89
   1 -15   2   37.26    4.69
   1 -15   2   41.30    2.99
   1  15   2   40.79    3.08
   1 -15   3  491.90   15.72
   1  15   3  459.39   15.68
   1  15   3  516.32   19.00
   1 -15   3  463.33   17.87
   1 -15   3  421.81   17.92
   1  15   3  493.05   17.95
   1  15   3  453.43   17.34
   1 -15   3  480.09   18.55
   1 -15   4  319.72   11.24
   1  15   4  340.15   11.73
   1  15   4  286.42   13.15
   1  15   4  323.45   14.53
   1  15   4  293.41   13.30
   1 -15   4  290.07   13.51
   1 -15   4  260.22   13.62
   1 -15   4  323.41   11.27
   1  15   4  306.69   11.08
   1 -15   5  130.69    6.35
   1  15   5  138.14    6.95
   1 -15   5  125.74    6.28
   1  15   5  127.10    6.10
   1  15   5  121.57    5.96
   1  15   6  156.76    7.09
   1 -15   6  143.21    6.35
   1 -15   6  145.29    6.18
   1 -15   6  154.51    6.56
   1  15   6  152.52    6.43
   1  15   7   65.78    3.62
   1 -15   7   67.71    3.11
   1  15   7   62.11    3.49
   1 -15   7   74.58    3.50
   1 -15   7   78.84    3.45
   1  15   7   63.38    3.31
   1 -17  -7   67.74    3.55
   1  17  -7   70.20    3.57
   1 -17  -6   29.03    2.63
   1 -17  -6   22.28    3.15
   1  17  -6   26.85    3.23
   1  17  -5   25.79    3.73
   1 -17  -5   22.05    2.97
   1  17  -5   27.75    3.34
   1 -17  -5   25.18    3.95
   1 -17  -5   18.29    3.25
   1 -17  -4    2.02    3.04
   1 -17  -4    0.23    2.37
   1 -17  -4    0.29    2.96
   1 -17  -4   -3.14    4.59
   1  17  -4    1.30    2.90
   1  17  -4    1.53    3.71
   1 -17  -4    2.60    2.72
   1  17  -3  111.69    5.03
   1 -17  -3  111.14    5.22
   1 -17  -3  102.29    4.60
   1  17  -2    8.69    2.61
   1  17  -2   11.43    3.99
   1 -17  -2   17.00    4.65
   1  17  -2   10.46    2.34
   1 -17  -2   14.53    2.10
   1 -17  -2   10.93    2.67
   1 -17  -2   10.18    2.19
   1 -17  -2   10.75    1.95
   1 -17  -1  246.35    8.91
   1 -17  -1  244.33    8.87
   1  17  -1  263.84    9.06
   1 -17  -1  251.22    9.05
   1 -17  -1  236.78    8.91
   1  17  -1  250.79    8.97
   1 -17  -1  263.75   11.48
   1 -17   0  268.66    9.55
   1  17   0  278.49    9.49
   1  17   0  298.25   12.01
   1 -17   0  267.57    9.54
   1 -17   0  269.01    9.49
   1 -17   1  258.01   10.93
   1 -17   1  253.35    8.99
   1  17   1  256.66   11.04
   1  17   1  273.45   11.51
   1  17   1  239.15    9.77
   1 -17   1  237.92    9.85
   1  17   1  248.12   10.09
   1 -17   1  250.22    9.07
   1 -17   1  242.25    8.68
   1  17   1  249.87    8.85
   1  17   2  278.35   10.18
   1  17   2  296.42   11.81
   1 -17   2  237.75   11.19
   1 -17   2  308.31   10.25
   1  17   2  297.90   10.19
   1  17   2  260.81   12.51
   1 -17   2  293.36   12.53
   1  17   3   89.56    5.37
   1  17   3  100.26    6.96
   1  17   3   91.94    6.42
   1 -17   3  109.08    5.35
   1  17   3   91.12    5.38
   1  17   3   82.08    7.31
   1  17   3  116.06    8.21
   1 -17   3  103.39    7.79
   1 -17   4  287.48   10.64
   1 -17   4  324.98   11.02
   1  17   4  284.75   11.13
   1  17   4  288.35   12.83
   1 -17   4  319.84   11.02
   1  17   4  288.48   11.20
   1 -17   4  282.72   13.96
   1  17   4  280.11   12.68
   1  17   5   15.23    4.14
   1 -17   5   13.57    3.20
   1  17   5    6.74    3.91
   1 -17   5   15.61    3.45
   1  17   5   18.70    3.44
   1 -17   5   14.69    3.61
   1  17   6   33.51    3.59
   1  17   6   33.62    3.46
   1 -17   6   38.20    3.04
   1 -17   6   32.61    3.00
   1 -17   6   35.09    3.26
   1  17   6   33.76    3.38
   1 -17   7  223.73    7.37
   1  17   7  223.22    7.33
   1  19  -7    1.74    1.59
   1 -19  -7    4.16    1.49
   1  19  -6  147.98    6.25
   1 -19  -6  150.49    6.05
   1  19  -6  160.00    6.40
   1 -19  -5   19.08    2.66
   1  19  -5   18.86    3.29
   1  19  -5   21.37    3.30
   1 -19  -5   18.93    3.18
   1 -19  -5   17.75    3.83
   1 -19  -5   16.71    3.87
   1  19  -5   20.46    3.33
   1 -19  -4    4.55    2.45
   1  19  -4    4.66    3.15
   1 -19  -4    2.47    3.31
   1  19  -4    3.68    2.91
   1  19  -4   -2.29    4.26
   1 -19  -4    2.95    2.85
   1 -19  -4   -0.68    3.25
   1 -19  -3   24.99    3.06
   1  19  -3   32.26    3.19
   1 -19  -3   31.80    3.48
   1  19  -3   26.54    3.35
   1 -19  -3   33.42    3.48
   1  19  -3   29.47    3.35
   1 -19  -3   31.04    3.60
   1 -19  -3   27.57    2.76
   1  19  -3   29.06    3.12
   1 -19  -3   30.99    5.78
   1  19  -2   56.39    4.00
   1  19  -2   50.24    5.78
   1 -19  -2   44.79    6.36
   1 -19  -2   59.43    4.16
   1 -19  -2   54.76    3.65
   1 -19  -2   56.36    3.47
   1  19  -2   55.98    3.64
   1 -19  -2   53.33    3.43
   1  19  -1  141.77    6.16
   1 -19  -1  144.03    6.03
   1  19  -1  141.43    6.01
   1 -19  -1  139.91    6.28
   1 -19  -1  141.71    6.21
   1 -19  -1  139.83    5.97
   1  19  -1  149.89    5.89
   1  19  -1  152.03    6.13
   1  19  -1  151.39    8.47
   1  19   0  648.22   20.23
   1 -19   0  632.33   20.49
   1 -19   0  624.63   20.35
   1 -19   0  642.07   20.54
   1  19   0  674.59   20.29
   1 -19   0  581.11   21.99
   1  19   0  637.96   23.13
   1 -19   1  218.61    8.20
   1  19   1  199.88    7.87
   1  19   1  208.63   10.12
   1  19   1  219.89   10.76
   1 -19   1  195.65    7.69
   1  19   1  212.28    7.95
   1 -19   1  212.10    8.21
   1  19   2  199.56    7.94
   1 -19   2  174.34    8.87
   1 -19   2  213.97    8.10
   1  19   2  194.74   10.15
   1  19   2  205.22   10.90
   1 -19   2  197.19   10.25
   1  19   3   12.77    2.99
   1  19   3   18.49    3.62
   1 -19   3   12.98    3.52
   1 -19   3   14.32    2.86
   1  19   3   14.17    3.70
   1 -19   3    7.41    4.58
   1  19   3   14.60    5.18
   1  19   4   95.95    5.94
   1 -19   4  109.02    5.78
   1 -19   4   98.77    5.34
   1 -19   4  102.77    5.64
   1  19   4  110.09    6.03
   1  19   5   14.67    3.59
   1 -19   5   12.76    2.93
   1  19   5   12.96    3.72
   1 -19   5   11.36    3.26
   1  19   5   10.67    3.19
   1 -19   5   10.16    3.29
   1 -19   6   98.19    4.57
   1  19   6  116.36    4.85
   1  19   6  103.93    4.80
   1 -19   6   99.98    4.52
   1 -19   6  102.75    4.58
   1 -19   6  105.33    4.21
   1 -19   6  102.18    4.64
   1  19   6  109.80    4.75
   1 -19   7   10.94    1.20
   1  19   7    9.84    1.10
   1 -21  -7   86.07    3.12
   1  21  -7   97.87    3.20
   1  21  -6    9.36    2.29
   1  21  -6    7.52    2.22
   1 -21  -6    8.95    2.53
   1 -21  -6    9.54    2.20
   1  21  -5  136.85    6.05
   1 -21  -5  143.93    6.39
   1 -21  -5  138.75    6.26
   1 -21  -5  139.96    5.93
   1  21  -5  142.55    6.24
   1  21  -5  144.50    6.17
   1 -21  -4    2.22    3.42
   1 -21  -4    3.08    2.40
   1 -21  -4    0.75    3.11
   1  21  -4    0.19    3.25
   1 -21  -4   -3.79    2.95
   1  21  -4    2.15    2.59
   1 -21  -4    2.77    3.38
   1  21  -4    3.70    3.00
   1 -21  -3   16.64    3.41
   1 -21  -3   13.45    3.15
   1 -21  -3   16.44    3.54
   1  21  -3   16.55    2.98
   1  21  -3   10.82    3.06
   1  21  -2   30.28    3.60
   1  21  -2   29.69    3.60
   1 -21  -2   28.65    3.35
   1  21  -2   28.59    3.61
   1 -21  -2   23.95    2.91
   1 -21  -2   26.45    3.28
   1 -21  -2   22.45    2.86
   1 -21  -2   26.88    2.92
   1 -21  -2   26.94    3.16
   1  21  -2   23.76    4.91
   1  21  -2   31.01    3.70
   1  21  -1  155.01    6.70
   1 -21  -1  157.86    6.54
   1 -21  -1  158.52    6.75
   1 -21  -1  161.11    6.54
   1 -21  -1  161.41    6.72
   1  21  -1  156.13    6.34
   1  21  -1  157.69    6.64
   1 -21  -1  157.05    6.99
   1 -21  -1  158.82    6.94
   1  21  -1  154.69    9.17
   1  21  -1  152.68    6.75
   1 -21   0   51.03    4.04
   1  21   0   54.68    3.72
   1  21   0   45.13    3.82
   1  21   0   48.21    3.61
   1 -21   0   47.27    3.54
   1 -21   0   52.88    4.14
   1 -21   0   48.42    3.54
   1 -21   0   47.48    4.00
   1  21   0   46.05    5.73
   1 -21   0   45.03    4.98
   1  21   0   48.39    3.71
   1  21   1  425.58   14.15
   1 -21   1  402.48   13.83
   1  21   1  399.58   13.78
   1 -21   1  433.09   14.09
   1 -21   1  432.62   14.36
   1 -21   1  403.15   13.75
   1  21   1  413.44   17.11
   1  21   1  419.72   14.08
   1 -21   1  381.90   13.46
   1 -21   2   98.70    4.90
   1  21   2  101.22    5.35
   1 -21   2   99.15    5.31
   1 -21   2  103.23    5.44
   1 -21   2   98.08    5.60
   1 -21   2   98.84    4.91
   1  21   2  108.26    5.59
   1  21   2   99.86    7.54
   1  21   2  103.17    7.97
   1 -21   2   98.33    7.21
   1  21   3   65.39    4.89
   1 -21   3   66.41    4.08
   1  21   3   57.75    4.22
   1 -21   3   56.29    4.19
   1 -21   3   59.23    4.72
   1 -21   4   19.19    3.50
   1  21   4   28.47    4.14
   1  21   4   22.70    3.87
   1 -21   4   22.09    3.12
   1  21   4   20.78    2.96
   1 -21   4   24.15    3.50
   1 -21   5   38.47    3.44
   1  21   5   45.84    3.67
   1  21   5   32.42    3.42
   1 -21   5   33.10    3.26
   1 -21   5   39.11    2.94
   1 -21   6   43.00    2.56
   1 -21   6   41.52    2.50
   1  21   6   45.87    2.71
   1  21   6   45.28    2.75
   1 -21   6   44.36    2.61
   1 -21   6   47.24    2.78
   1 -21   6   46.47    2.46
   1  23  -6   33.41    2.14
   1 -23  -6   29.86    2.00
   1 -23  -6   30.77    2.09
   1  23  -5   42.72    3.34
   1 -23  -5   44.17    3.41
   1 -23  -5   47.08    3.57
   1 -23  -5   43.43    3.01
   1  23  -5   41.47    3.18
   1  23  -5   44.26    3.21
   1 -23  -4   88.49    4.99
   1 -23  -4   87.56    4.93
   1 -23  -4   86.56    4.69
   1 -23  -4   86.34    4.85
   1  23  -4   87.57    4.66
   1  23  -4   92.66    5.09
   1 -23  -3   19.56    3.51
   1  23  -3   15.72    2.89
   1 -23  -3   17.10    3.57
   1 -23  -3   16.77    3.37
   1  23  -3   12.57    3.14
   1 -23  -2   64.38    3.78
   1 -23  -2   74.61    4.50
   1  23  -2   78.25    4.89
   1  23  -2   73.82    4.92
   1  23  -2   63.06    4.02
   1 -23  -2   67.07    4.14
   1 -23  -2   66.10    4.40
   1 -23  -1   18.56    3.05
   1  23  -1   18.39    3.15
   1 -23  -1   17.20    2.85
   1 -23  -1   15.41    3.15
   1 -23  -1   16.57    3.07
   1  23  -1   18.54    3.22
   1 -23  -1   18.07    3.77
   1  23  -1   16.61    3.20
   1  23  -1   17.28    3.34
   1  23   0  396.24   13.20
   1 -23   0  387.04   13.26
   1  23   0  401.21   13.73
   1 -23   0  371.23   12.93
   1 -23   0  386.37   13.25
   1 -23   0  399.18   13.27
   1 -23   0  407.00   13.83
   1  23   0  389.37   13.81
   1 -23   0  391.63   13.57
   1  23   0  385.58   13.28
   1  23   0  382.43   13.28
   1  23   0  400.27   13.38
   1  23   1   18.53    3.65
   1 -23   1   15.38    2.73
   1 -23   1   15.33    3.19
   1  23   1   11.63    3.16
   1 -23   1   14.67    2.94
   1  23   1   10.65    3.20
   1  23   1   13.86    3.00
   1 -23   1   14.09    3.62
   1 -23   1   13.70    3.32
   1 -23   2   64.91    4.65
   1  23   2   68.38    4.50
   1  23   2   60.81    4.63
   1 -23   2   60.98    4.43
   1 -23   2   58.05    3.83
   1  23   2   60.59    4.05
   1  23   3  129.71    6.17
   1 -23   3  127.62    5.67
   1 -23   3  125.06    6.18
   1  23   3  134.48    6.44
   1  23   3  127.18    6.03
   1 -23   3  119.80    6.09
   1 -23   3  123.76    5.65
   1  23   4  185.20    7.33
   1 -23   4  174.91    7.36
   1 -23   4  177.80    6.80
   1  23   4  200.49    7.53
   1  23   4  182.38    7.48
   1  23   4  170.34    6.82
   1 -23   4  185.28    7.41
   1 -23   4  178.52    7.02
   1 -23   5   87.12    4.24
   1  23   5   89.96    4.09
   1 -23   5   87.43    4.16
   1 -23   5   79.38    3.71
   1  23   5   98.01    4.23
   1  23   5   82.69    4.18
   1 -23   5   80.53    4.05
   1 -23   5   86.75    3.80
   1  23   6   24.61    1.60
   1 -23   6   20.65    1.57
   1  23   6   22.03    1.70
   1  25  -6    2.77    0.82
   1 -25  -6    3.23    0.73
   1  25  -5  125.84    4.89
   1  25  -5  131.20    4.99
   1 -25  -5  124.83    4.82
   1 -25  -5  128.76    4.98
   1 -25  -5  123.15    4.56
   1 -25  -4   20.06    2.65
   1  25  -4   21.21    2.54
   1  25  -4   25.01    3.26
   1 -25  -4   22.38    2.93
   1 -25  -4   20.65    2.83
   1 -25  -3  655.90   20.41
   1 -25  -3  635.99   20.28
   1  25  -3  637.08   20.56
   1 -25  -3  628.70   20.42
   1  25  -3  631.85   20.59
   1  25  -3  629.94   20.37
   1  25  -2   15.48    2.80
   1 -25  -2   15.06    2.66
   1 -25  -2   18.71    3.38
   1 -25  -2   10.30    2.98
   1  25  -2   15.19    3.53
   1  25  -2   15.16    3.52
   1  25  -2   13.31    3.41
   1  25  -1   12.45    3.87
   1  25  -1   10.45    3.17
   1 -25  -1   13.07    2.55
   1 -25  -1    8.36    3.03
   1 -25  -1   12.77    2.98
   1  25  -1   15.30    3.41
   1 -25  -1   16.19    3.74
   1  25  -1   10.63    3.06
   1  25  -1   12.44    3.25
   1  25   0    6.12    3.52
   1  25   0    8.87    3.44
   1 -25   0    8.55    2.96
   1 -25   0    8.47    2.43
   1 -25   0    6.26    2.97
   1 -25   0    9.46    2.66
   1 -25   0    6.95    3.01
   1  25   0    8.04    2.87
   1 -25   0    6.59    3.28
   1  25   0    6.48    2.76
   1  25   0    9.42    3.11
   1  25   1   74.85    4.76
   1 -25   1   73.45    4.65
   1  25   1   79.52    5.11
   1 -25   1   75.52    4.57
   1 -25   1   72.60    4.00
   1 -25   1   72.72    4.34
   1  25   1   74.08    4.55
   1  25   1   70.21    4.29
   1  25   1   74.74    4.56
   1 -25   2    6.21    2.51
   1  25   2   10.81    3.40
   1 -25   2   11.20    3.15
   1  25   2   11.96    3.16
   1 -25   2    7.35    2.84
   1 -25   2   12.51    3.23
   1  25   2   13.27    2.78
   1  25   2   10.90    2.76
   1  25   3   89.76    4.86
   1 -25   3   97.60    4.97
   1  25   3   91.26    4.89
   1 -25   3   97.39    4.90
   1  25   3   90.78    4.44
   1 -25   3   93.37    4.42
   1 -25   4   38.18    3.24
   1  25   4   36.79    3.05
   1 -25   4   32.66    2.99
   1 -25   4   32.64    2.86
   1 -25   4   32.64    2.56
   1  25   4   34.20    3.32
   1  25   5   42.23    2.44
   1 -25   5   40.49    2.40
   1 -25   5   36.25    1.81
   1 -25   5   43.79    2.35
   1 -25   5   43.06    2.52
   1  27  -5   14.98    1.26
   1  27  -5   17.53    1.55
   1  27  -5   19.27    1.51
   1 -27  -5   15.05    1.51
   1 -27  -5   14.49    1.22
   1 -27  -4  165.26    6.08
   1  27  -4  170.85    5.99
   1 -27  -4  165.11    6.01
   1 -27  -4  183.84    6.37
   1 -27  -4  180.12    6.24
   1 -27  -3   38.65    3.30
   1 -27  -3   32.96    3.03
   1  27  -3   36.46    3.51
   1 -27  -3   31.92    3.13
   1  27  -3   36.51    3.50
   1  27  -3   38.39    3.19
   1 -27  -3   35.75    2.82
   1  27  -2  494.04   16.70
   1 -27  -2  516.57   17.01
   1 -27  -2  528.23   16.96
   1  27  -2  562.74   17.37
   1 -27  -2  532.65   17.33
   1  27  -2  545.21   17.30
   1  27  -2  545.18   17.38
   1  27  -1   28.53    3.88
   1 -27  -1   29.87    3.23
   1 -27  -1   31.09    2.77
   1  27  -1   30.74    3.36
   1 -27  -1   27.89    3.19
   1  27  -1   27.40    3.34
   1 -27  -1   31.98    3.77
   1  27  -1   31.77    3.25
   1  27  -1   24.16    3.12
   1 -27   0   98.91    4.68
   1 -27   0  111.89    5.09
   1 -27   0  102.03    4.62
   1  27   0  106.23    5.57
   1 -27   0  105.05    5.21
   1 -27   0  103.45    5.32
   1  27   0  103.87    5.02
   1  27   0  121.91    5.84
   1  27   1   21.53    3.30
   1 -27   1   12.53    2.81
   1 -27   1   18.59    2.96
   1 -27   1   17.38    2.49
   1  27   1   12.99    3.49
   1 -27   1   15.12    3.01
   1 -27   1   14.02    2.66
   1  27   1   15.75    2.56
   1  27   1   15.12    2.85
   1  27   2  118.26    5.53
   1 -27   2  111.77    4.67
   1 -27   2  112.69    5.21
   1 -27   2  102.11    4.80
   1  27   2  110.96    5.07
   1 -27   2  115.21    5.32
   1  27   2  105.14    4.77
   1  27   2  118.26    5.09
   1 -27   3    8.84    2.56
   1  27   3    9.72    2.37
   1 -27   3    9.37    2.29
   1  27   3   11.85    2.50
   1 -27   3    7.87    2.52
   1 -27   3    5.69    2.01
   1  27   3    9.95    2.28
   1  27   4   72.98    3.35
   1  27   4   75.78    3.73
   1 -27   4   75.82    3.49
   1 -27   4   75.60    3.30
   1  27   5    2.06    0.97
   1  27   5    1.50    0.82
   1 -27   5    2.08    0.87
   1 -27   5    1.92    0.74
   1 -27   5    1.95    0.79
   1  29  -4   51.97    2.51
   1 -29  -4   53.26    2.39
   1 -29  -4   48.05    2.18
   1 -29  -3  227.37    7.70
   1 -29  -3  219.05    7.58
   1  29  -3  232.99    7.91
   1 -29  -3  207.45    7.71
   1  29  -3  241.10    7.94
   1  29  -3  236.99    7.71
   1 -29  -2   51.51    3.25
   1 -29  -2   49.09    3.07
   1  29  -2   39.11    3.16
   1 -29  -2   47.74    3.35
   1  29  -2   46.26    3.26
   1  29  -2   49.89    3.45
   1 -29  -1  108.59    4.82
   1  29  -1  113.40    4.76
   1 -29  -1  108.43    5.20
   1  29  -1  114.00    4.98
   1 -29  -1  114.72    5.04
   1  29   0  148.29    6.13
   1 -29   0  149.19    5.85
   1 -29   0  143.29    5.68
   1 -29   0  133.01    5.79
   1  29   0  151.99    6.27
   1  29   0  138.55    5.54
   1  29   1  107.07    4.72
   1  29   1  101.91    4.49
   1  29   1  112.79    4.92
   1 -29   1  104.51    4.54
   1 -29   1  116.12    4.76
   1  29   2  102.92    4.82
   1  29   2  111.49    4.91
   1 -29   2  118.40    4.66
   1  29   2  105.30    4.34
   1  29   3   65.30    3.41
   1 -29   3   71.71    3.24
   1 -29   3   65.89    3.28
   1 -29   3   71.75    3.20
   1  29   4   12.84    1.36
   1 -29   4   11.40    1.16
   1 -29   4   11.85    1.27
   1  31  -3   11.68    1.28
   1 -31  -3   11.04    1.21
   1 -31  -3    9.84    1.34
   1 -31  -2   15.52    1.78
   1  31  -2   13.18    1.94
   1 -31  -2   12.79    1.59
   1  31  -2   12.73    1.59
   1 -31  -2   14.55    1.83
   1 -31  -1   82.33    3.55
   1 -31  -1   84.15    3.74
   1 -31  -1   83.00    3.70
   1 -31   0   62.49    3.07
   1  31   0   73.32    3.51
   1  31   0   67.43    3.40
   1 -31   0   61.85    3.22
   1  31   1   45.67    2.56
   1 -31   1   43.99    2.53
   1  31   2   45.75    2.45
   1 -31   2   42.76    2.24
   1  31   2   44.10    2.28
   1 -31   3   41.33    1.81
   1 -31   3   38.23    1.65
   1  31   3   40.95    1.80
   1  33  -1   20.03    1.39
   1 -33  -1   15.59    1.17
   1 -33   0   61.15    2.28
   1  33   0   59.37    2.35
   1 -33   1   64.12    2.34
   2   0  -9   -0.53    0.93
   2   0  -9    1.84    1.26
   2   0  -8  310.98   11.82
   2   0  -8  346.41   11.12
   2   0  -8  355.97   11.80
   2   0  -8  317.18   11.87
   2   0  -8  358.41   11.48
   2   0  -7    2.86    4.02
   2   0  -7    0.22    2.55
   2   0  -7    2.15    3.13
   2   0  -7    0.10    3.49
   2   0  -7    3.84    4.03
   2   0  -7    2.59    3.30
   2   0  -6  880.36   27.60
   2   0  -6  856.27   27.80
   2   0  -6  879.39   31.93
   2   0  -6  903.78   28.29
   2   0  -6  899.32   28.25
   2   0  -6  896.69   27.68
   2   0  -6  882.98   27.44
   2   0  -5    1.57    2.21
   2   0  -5   -0.29    2.61
   2   0  -5    4.31    4.11
   2   0  -5    0.08    2.48
   2   0  -4  821.72   27.07
   2   0  -4  900.82   28.54
   2   0  -3    2.27    1.75
   2   0  -3   -0.35    2.39
   2   0  -2 9331.76  284.69
   2   0  -2 9753.19  284.71
   2   0  -2 9999.00  284.45
   2   0  -2 9688.02  283.84
   2   0  -1    1.98    1.20
   2   0  -1    0.87    0.77
   2   0   0  191.04    6.29
   2   0   0  214.90    6.37
   2   0   1   -0.34    1.18
   2   0   1    1.65    1.19
   2   0   2  315.17   10.63
   2   0   2  317.36   10.88
   2   0   3    1.07    2.76
   2   0   3   -2.27    3.04
   2   0   4  595.50   18.63
   2   0   4  633.44   21.21
   2   0   4  619.05   20.64
   2   0   4  585.08   18.67
   2   0   5    2.41    4.00
   2   0   5    3.56    4.33
   2   0   5    1.06    2.40
   2   0   6    5.41    3.19
   2   0   6   10.50    2.85
   2   0   7    5.12    2.86
   2   0   7    3.12    2.64
   2   0   8    2.39    1.42
   2   0   8    4.12    1.69
   2   2  -9   27.20    1.70
   2   2  -9   27.21    1.65
   2  -2  -9   31.65    1.79
   2  -2  -8   46.61    3.53
   2   2  -8   49.14    3.13
   2  -2  -8   50.94    3.88
   2   2  -8   44.89    3.82
   2  -2  -8   48.99    3.01
   2   2  -8   44.20    2.85
   2  -2  -8   55.03    3.71
   2  -2  -8   49.07    3.89
   2   2  -8   41.11    3.79
   2  -2  -8   45.93    3.49
   2   2  -8   39.05    3.73
   2   2  -7  792.80   25.16
   2  -2  -7  794.24   25.43
   2  -2  -7  818.82   26.01
   2  -2  -7  790.43   25.10
   2   2  -7  782.49   24.99
   2  -2  -7  854.20   25.52
   2  -2  -7  823.75   26.08
   2   2  -7  799.50   25.57
   2  -2  -7  793.28   25.53
   2   2  -6    2.76    2.55
   2  -2  -6    3.24    2.74
   2  -2  -6    4.21    3.56
   2   2  -6    7.12    5.01
   2  -2  -6    9.89    5.25
   2  -2  -6    4.56    2.92
   2   2  -6    4.00    2.88
   2   2  -6    5.19    3.61
   2  -2  -6    5.50    3.70
   2  -2  -6    2.00    2.66
   2   2  -6    6.43    2.50
   2  -2  -6    4.23    2.50
   2   2  -5 1051.57   32.76
   2  -2  -5 1050.06   34.23
   2   2  -5 1060.38   36.10
   2  -2  -5 1094.56   33.15
   2   2  -5 1067.18   33.13
   2  -2  -5 1172.51   36.53
   2  -2  -4  849.13   27.02
   2   2  -4  796.07   25.70
   2  -2  -4  770.77   25.61
   2  -2  -4  801.49   25.03
   2  -2  -3 1244.18   39.04
   2   2  -3 1266.48   38.46
   2  -2  -3 1229.45   38.44
   2  -2  -3 1271.96   38.09
   2  -2  -2   51.79    3.14
   2  -2  -2   56.12    3.22
   2   2  -2   53.85    2.89
   2  -2  -2   51.52    2.72
   2  -2  -1 1868.81   55.76
   2   2  -1 1861.37   55.82
   2   2  -1 1798.41   55.66
   2  -2  -1 1874.89   55.18
   2  -2  -1 1957.18   55.59
   2  -2   0 1199.75   31.71
   2   2   0 1102.18   31.30
   2   2   1  163.69    5.88
   2  -2   1  170.57    6.14
   2  -2   1  175.25    5.86
   2   2   1  171.97    6.03
   2   2   2  569.03   18.23
   2  -2   2  559.76   18.03
   2   2   2  569.18   18.32
   2  -2   2  577.70   18.04
   2   2   3    8.16    2.88
   2  -2   3    6.86    2.01
   2  -2   3    5.32    2.46
   2  -2   3    6.19    2.94
   2   2   4   60.70    5.36
   2  -2   4   64.70    3.28
   2   2   4   73.45    5.69
   2  -2   4   63.29    5.12
   2   2   4   59.01    3.18
   2  -2   5   50.89    5.90
   2  -2   5   43.77    5.55
   2   2   5   44.63    5.35
   2   2   5   40.00    5.64
   2  -2   5   47.33    3.32
   2  -2   5   45.57    3.37
   2   2   5   45.79    3.28
   2   2   5   47.54    3.55
   2  -2   6   58.13    4.05
   2   2   6   50.42    3.49
   2  -2   6   59.10    4.28
   2   2   6   62.27    4.20
   2  -2   7   24.75    2.69
   2  -2   7   22.22    3.08
   2  -2   7   28.54    3.27
   2   2   7   25.74    3.01
   2   2   7   27.41    2.74
   2   2   8    8.11    1.67
   2  -2   8    6.99    1.70
   2   2   8    9.18    1.76
   2   4  -9   24.98    1.56
   2   4  -9   27.27    1.43
   2  -4  -9   24.74    1.43
   2  -4  -8   45.64    3.56
   2  -4  -8   45.73    3.69
   2   4  -8   45.84    3.62
   2  -4  -8   39.80    2.95
   2  -4  -8   43.17    3.45
   2  -4  -8   46.29    3.61
   2   4  -8   49.36    3.69
   2   4  -8   44.08    3.74
   2  -4  -8   38.07    3.01
   2   4  -7   34.05    3.17
   2  -4  -7   32.40    3.95
   2   4  -7   32.78    3.16
   2  -4  -7   28.93    3.44
   2   4  -7   31.32    4.23
   2  -4  -7   32.30    4.22
   2  -4  -7   35.39    3.68
   2   4  -7   30.79    3.73
   2  -4  -7   30.01    4.17
   2  -4  -7   37.53    4.01
   2   4  -7   33.95    3.96
   2   4  -7   31.64    4.32
   2   4  -7   23.68    3.91
   2  -4  -7   30.92    3.50
   2   4  -6  175.72    6.83
   2  -4  -6  178.71    7.15
   2   4  -6  175.94    7.13
   2  -4  -6  164.69    7.08
   2   4  -6  180.26    6.89
   2  -4  -6  173.38    7.17
   2   4  -6  182.44    7.80
   2  -4  -6  180.63    7.72
   2  -4  -6  163.78    6.75
   2  -4  -6  180.40   10.63
   2  -4  -6  169.21    7.34
   2   4  -6  199.12   10.70
   2   4  -6  180.68    7.78
   2   4  -6  175.39    7.28
   2   4  -6  180.26   10.58
   2  -4  -6  194.77    7.89
   2  -4  -6  173.79   10.29
   2   4  -6  165.56    7.18
   2  -4  -6  172.71    7.07
   2  -4  -5   68.66    6.06
   2  -4  -5   71.72    4.23
   2   4  -5   61.52    6.11
   2   4  -5   65.08    3.97
   2   4  -5   65.35    3.72
   2  -4  -5   72.39    4.97
   2  -4  -4  577.13   20.04
   2  -4  -4  604.83   19.92
   2  -4  -4  629.53   21.17
   2   4  -4  610.52   21.10
   2  -4  -3  531.88   17.52
   2   4  -3  521.06   17.98
   2  -4  -3  552.64   18.08
   2  -4  -2 1839.16   55.02
   2  -4  -2 1857.35   55.08
   2   4  -2 1800.80   55.00
   2   4  -1 3052.76   92.29
   2   4  -1 3047.79   92.77
   2  -4  -1 3251.11   92.81
   2  -4  -1 3180.66   92.77
   2   4  -1 3137.86   92.85
   2   4  -1 2999.49   92.70
   2  -4   0  903.27   24.55
   2  -4   0  865.34   24.40
   2   4   1  726.81   22.40
   2  -4   1  753.68   22.43
   2   4   1  723.71   22.33
   2  -4   2  300.72   10.62
   2  -4   2  304.81   10.39
   2   4   2  301.25   10.54
   2   4   2  312.19   10.67
   2  -4   2  285.36   10.13
   2   4   2  317.73   10.49
   2  -4   2  276.59   10.27
   2   4   3  657.88   21.63
   2  -4   3  607.12   20.91
   2  -4   3  675.78   21.87
   2   4   3  672.76   21.79
   2  -4   3  671.93   21.52
   2  -4   4  251.14    8.91
   2  -4   4  256.09   10.72
   2   4   4  269.82    8.92
   2  -4   4  268.48   11.32
   2  -4   4  277.56   11.22
   2   4   4  286.56   11.52
   2  -4   4  247.96    8.74
   2   4   4  255.98    8.69
   2  -4   5   96.19    7.20
   2   4   5   92.94    7.39
   2  -4   5  100.58    7.56
   2  -4   5   95.47    4.80
   2  -4   5   94.58    6.81
   2   4   5  101.36    4.86
   2  -4   5  102.26    4.99
   2   4   5   93.44    4.42
   2  -4   6  111.99    5.47
   2  -4   6  117.68    5.87
   2   4   6  114.66    5.44
   2   4   6  107.24    5.12
   2  -4   6  102.87    5.35
   2  -4   7   78.43    4.08
   2  -4   7   75.28    4.07
   2   4   7   67.04    3.99
   2   4   7   83.12    4.48
   2  -4   7   75.99    4.38
   2   4   7   79.05    4.02
   2  -4   8   70.84    3.10
   2   4   8   66.44    3.11
   2  -6  -8   38.89    3.11
   2   6  -8   37.51    3.09
   2  -6  -8   33.78    2.76
   2  -6  -8   30.47    2.99
   2  -6  -8   36.77    3.34
   2   6  -8   39.71    3.40
   2   6  -7   36.43    3.00
   2  -6  -7   39.18    4.18
   2  -6  -7   39.78    3.78
   2   6  -7   38.80    3.23
   2  -6  -7   38.43    4.10
   2   6  -7   36.34    4.08
   2  -6  -7   38.47    3.74
   2  -6  -7   45.01    3.84
   2   6  -7   37.26    3.62
   2  -6  -7   38.75    4.10
   2   6  -7   41.20    4.13
   2  -6  -7   35.17    3.28
   2   6  -7   31.04    3.11
   2   6  -7   40.49    3.96
   2   6  -6    3.48    2.61
   2   6  -6    0.82    2.27
   2  -6  -6    2.09    2.90
   2   6  -6    1.31    2.68
   2  -6  -6    3.93    3.16
   2   6  -6    1.81    3.26
   2  -6  -6    1.11    4.04
   2   6  -6    1.95    4.06
   2  -6  -6    2.98    2.72
   2   6  -6    2.79    2.76
   2  -6  -6    2.02    4.75
   2   6  -6   -0.29    4.53
   2  -6  -6    3.40    2.47
   2   6  -6    4.45    3.18
   2  -6  -6    1.38    3.24
   2   6  -6    4.95    2.84
   2   6  -6    3.26    2.87
   2  -6  -6   -0.24    2.38
   2   6  -6    3.70    2.53
   2   6  -5   54.55    3.64
   2  -6  -5   57.86    3.77
   2   6  -5   51.96    3.35
   2  -6  -5   53.62    4.68
   2   6  -5   52.55    5.61
   2  -6  -5   54.32    3.72
   2  -6  -5   54.52    5.70
   2   6  -5   52.84    3.73
   2  -6  -4  205.23    8.73
   2  -6  -4  207.91    8.79
   2  -6  -4  206.43    7.24
   2  -6  -4  209.78    9.31
   2   6  -4  213.25    9.38
   2   6  -4  185.13    7.10
   2  -6  -3 1591.54   48.91
   2  -6  -3 1656.66   48.99
   2   6  -3 1536.20   48.79
   2   6  -2  122.14    4.85
   2  -6  -2  129.42    5.70
   2   6  -2  132.54    5.35
   2  -6  -2  138.19    5.42
   2   6  -2  125.87    5.27
   2  -6  -2  128.33    5.24
   2   6  -1 5201.75  158.88
   2  -6  -1 5511.30  159.45
   2  -6  -1 5520.65  158.89
   2   6  -1 5289.49  158.86
   2  -6  -1 5487.40  158.93
   2  -6  -1 5422.15  158.91
   2   6  -1 5481.12  158.95
   2   6  -1 5407.06  158.87
   2  -6   0  536.30   17.26
   2   6   0  541.20   17.21
   2  -6   0  565.36   17.22
   2   6   1 1241.18   38.92
   2  -6   1 1331.53   39.49
   2   6   1 1256.43   39.12
   2   6   2   36.47    2.96
   2  -6   2   38.71    2.88
   2   6   2   33.55    2.82
   2  -6   3  458.29   15.51
   2   6   3  419.44   15.29
   2   6   3  438.99   15.52
   2  -6   3  474.71   15.75
   2   6   3  415.89   15.16
   2  -6   3  409.63   14.76
   2  -6   3  413.96   14.99
   2  -6   4   25.46    2.66
   2  -6   4   35.06    4.33
   2  -6   4   39.71    4.90
   2  -6   4   29.70    4.55
   2  -6   4   29.23    2.47
   2   6   4   28.92    4.42
   2   6   4   23.59    2.45
   2  -6   5  280.14   10.02
   2  -6   5  268.61   12.38
   2   6   5  294.96    9.88
   2  -6   5  265.82    9.84
   2  -6   5  273.06    9.64
   2   6   5  274.91    9.83
   2   6   5  287.97   12.97
   2   6   5  279.82   12.53
   2   6   6   32.91    3.29
   2  -6   6   28.77    3.85
   2   6   6   29.92    3.30
   2   6   6   33.06    3.90
   2   6   6   28.24    3.35
   2  -6   6   26.45    3.29
   2  -6   7  184.90    7.02
   2  -6   7  199.61    7.35
   2   6   7  209.45    7.56
   2  -6   7  202.80    7.60
   2   6   7  185.66    6.99
   2  -6   8    0.74    1.17
   2   6   8    1.60    1.57
   2  -8  -8   99.11    4.40
   2   8  -8  101.40    4.71
   2  -8  -8  102.64    4.34
   2  -8  -7   31.16    3.68
   2  -8  -7   37.93    3.69
   2   8  -7   39.19    3.63
   2  -8  -7   33.03    3.61
   2  -8  -7   36.44    3.39
   2  -8  -7   39.56    3.67
   2   8  -7   31.70    3.32
   2   8  -7   36.48    3.68
   2   8  -7   34.61    3.71
   2  -8  -7   30.89    2.79
   2   8  -7   32.23    3.27
   2   8  -6   12.92    3.10
   2  -8  -6   11.63    2.67
   2   8  -6    6.31    4.31
   2   8  -6    8.70    2.65
   2  -8  -6    9.96    4.11
   2  -8  -6   11.11    2.69
   2  -8  -6   10.02    3.13
   2   8  -6    9.21    3.12
   2  -8  -6   10.78    2.54
   2   8  -6    7.21    3.10
   2  -8  -6    9.65    3.12
   2   8  -6    8.69    2.77
   2   8  -6    9.18    2.99
   2  -8  -6   11.41    2.37
   2   8  -6    9.13    2.69
   2  -8  -6   12.74    2.77
   2   8  -5   69.01    4.11
   2  -8  -5   73.21    4.09
   2  -8  -5   66.91    5.45
   2  -8  -5   74.18    5.61
   2   8  -5   60.39    3.72
   2  -8  -5   77.87    4.16
   2   8  -5   75.17    4.15
   2  -8  -5   73.96    6.05
   2   8  -5   67.35    6.08
   2  -8  -5   86.69    6.37
   2   8  -5   75.27    6.11
   2  -8  -4  626.61   20.93
   2   8  -4  543.15   18.48
   2  -8  -4  615.41   18.64
   2  -8  -4  633.08   20.95
   2   8  -4  613.13   20.84
   2  -8  -4  613.01   18.66
   2   8  -4  582.36   18.60
   2  -8  -3  124.67    5.75
   2  -8  -3  122.54    5.93
   2   8  -3  115.97    5.68
   2   8  -3  121.88    5.88
   2  -8  -3  115.50    6.23
   2   8  -2 1405.25   42.12
   2  -8  -2 1414.80   42.14
   2   8  -2 1338.69   42.09
   2  -8  -2 1413.25   42.98
   2   8  -1  278.29    9.30
   2  -8  -1  286.36    9.40
   2  -8  -1  302.03    9.36
   2   8  -1  286.70    9.37
   2   8  -1  270.45    9.79
   2  -8  -1  287.79   10.32
   2  -8   0 2238.26   62.82
   2   8   0 2041.20   61.97
   2  -8   0 2131.25   62.17
   2   8   0 2076.20   62.24
   2  -8   0 2113.73   62.19
   2   8   0 2031.48   62.85
   2  -8   0 2165.10   62.90
   2   8   0 2043.68   62.79
   2  -8   1  159.39    6.47
   2  -8   1  153.78    5.98
   2   8   1  154.94    5.99
   2   8   1  150.73    6.14
   2  -8   1  147.28    5.90
   2  -8   2  278.61   10.07
   2   8   2  264.90    9.94
   2  -8   2  271.22   10.24
   2   8   2  260.76    9.80
   2  -8   3   55.12    3.06
   2  -8   3   55.14    4.42
   2  -8   3   56.36    4.74
   2   8   3   56.34    4.46
   2   8   3   57.40    4.82
   2   8   3   49.87    4.41
   2   8   3   52.96    4.24
   2  -8   3   58.53    3.06
   2  -8   4  662.76   20.89
   2  -8   4  676.54   23.18
   2   8   4  674.72   23.37
   2  -8   4  669.96   23.36
   2   8   4  686.70   23.54
   2   8   4  653.83   20.59
   2  -8   4  644.44   20.80
   2   8   4  645.82   23.06
   2   8   4  676.96   23.23
   2   8   5  245.81   11.59
   2   8   5  223.68   11.57
   2  -8   5  240.37    9.03
   2  -8   5  246.14   11.71
   2  -8   5  244.55   11.86
   2  -8   5  232.96    8.76
   2   8   5  266.28    9.16
   2   8   5  254.27    8.82
   2  -8   5  221.44    8.67
   2   8   5  228.15    8.84
   2  -8   6  207.26    8.25
   2   8   6  208.74    8.14
   2  -8   6  201.27    8.43
   2   8   6  217.23    8.10
   2   8   6  215.62    7.92
   2  -8   6  198.80    7.89
   2   8   7    7.47    2.61
   2  -8   7   10.35    2.79
   2  -8   7    8.72    2.57
   2   8   7   12.61    2.35
   2  -8   8   85.65    3.40
   2   8   8   89.39    3.43
   2 -10  -8   23.94    2.53
   2 -10  -8   21.29    2.23
   2  10  -8   25.13    2.39
   2  10  -8   23.34    1.82
   2 -10  -7   33.79    3.36
   2 -10  -7   45.49    4.10
   2 -10  -7   40.86    3.35
   2  10  -7   36.05    3.19
   2 -10  -7   35.29    3.18
   2 -10  -7   39.36    3.93
   2 -10  -7   36.08    3.78
   2  10  -7   35.75    3.52
   2  10  -7   37.14    3.54
   2  10  -6   54.32    3.58
   2  10  -6   56.19    3.92
   2 -10  -6   55.63    3.63
   2 -10  -6   56.89    3.96
   2  10  -6   56.46    3.83
   2 -10  -6   62.45    4.11
   2  10  -6   60.88    4.05
   2 -10  -6   54.31    3.60
   2  10  -6   59.21    4.05
   2 -10  -6   64.72    4.12
   2  10  -6   57.66    4.37
   2  10  -6   55.99    4.06
   2 -10  -5  289.18   13.13
   2  10  -5  299.99   10.66
   2 -10  -5  311.23   10.71
   2 -10  -5  303.53   13.29
   2  10  -5  324.64   13.19
   2 -10  -5  315.25   13.11
   2  10  -5  316.36   10.73
   2 -10  -5  310.39   10.72
   2  10  -4   58.64    3.09
   2 -10  -4   67.00    4.98
   2  10  -4   56.50    4.69
   2  10  -4   51.06    3.07
   2  10  -4   57.19    4.65
   2 -10  -4   57.61    4.50
   2 -10  -4   66.32    5.55
   2  10  -4   56.82    3.63
   2  10  -4   59.03    3.63
   2 -10  -3  407.59   15.30
   2  10  -3  402.05   14.12
   2 -10  -3  414.14   14.19
   2  10  -2  529.08   18.30
   2  10  -2  571.18   17.80
   2 -10  -2  568.71   17.82
   2  10  -1  111.63    5.21
   2 -10  -1  108.00    5.68
   2 -10   0  647.96   18.68
   2  10   0  555.49   17.46
   2 -10   0  679.94   17.98
   2 -10   0  579.09   18.50
   2  10   0  635.24   18.82
   2  10   0  604.91   18.74
   2 -10   0  531.20   17.13
   2  10   0  577.36   17.27
   2 -10   0  518.01   17.16
   2  10   0  551.84   17.30
   2 -10   1  120.30    5.08
   2 -10   1  115.51    5.67
   2  10   1  112.83    4.95
   2  10   2  558.58   18.43
   2 -10   2  557.77   18.58
   2 -10   2  527.15   18.00
   2  10   2  516.65   17.92
   2  10   2  558.71   18.41
   2 -10   3  810.54   26.76
   2 -10   3  793.37   24.74
   2  10   3  797.10   24.66
   2  10   3  785.16   24.45
   2 -10   3  849.34   27.04
   2 -10   3  806.54   26.33
   2  10   3  759.36   26.38
   2  10   3  800.32   26.34
   2  10   3  830.75   26.89
   2 -10   3  817.71   24.80
   2 -10   4  188.05    7.42
   2 -10   4  182.99    9.69
   2  10   4  211.27    7.51
   2  10   4  189.78    7.10
   2 -10   4  172.49    9.63
   2  10   4  179.92    9.51
   2  10   4  176.92    9.70
   2  10   4  193.82    9.51
   2  10   4  194.91    9.66
   2 -10   4  192.16    7.47
   2 -10   5  617.31   19.84
   2 -10   5  583.66   22.61
   2 -10   5  594.28   22.74
   2 -10   5  595.97   22.32
   2  10   5  583.69   22.72
   2  10   5  569.01   22.25
   2  10   5  587.10   22.65
   2  10   5  605.83   19.31
   2  10   5  681.51   19.99
   2 -10   5  593.70   19.58
   2 -10   6   58.51    4.41
   2  10   6   63.07    4.28
   2  10   6   71.17    4.68
   2 -10   6   61.36    4.28
   2  10   7  450.54   14.21
   2 -10   7  422.26   13.86
   2 -10   7  438.74   14.18
   2  10   7  439.26   13.93
   2  10   8    2.68    1.10
   2  12  -8  113.84    4.43
   2  12  -8  115.69    4.24
   2 -12  -8  116.15    4.43
   2 -12  -8  118.85    4.49
   2 -12  -7   -0.34    2.19
   2  12  -7    1.78    2.78
   2 -12  -7    1.78    2.68
   2  12  -7    3.32    2.43
   2 -12  -7    2.27    3.16
   2 -12  -7   -0.18    2.31
   2  12  -6  106.44    4.79
   2  12  -6  104.34    5.14
   2  12  -6  101.06    4.77
   2  12  -6   91.20    5.32
   2  12  -6  105.35    5.61
   2 -12  -6  103.38    5.29
   2  12  -6   99.39    5.05
   2 -12  -5  237.44   11.58
   2  12  -5  230.40    8.71
   2  12  -5  219.81    8.35
   2  12  -5  232.09    8.95
   2 -12  -5  250.09    9.13
   2 -12  -5  228.81    8.96
   2 -12  -5  238.35    8.87
   2 -12  -5  236.09   11.56
   2  12  -4  258.35    9.78
   2  12  -4  268.51    9.89
   2 -12  -4  272.39   12.22
   2 -12  -4  278.60   10.92
   2 -12  -3   24.25    2.30
   2 -12  -3   25.02    2.69
   2 -12  -3   25.58    4.26
   2  12  -3   24.87    2.67
   2  12  -3   26.10    2.48
   2  12  -2   54.30    4.10
   2 -12  -2   58.84    3.01
   2  12  -1  742.52   24.61
   2 -12  -1  776.30   25.08
   2 -12   0 2307.23   65.44
   2  12   0 1941.04   64.00
   2 -12   0 2396.86   64.65
   2 -12   0 2080.06   65.24
   2  12   0 2280.60   65.65
   2  12   0 2174.39   65.62
   2 -12   1  301.99   11.43
   2  12   1  307.49   10.82
   2 -12   1  303.38   10.96
   2  12   1  306.01   11.64
   2  12   2 1864.91   58.72
   2 -12   2 2107.65   61.02
   2 -12   2 1917.10   60.41
   2  12   2 2068.99   60.54
   2  12   2 1962.15   60.02
   2 -12   2 2062.17   58.98
   2  12   2 1961.97   59.03
   2  12   3  990.49   33.12
   2 -12   3 1060.83   33.89
   2 -12   3 1002.37   33.30
   2 -12   3 1037.08   31.51
   2  12   3 1041.38   31.38
   2  12   3 1028.65   33.77
   2  12   3  982.85   32.96
   2 -12   4  540.59   17.26
   2 -12   4  519.13   19.94
   2 -12   4  507.43   19.48
   2  12   4  474.45   19.19
   2  12   4  497.27   19.80
   2  12   4  515.76   19.32
   2  12   4  557.83   20.25
   2  12   4  541.26   17.21
   2 -12   5  237.28    9.25
   2  12   5  255.21    9.57
   2  12   5  238.29    9.07
   2 -12   5  248.80    9.45
   2 -12   6   25.50    3.47
   2  12   6   24.62    4.34
   2 -12   6   20.30    2.88
   2 -12   6   21.71    3.67
   2 -12   6   25.02    3.07
   2  12   6   22.20    3.51
   2  12   6   25.70    3.51
   2 -12   7   74.21    3.79
   2  12   7   81.58    3.79
   2  12   7   77.84    4.29
   2 -14  -8   33.09    1.90
   2  14  -8   26.94    1.51
   2 -14  -7  198.96    7.63
   2  14  -7  205.90    7.56
   2  14  -7  198.25    6.91
   2 -14  -7  178.80    6.91
   2 -14  -7  200.33    7.18
   2  14  -6   38.90    3.05
   2  14  -6   39.12    3.48
   2  14  -6   38.50    3.98
   2  14  -6   42.26    4.09
   2 -14  -6   34.62    3.34
   2 -14  -6   28.17    4.07
   2 -14  -6   41.41    3.93
   2 -14  -5  341.06   15.32
   2 -14  -5  346.24   12.45
   2 -14  -5  364.03   12.66
   2 -14  -5  349.03   12.45
   2  14  -5  348.73   12.27
   2 -14  -4   35.99    5.39
   2 -14  -4   29.65    2.82
   2  14  -4   32.90    3.74
   2  14  -4   28.29    3.26
   2 -14  -3  531.98   16.77
   2  14  -3  544.88   16.97
   2  14  -2  252.10    8.97
   2 -14  -2  271.20   11.44
   2 -14  -2  261.57    8.88
   2  14  -2  261.10    8.87
   2 -14  -1   18.39    2.18
   2  14  -1   15.08    3.00
   2 -14  -1   14.09    3.44
   2 -14   0  736.81   25.56
   2  14   0  805.49   25.96
   2  14   0  800.65   26.14
   2 -14   0  809.13   25.75
   2 -14   1  546.60   18.37
   2 -14   1  529.17   16.54
   2 -14   1  565.10   16.71
   2  14   1  533.54   16.63
   2  14   1  497.58   16.42
   2  14   1  539.36   17.40
   2  14   1  516.26   18.36
   2 -14   1  504.99   17.57
   2  14   1  553.10   18.71
   2  14   1  522.28   16.50
   2 -14   2  269.23   11.20
   2  14   2  246.23    9.20
   2 -14   2  288.54    9.22
   2 -14   2  207.40   10.47
   2  14   2  277.59   10.69
   2  14   2  272.73   10.22
   2  14   2  229.80    9.02
   2  14   2  288.16   11.54
   2 -14   3  183.95    7.23
   2  14   3  175.27    7.38
   2  14   3  174.88    7.00
   2  14   3  167.96    8.40
   2 -14   3  168.90    9.29
   2 -14   3  163.85    8.86
   2  14   3  170.65    8.38
   2 -14   4  540.31   17.45
   2 -14   4  505.09   20.20
   2 -14   4  485.69   19.85
   2  14   4  491.45   19.36
   2  14   4  502.97   20.03
   2 -14   4  526.64   17.34
   2  14   4  576.59   18.07
   2  14   4  492.69   19.22
   2  14   4  519.07   17.23
   2  14   4  539.60   17.41
   2  14   5  304.24   11.55
   2 -14   5  300.64   10.85
   2 -14   5  287.01   10.69
   2  14   5  288.00   10.77
   2  14   5  276.94   10.41
   2  14   6  127.31    6.56
   2 -14   6  136.69    5.72
   2 -14   6  135.42    6.08
   2  14   6  137.87    6.04
   2  14   7   32.74    2.69
   2 -14   7   30.11    2.37
   2 -14   7   30.91    2.36
   2 -14   7   33.70    2.36
   2  14   7   27.32    2.38
   2 -16  -7   67.40    4.00
   2 -16  -7   73.75    3.98
   2 -16  -7   70.25    3.35
   2  16  -7   77.55    3.90
   2  16  -7   68.43    3.23
   2  16  -6  146.84    6.89
   2 -16  -6  157.41    6.14
   2 -16  -6  147.36    6.72
   2 -16  -6  156.65    7.00
   2  16  -5  110.41    5.60
   2  16  -5  115.10    5.43
   2  16  -5  110.52    5.86
   2 -16  -5  105.60    4.75
   2 -16  -5  104.97    5.95
   2 -16  -5  106.95    5.81
   2 -16  -5  106.88    5.65
   2 -16  -4  206.23    8.26
   2 -16  -4  194.19    8.21
   2  16  -4  225.98    8.25
   2 -16  -4  193.25    8.15
   2 -16  -4  217.09    8.01
   2  16  -4  222.49    8.35
   2  16  -4  174.04    8.55
   2  16  -4  224.04    8.32
   2 -16  -4  223.71   11.31
   2  16  -3  231.00    7.97
   2 -16  -3  209.57    7.74
   2  16  -2  116.39    7.25
   2 -16  -2  158.19    8.56
   2  16  -2  134.92    5.94
   2 -16  -2  133.09    5.36
   2  16  -2  147.02    5.77
   2 -16  -2  137.38    5.74
   2 -16  -2  140.23    5.50
   2 -16  -2  136.37    5.42
   2  16  -1  790.00   25.68
   2  16  -1  811.31   23.51
   2 -16  -1  729.74   23.19
   2  16  -1  746.88   23.17
   2 -16  -1  766.88   23.39
   2 -16  -1  735.18   23.29
   2  16  -1  713.11   23.14
   2 -16  -1  745.67   23.24
   2 -16   0  316.52   12.97
   2  16   0  353.53   13.37
   2  16   0  363.85   13.64
   2 -16   0  332.79   11.22
   2 -16   0  327.41   11.46
   2  16   0  354.82   11.32
   2  16   0  330.27   11.21
   2 -16   0  343.71   11.50
   2  16   0  355.45   11.39
   2 -16   0  345.72   11.43
   2 -16   1   62.05    4.59
   2  16   1   63.47    5.26
   2  16   1   66.52    5.40
   2 -16   1   69.16    3.66
   2 -16   1   68.75    3.74
   2 -16   1   59.87    5.02
   2  16   1   59.71    4.12
   2 -16   1   60.96    4.02
   2  16   1   59.85    3.66
   2 -16   1   65.64    3.49
   2  16   1   70.73    3.73
   2  16   2  321.07   13.66
   2  16   2  369.03   14.46
   2  16   2  347.70   11.71
   2 -16   2  363.20   14.09
   2  16   2  346.83   12.65
   2  16   2  337.81   11.56
   2  16   2  339.64   11.61
   2 -16   3  167.42    9.58
   2 -16   3  175.81    7.02
   2  16   3  146.12    7.14
   2  16   3  165.64    8.24
   2  16   3  162.92    8.16
   2 -16   4   72.83    7.06
   2 -16   4   74.74    4.88
   2  16   4   72.91    5.60
   2  16   4   75.93    6.92
   2 -16   4   83.96    5.17
   2  16   4   81.37    4.85
   2 -16   4   73.70    4.99
   2  16   5  261.54   10.78
   2 -16   5  276.96   10.33
   2 -16   5  288.55   10.34
   2 -16   5  271.49   10.38
   2  16   5  270.39   10.03
   2  16   6   17.78    3.37
   2 -16   6   19.52    2.59
   2  16   6   17.04    3.07
   2 -16   6   17.09    2.89
   2 -16   6   17.08    2.96
   2 -16   7  139.25    4.73
   2  16   7  140.04    4.92
   2 -18  -7   53.91    3.08
   2 -18  -7   53.43    3.02
   2 -18  -7   51.83    2.53
   2  18  -7   56.33    3.09
   2 -18  -6   52.45    3.34
   2 -18  -6   51.38    3.98
   2 -18  -6   59.06    4.22
   2  18  -6   57.93    4.13
   2  18  -5   66.80    4.36
   2  18  -5   60.35    4.40
   2  18  -5   71.12    4.59
   2 -18  -5   73.72    4.81
   2 -18  -5   61.65    4.97
   2 -18  -5   62.58    4.61
   2 -18  -4   30.26    3.65
   2 -18  -4   34.52    3.99
   2 -18  -4   29.68    3.74
   2 -18  -4   35.17    3.48
   2  18  -4   35.98    3.63
   2  18  -4   29.26    4.35
   2  18  -4   35.89    3.74
   2  18  -3  151.20    6.38
   2 -18  -3  150.84    6.63
   2  18  -3  141.94    6.88
   2  18  -3  163.49    6.58
   2 -18  -3  159.90    6.53
   2 -18  -3  147.59    6.62
   2  18  -2  798.71   29.03
   2 -18  -2  852.91   26.73
   2 -18  -2  867.89   26.53
   2 -18  -2  812.88   26.37
   2  18  -2  864.06   26.62
   2  18  -2  912.41   26.95
   2  18  -1  315.15   11.17
   2 -18  -1  333.43   11.48
   2 -18  -1  322.93   11.34
   2 -18  -1  320.18   11.25
   2  18  -1  334.48   11.28
   2  18  -1  328.52   11.18
   2 -18   0  330.02   11.40
   2 -18   0  328.12   11.21
   2 -18   0  325.68   11.44
   2  18   0  342.37   11.27
   2  18   0  317.39   11.28
   2  18   0  353.57   11.22
   2  18   0  351.06   13.86
   2 -18   0  310.38   13.08
   2  18   1  171.80    9.03
   2  18   1  183.46    9.61
   2 -18   1  171.95    6.83
   2  18   1  182.11    7.02
   2  18   1  176.50    7.02
   2 -18   1  185.64    7.06
   2 -18   1  167.22    7.23
   2 -18   1  192.26    9.03
   2 -18   2   29.41    3.40
   2  18   2   33.61    3.48
   2  18   2   36.47    5.29
   2  18   2   32.93    4.88
   2  18   2   24.54    3.29
   2 -18   2   30.64    4.95
   2 -18   3   33.59    5.73
   2  18   3   43.76    3.50
   2 -18   3   36.37    4.05
   2  18   3   33.63    4.24
   2 -18   3   35.01    3.76
   2  18   3   33.50    3.91
   2  18   3   41.79    6.21
   2  18   3   30.08    5.31
   2 -18   4   72.80    5.03
   2 -18   4   69.54    4.76
   2  18   4   73.80    5.48
   2  18   4   77.90    5.00
   2  18   5   32.36    3.55
   2  18   5   38.74    4.25
   2 -18   5   31.32    3.55
   2 -18   5   34.69    3.69
   2 -18   5   31.46    3.77
   2  18   5   21.32    3.93
   2 -18   6  142.62    5.38
   2  18   6  132.40    5.73
   2 -18   6  142.93    5.60
   2 -18   6  144.21    5.53
   2 -18   6  136.09    5.69
   2  18   6  146.18    5.73
   2 -18   7    7.67    0.97
   2 -18   7    7.69    1.12
   2  18   7    6.39    0.97
   2  18   7    8.27    1.22
   2 -20  -7  131.59    4.68
   2  20  -7  130.46    4.64
   2  20  -6   35.45    3.24
   2 -20  -6   30.33    3.10
   2 -20  -6   30.79    2.47
   2 -20  -6   33.97    3.19
   2  20  -6   35.41    3.23
   2  20  -5  134.61    6.10
   2  20  -5  127.99    5.88
   2  20  -5  135.29    6.17
   2 -20  -5  127.84    6.10
   2 -20  -5  126.87    6.37
   2 -20  -5  129.00    6.05
   2  20  -4   87.04    4.90
   2 -20  -4   67.27    4.76
   2  20  -4   77.02    5.63
   2 -20  -4   79.39    4.64
   2  20  -4   76.43    4.40
   2 -20  -4   71.69    4.81
   2  20  -4   78.02    4.89
   2 -20  -3  339.32   11.77
   2 -20  -3  315.39   11.73
   2  20  -3  348.41   12.49
   2  20  -3  333.65   11.66
   2 -20  -3  336.64   11.93
   2  20  -3  328.37   11.65
   2  20  -3  349.41   12.04
   2  20  -3  320.94   11.85
   2  20  -2  522.21   17.24
   2  20  -2  520.17   16.86
   2 -20  -2  516.49   16.90
   2 -20  -2  513.85   16.94
   2 -20  -2  535.16   16.99
   2  20  -2  513.18   17.31
   2 -20  -2  507.23   17.17
   2  20  -2  479.31   19.55
   2  20  -2  541.00   17.36
   2 -20  -1  494.80   16.33
   2  20  -1  479.29   18.85
   2 -20  -1  446.05   18.60
   2 -20  -1  508.14   16.55
   2  20  -1  485.77   16.08
   2  20  -1  500.41   16.11
   2  20  -1  521.95   16.46
   2 -20   0  204.17    8.00
   2  20   0  198.18    7.66
   2 -20   0  201.57    7.61
   2 -20   0  206.59    8.10
   2  20   0  207.71    7.60
   2  20   0  219.32   10.52
   2 -20   0  176.98    9.38
   2  20   1  337.59   11.86
   2 -20   1  346.98   11.75
   2  20   1  323.38   11.39
   2 -20   1  344.72   12.05
   2 -20   1  324.37   11.50
   2  20   1  324.86   11.56
   2  20   1  313.85   13.71
   2  20   1  361.32   14.81
   2 -20   2   62.97    6.19
   2 -20   2   59.86    4.42
   2  20   2   69.67    4.49
   2 -20   2   67.09    4.34
   2 -20   2   67.61    4.66
   2 -20   2   73.25    4.38
   2 -20   2   74.60    4.54
   2  20   2   64.84    6.13
   2  20   2   72.70    6.89
   2  20   2   77.25    4.58
   2 -20   3   21.57    3.85
   2 -20   3   19.71    3.50
   2 -20   3   18.76    3.74
   2  20   3   20.74    3.82
   2 -20   3   18.14    3.33
   2  20   3   21.03    3.36
   2 -20   4   45.26    4.06
   2 -20   4   41.33    4.27
   2 -20   4   47.00    3.93
   2 -20   4   41.82    4.31
   2  20   4   49.28    4.44
   2  20   4   37.33    4.38
   2 -20   5   26.72    3.37
   2  20   5   37.46    3.71
   2 -20   5   31.25    3.35
   2 -20   5   27.29    2.87
   2  20   5   24.93    3.45
   2 -20   5   28.06    3.01
   2  20   5   25.42    3.25
   2 -20   6   31.23    2.35
   2 -20   6   32.51    2.60
   2 -20   6   34.20    2.41
   2 -20   6   36.07    2.07
   2 -20   6   29.39    2.21
   2  20   6   33.05    2.42
   2  20   6   32.62    2.58
   2  20   6   33.06    2.54
   2  22  -6  176.79    6.46
   2 -22  -6  184.75    6.43
   2 -22  -6  175.69    6.34
   2  22  -6  186.69    6.62
   2  22  -5   35.95    3.37
   2  22  -5   35.70    3.25
   2  22  -5   37.18    3.50
   2 -22  -5   33.21    3.32
   2 -22  -5   35.04    3.69
   2 -22  -5   33.30    3.35
   2  22  -4  360.66   12.35
   2 -22  -4  331.17   11.97
   2  22  -4  344.76   11.96
   2  22  -4  363.20   12.28
   2 -22  -4  352.12   11.97
   2  22  -4  352.91   12.76
   2  22  -4  339.39   11.79
   2 -22  -4  321.35   11.82
   2 -22  -3   83.15    4.65
   2 -22  -3   76.49    4.72
   2  22  -3   72.05    4.43
   2 -22  -3   75.42    4.95
   2  22  -3   82.76    5.53
   2  22  -3   81.69    4.76
   2  22  -2  367.15   12.93
   2 -22  -2  390.74   13.08
   2 -22  -2  379.44   13.09
   2 -22  -2  375.69   13.11
   2  22  -2  407.25   13.58
   2  22  -2  392.47   13.56
   2  22  -2  388.71   13.51
   2  22  -1  420.89   14.49
   2  22  -1  454.92   14.65
   2  22  -1  441.20   14.53
   2 -22  -1  411.23   14.27
   2 -22  -1  435.84   14.25
   2 -22  -1  428.51   14.26
   2  22  -1  416.44   14.22
   2 -22  -1  442.56   14.76
   2  22  -1  411.99   17.12
   2 -22  -1  387.74   16.83
   2  22  -1  428.48   14.64
   2  22   0  406.87   14.45
   2  22   0  422.66   14.18
   2  22   0  451.74   14.79
   2 -22   0  411.84   14.38
   2 -22   0  413.07   14.32
   2  22   0  448.43   14.95
   2 -22   0  446.41   14.77
   2  22   0  438.67   14.36
   2  22   0  400.14   17.17
   2  22   0  473.55   14.80
   2  22   1  156.20    6.68
   2 -22   1  134.11    6.21
   2  22   1  157.68    6.80
   2 -22   1  151.48    6.49
   2 -22   1  162.94    6.75
   2  22   1  156.19    6.40
   2 -22   1  135.27    6.10
   2 -22   1  142.41    6.32
   2  22   1  136.95    6.39
   2  22   1  151.55    6.12
   2  22   1  134.18    8.80
   2  22   2   39.71    3.87
   2 -22   2   39.31    3.92
   2 -22   2   40.44    4.17
   2  22   2   39.10    3.76
   2 -22   2   39.28    3.87
   2  22   2   44.22    4.02
   2 -22   2   42.08    3.72
   2 -22   2   44.87    3.88
   2 -22   3   62.74    4.51
   2  22   3   63.50    4.51
   2 -22   3   63.47    4.31
   2  22   3   57.59    4.26
   2 -22   3   53.78    4.45
   2 -22   3   53.17    4.21
   2 -22   4  128.81    5.96
   2 -22   4  131.29    6.24
   2 -22   4  134.59    5.86
   2  22   4  142.14    6.24
   2 -22   4  132.70    5.99
   2  22   4  134.01    6.34
   2 -22   5   30.65    3.14
   2 -22   5   27.45    2.75
   2 -22   5   29.97    2.49
   2 -22   5   27.25    2.73
   2 -22   5   24.90    2.31
   2  22   5   26.20    2.82
   2  22   5   25.62    2.85
   2 -22   5   29.21    2.68
   2  22   6    5.48    1.43
   2 -22   6    4.37    1.40
   2 -22   6    5.01    1.02
   2  22   6    4.62    1.35
   2 -24  -6   12.90    1.47
   2 -24  -6   10.08    1.24
   2  24  -6   11.10    1.49
   2  24  -6    9.13    1.44
   2  24  -5  220.68    7.98
   2  24  -5  227.87    7.83
   2  24  -5  229.89    7.87
   2 -24  -5  220.35    8.03
   2 -24  -5  217.83    7.69
   2 -24  -5  227.49    7.85
   2 -24  -4   37.61    3.36
   2  24  -4   43.62    4.08
   2 -24  -4   37.09    3.24
   2  24  -4   38.91    3.62
   2  24  -4   39.61    3.27
   2 -24  -4   35.64    3.23
   2  24  -3   84.98    4.46
   2 -24  -3   86.85    4.86
   2  24  -3  102.82    5.49
   2 -24  -3   97.31    5.22
   2  24  -3   89.03    5.58
   2  24  -3   93.01    5.15
   2  24  -2   53.10    4.50
   2 -24  -2   51.46    3.89
   2  24  -2   54.38    3.69
   2 -24  -2   51.87    3.87
   2 -24  -2   47.31    3.89
   2  24  -2   54.62    4.41
   2  24  -2   58.62    4.37
   2  24  -2   53.72    4.38
   2  24  -1   33.04    4.23
   2  24  -1   33.92    3.57
   2 -24  -1   32.76    3.40
   2 -24  -1   30.45    3.27
   2 -24  -1   30.86    3.37
   2  24  -1   33.05    3.55
   2 -24  -1   38.35    4.24
   2  24  -1   30.31    3.61
   2  24  -1   31.54    3.82
   2  24   0  135.65    6.24
   2 -24   0   96.93    5.07
   2 -24   0  113.43    5.18
   2  24   0  114.09    5.87
   2 -24   0  107.90    5.48
   2 -24   0   98.02    5.33
   2 -24   0  100.33    5.20
   2 -24   0  106.14    5.66
   2  24   0  110.65    5.01
   2  24   0  121.41    5.80
   2  24   1  144.45    6.39
   2 -24   1  130.43    5.74
   2  24   1  133.36    5.87
   2 -24   1  133.85    6.14
   2  24   1  126.24    6.45
   2 -24   1  124.36    6.03
   2 -24   1  116.59    5.47
   2 -24   1  125.21    5.87
   2  24   1  131.93    5.54
   2  24   1  137.76    6.35
   2  24   2   93.45    5.34
   2 -24   2   91.61    4.98
   2 -24   2   88.65    5.33
   2  24   2   92.60    4.81
   2 -24   2   89.51    4.83
   2  24   2   90.19    5.13
   2  24   2   87.38    4.35
   2  24   2   86.55    4.64
   2 -24   2   97.72    4.76
   2 -24   3   64.23    4.12
   2  24   3   62.43    4.22
   2 -24   3   67.87    4.47
   2  24   3   67.87    4.13
   2 -24   3   69.08    4.10
   2 -24   3   67.02    4.32
   2 -24   3   63.74    3.98
   2  24   3   69.23    4.47
   2  24   4  169.41    6.53
   2 -24   4  168.56    6.37
   2 -24   4  178.60    6.75
   2  24   4  163.24    6.29
   2 -24   4  166.71    6.22
   2 -24   4  163.54    6.55
   2  24   4  159.47    6.70
   2 -24   4  151.54    6.31
   2  24   5   33.09    2.34
   2 -24   5   34.34    2.45
   2  24   5   29.90    2.52
   2 -24   5   29.66    2.25
   2 -24   5   32.85    2.01
   2  24   5   29.76    2.20
   2 -24   5   30.73    2.13
   2  26  -5    4.26    1.72
   2 -26  -5    3.78    1.84
   2 -26  -5    4.51    1.43
   2  26  -5    3.23    1.65
   2  26  -4  138.38    5.35
   2 -26  -4  131.43    5.37
   2  26  -4  144.15    5.72
   2 -26  -4  128.44    5.14
   2 -26  -4  148.59    5.74
   2  26  -3   27.42    3.21
   2 -26  -3   23.08    2.66
   2  26  -3   21.77    2.63
   2 -26  -3   23.93    3.33
   2 -26  -3   25.75    2.90
   2  26  -3   26.12    3.56
   2 -26  -3   26.79    3.28
   2  26  -3   23.61    3.45
   2  26  -3   26.10    3.51
   2  26  -2   83.51    4.88
   2  26  -2   74.55    4.04
   2 -26  -2   73.61    4.18
   2 -26  -2   76.12    4.55
   2 -26  -2   76.54    4.26
   2  26  -2   78.39    4.73
   2  26  -2   82.58    4.94
   2  26  -2   72.40    4.02
   2  26  -2   79.85    4.82
   2  26  -1  191.43    7.84
   2  26  -1  183.79    7.40
   2 -26  -1  182.78    7.16
   2 -26  -1  171.83    6.94
   2 -26  -1  169.95    6.93
   2  26  -1  179.82    7.30
   2 -26  -1  181.26    7.69
   2  26  -1  182.93    7.42
   2  26  -1  182.03    7.31
   2 -26   0   11.95    2.80
   2 -26   0   17.10    3.02
   2  26   0   16.55    3.48
   2 -26   0   18.06    3.37
   2 -26   0   17.56    2.55
   2 -26   0   17.68    2.82
   2  26   0   15.57    3.61
   2  26   0   14.29    3.28
   2 -26   1   99.54    4.92
   2  26   1   91.89    5.47
   2 -26   1   97.39    4.96
   2 -26   1   88.39    4.64
   2 -26   1  100.57    4.97
   2 -26   1  108.78    4.84
   2  26   1   93.96    4.74
   2 -26   1   90.01    4.70
   2  26   1   98.79    5.18
   2  26   1  103.29    5.21
   2  26   2  108.60    5.50
   2 -26   2  102.56    5.18
   2 -26   2  111.32    5.32
   2  26   2  113.00    5.55
   2 -26   2   95.71    4.80
   2  26   2  108.55    4.92
   2  26   2  105.33    4.80
   2  26   2  118.60    5.36
   2  26   3   40.60    3.35
   2 -26   3   45.29    3.47
   2  26   3   42.01    2.97
   2 -26   3   40.52    3.12
   2 -26   3   42.16    2.96
   2 -26   3   35.07    2.75
   2  26   4   95.41    4.26
   2 -26   4  102.57    4.22
   2 -26   4   92.37    4.06
   2 -26   4   87.07    3.78
   2 -26   4   94.87    3.80
   2  26   5   15.94    1.26
   2  26   5   18.21    1.46
   2 -26   5   17.67    1.29
   2 -28  -5    9.54    0.97
   2  28  -4   38.01    2.51
   2  28  -4   30.12    1.79
   2 -28  -4   36.46    2.35
   2  28  -3  184.28    6.70
   2 -28  -3  188.21    6.72
   2 -28  -3  170.91    6.37
   2  28  -3  177.73    6.84
   2 -28  -3  177.94    6.71
   2  28  -3  173.00    6.80
   2  28  -3  193.11    6.94
   2 -28  -2   39.26    3.32
   2 -28  -2   39.31    2.94
   2  28  -2   44.46    3.41
   2 -28  -2   42.11    3.52
   2  28  -2   39.13    3.43
   2  28  -2   43.57    3.65
   2 -28  -1   46.74    3.15
   2  28  -1   52.79    4.12
   2 -28  -1   41.82    3.63
   2  28  -1   47.80    3.33
   2  28  -1   53.49    3.53
   2 -28  -1   41.86    3.02
   2 -28  -1   42.48    3.26
   2 -28   0   16.37    2.53
   2  28   0   18.45    3.33
   2 -28   0   14.88    2.81
   2  28   0   19.35    2.85
   2 -28   0   15.77    2.46
   2  28   0   16.94    3.12
   2 -28   0   19.07    2.80
   2 -28   1   99.17    4.41
   2 -28   1  103.86    4.75
   2  28   1  106.95    4.90
   2  28   1  102.13    4.76
   2 -28   1   99.87    4.53
   2  28   1   96.34    4.74
   2 -28   2   74.27    3.73
   2 -28   2   74.25    3.55
   2  28   2   81.39    4.23
   2 -28   2   75.05    3.96
   2 -28   2   75.90    3.99
   2  28   2   70.96    3.82
   2  28   2   72.35    4.07
   2 -28   3   58.79    2.95
   2  28   3   57.98    3.34
   2 -28   3   49.46    2.75
   2 -28   3   57.67    3.13
   2 -28   3   57.22    2.68
   2  28   3   57.44    2.95
   2  28   4   32.95    1.97
   2  28   4   30.16    1.95
   2 -28   4   35.54    1.91
   2  30  -4   30.32    1.51
   2 -30  -4   32.10    1.47
   2 -30  -4   30.33    1.40
   2  30  -4   31.72    1.50
   2  30  -3   22.88    2.02
   2  30  -3   20.63    1.80
   2 -30  -3   25.01    1.86
   2 -30  -3   26.79    2.03
   2 -30  -2  115.51    4.53
   2  30  -2  106.36    4.56
   2 -30  -2  108.75    4.59
   2  30  -2  110.65    4.50
   2  30  -2  117.57    4.74
   2 -30  -1    0.87    1.72
   2  30  -1    4.54    2.15
   2 -30  -1    2.91    2.07
   2  30  -1    0.80    2.48
   2  30  -1    1.33    1.86
   2 -30  -1    1.95    2.11
   2 -30   0  112.42    4.44
   2  30   0  120.18    4.99
   2  30   0  102.87    4.48
   2  30   0  120.08    4.91
   2 -30   0  109.03    4.21
   2 -30   0  117.87    4.60
   2 -30   1   61.95    3.05
   2 -30   1   58.59    2.75
   2 -30   1   69.69    3.28
   2  30   1   64.76    3.23
   2  30   1   63.26    3.11
   2  30   2   25.11    2.11
   2 -30   2   23.13    1.89
   2 -30   2   27.56    2.13
   2 -30   3   15.66    1.45
   2  30   3   16.20    1.48
   2  32  -2    7.53    1.27
   2 -32  -2    8.06    1.21
   2  32  -1   42.88    2.51
   2 -32  -1   50.86    2.37
   2  32   0  101.31    3.90
   2 -32   0  101.97    3.82
   2  32   1    2.31    0.79
   2 -32   1    2.47    1.30
   2  32   1    3.82    1.21
   2 -32   2   13.71    1.02
   3  -1  -9   25.28    1.56
   3   1  -9   26.32    1.74
   3   1  -9   24.80    1.61
   3  -1  -8  138.19    5.72
   3   1  -8  120.73    5.28
   3  -1  -8  136.44    5.45
   3  -1  -8  124.13    5.72
   3   1  -8  128.32    5.93
   3  -1  -8  128.93    6.08
   3  -1  -7   40.35    3.88
   3   1  -7   45.89    4.11
   3  -1  -7   45.34    4.75
   3   1  -7   44.03    4.23
   3  -1  -7   45.63    4.73
   3   1  -7   41.17    3.82
   3  -1  -7   40.29    4.06
   3  -1  -7   38.71    3.55
   3   1  -7   43.04    3.71
   3   1  -7   39.62    3.92
   3  -1  -7   41.48    4.09
   3  -1  -6  141.14    5.97
   3   1  -6  138.72    6.09
   3   1  -6  127.97    6.07
   3   1  -6  141.77    9.23
   3  -1  -6  145.36    6.77
   3  -1  -6  141.05    6.71
   3   1  -6  134.40    5.85
   3  -1  -6  132.92    5.89
   3   1  -6  130.63    6.05
   3  -1  -6  136.03    6.16
   3  -1  -6  136.95    6.23
   3   1  -6  128.29    6.14
   3  -1  -5  227.99    8.63
   3   1  -5  238.16   11.14
   3  -1  -5  232.06   11.33
   3  -1  -5  233.31    8.68
   3  -1  -5  232.27    9.95
   3  -1  -4  110.54    6.48
   3  -1  -4  101.03    4.36
   3   1  -4  100.71    6.13
   3  -1  -4  101.54    4.38
   3   1  -4  101.99    5.47
   3  -1  -4   99.21    5.49
   3   1  -3  921.48   28.70
   3  -1  -3  904.02   28.66
   3  -1  -3  918.57   29.26
   3   1  -3  935.30   29.15
   3  -1  -3  899.70   27.83
   3   1  -2  153.55    6.01
   3  -1  -2  154.09    6.07
   3  -1  -2  146.17    6.37
   3   1  -2  140.94    6.17
   3  -1  -2  166.90    5.67
   3   1  -1 6134.59  176.39
   3  -1  -1 5987.86  176.40
   3   1  -1 5892.21  176.97
   3  -1  -1 5953.56  176.09
   3  -1  -1 6043.04  176.35
   3   1   0 1047.34   30.91
   3  -1   0 1102.94   31.15
   3  -1   1  792.94   23.89
   3   1   1  803.69   23.90
   3  -1   1  795.25   23.67
   3  -1   1  784.73   23.25
   3   1   1  770.45   23.55
   3   1   1  712.74   23.01
   3  -1   2  148.68    6.31
   3  -1   2  152.72    6.47
   3   1   2  153.33    6.42
   3  -1   2  150.44    5.89
   3   1   3  356.91   12.88
   3  -1   3  343.83   12.23
   3   1   3  325.33   12.04
   3  -1   4  194.76    8.74
   3   1   4  172.98    8.38
   3  -1   4  191.67    6.87
   3   1   4  173.97    6.77
   3  -1   4  189.35    6.86
   3   1   4  168.65    6.81
   3  -1   5  189.64    7.74
   3   1   5  211.20    7.78
   3  -1   5  196.87   10.71
   3  -1   5  187.68    9.89
   3   1   5  190.37    9.72
   3  -1   5  175.88    9.37
   3  -1   5  203.74    7.88
   3   1   5  209.87    7.98
   3   1   5  190.97    7.45
   3   1   5  201.88    7.49
   3   1   6  135.93    5.77
   3   1   6  125.29    5.98
   3  -1   6  130.79    5.88
   3  -1   6  156.98    6.66
   3   1   6  145.19    6.43
   3  -1   6  152.94    6.35
   3   1   7  204.63    7.46
   3  -1   7  213.77    7.95
   3   1   7  221.77    7.92
   3  -1   7  218.23    8.02
   3   1   7  222.07    8.12
   3   1   8   61.85    2.43
   3  -1   8   72.13    2.93
   3   3  -9   65.11    2.72
   3  -3  -9   66.84    2.75
   3   3  -9   57.40    2.62
   3  -3  -8    0.54    2.46
   3  -3  -8    2.85    2.78
   3   3  -8    2.84    2.15
   3  -3  -8    3.86    2.47
   3   3  -7  409.74   13.99
   3  -3  -7  426.92   14.37
   3  -3  -7  439.63   14.85
   3   3  -7  416.99   14.83
   3  -3  -7  415.54   14.14
   3   3  -7  405.52   13.93
   3  -3  -7  426.55   14.21
   3   3  -7  411.78   14.35
   3  -3  -7  420.68   14.33
   3  -3  -7  426.03   14.82
   3   3  -7  401.60   14.76
   3  -3  -7  422.52   14.27
   3   3  -6   45.33    3.52
   3  -3  -6   46.58    3.94
   3  -3  -6   42.12    3.65
   3   3  -6   45.78    3.74
   3  -3  -6   43.40    3.66
   3  -3  -6   46.45    6.18
   3  -3  -6   45.53    4.42
   3   3  -6   50.66    6.39
   3   3  -6   49.54    4.36
   3   3  -6   43.69    3.84
   3   3  -6   48.67    4.51
   3  -3  -6   42.95    4.33
   3  -3  -6   48.19    3.29
   3   3  -6   43.81    3.87
   3  -3  -6   51.53    3.67
   3   3  -6   43.42    3.52
   3  -3  -6   47.20    3.71
   3  -3  -5  136.03    7.05
   3   3  -5  126.31    5.26
   3   3  -5  133.41    8.28
   3  -3  -5  143.21    8.19
   3   3  -5  132.84    5.83
   3  -3  -5  143.47    5.96
   3   3  -5  138.67    8.07
   3  -3  -5  130.13    8.23
   3   3  -5  114.24    5.65
   3  -3  -5  131.29    5.78
   3  -3  -4  277.93   11.11
   3  -3  -4  302.81   11.93
   3   3  -4  307.02   12.16
   3  -3  -4  293.09    9.86
   3   3  -4  283.83    9.90
   3  -3  -4  315.07   12.22
   3   3  -4  311.18   12.01
   3  -3  -4  284.92   10.35
   3   3  -4  290.40    9.86
   3  -3  -4  292.45    9.87
   3  -3  -3  533.78   17.38
   3   3  -3  555.21   18.42
   3  -3  -3  561.24   18.45
   3  -3  -3  536.71   18.23
   3   3  -3  538.34   18.26
   3   3  -3  536.94   17.94
   3  -3  -3  531.81   17.90
   3  -3  -2 1330.08   40.75
   3  -3  -2 1417.92   41.73
   3  -3  -2 1430.78   42.24
   3  -3  -2 1392.26   42.11
   3   3  -2 1374.45   42.10
   3   3  -2 1385.85   42.23
   3   3  -2 1472.10   42.02
   3  -3  -1  324.19    9.61
   3  -3  -1  336.01   10.05
   3  -3  -1  307.30   10.20
   3  -3  -1  335.15   10.38
   3   3  -1  309.73   10.25
   3   3  -1  326.00   10.47
   3  -3  -1  333.01   10.51
   3   3  -1  299.36   10.15
   3   3   0 1262.60   39.04
   3   3   0 1320.76   39.07
   3  -3   1  577.64   18.18
   3   3   1  582.01   17.80
   3  -3   1  571.57   17.98
   3  -3   1  548.51   17.43
   3  -3   2 1050.24   32.97
   3   3   2 1072.96   32.82
   3  -3   2 1064.46   33.07
   3  -3   2 1108.15   32.74
   3   3   2 1075.83   33.00
   3  -3   2 1016.87   32.38
   3  -3   3  184.09    7.95
   3   3   3  206.87    8.60
   3  -3   3  198.39    8.19
   3   3   3  219.96    8.82
   3  -3   3  181.95    6.75
   3   3   3  195.38    6.77
   3   3   4 1021.34   31.17
   3  -3   4 1047.01   31.24
   3  -3   4  987.76   32.83
   3  -3   4 1001.88   31.21
   3  -3   4 1018.99   31.02
   3   3   4 1005.30   31.05
   3  -3   4 1075.86   33.45
   3   3   4 1046.09   33.87
   3   3   4  969.65   32.71
   3  -3   4 1075.04   34.03
   3  -3   5   68.80    4.48
   3   3   5   66.14    3.92
   3  -3   5   62.29    5.74
   3  -3   5   62.53    6.34
   3   3   5   63.70    5.82
   3  -3   5   75.14    6.97
   3   3   5   76.27    4.24
   3  -3   5   69.19    4.42
   3   3   5   75.37    4.53
   3   3   5   75.91    4.17
   3  -3   6  259.02    9.37
   3   3   6  244.76    9.00
   3  -3   6  242.92    9.42
   3  -3   6  248.59    9.52
   3   3   6  258.72    9.41
   3   3   7   84.46    4.13
   3  -3   7   85.67    4.47
   3   3   7   85.27    4.24
   3  -3   7   84.83    4.35
   3   3   7   97.33    4.76
   3  -3   8   66.88    2.83
   3   3   8   62.13    2.64
   3   5  -9    2.36    1.09
   3   5  -9    3.30    1.10
   3   5  -8  130.61    5.96
   3  -5  -8  127.32    5.29
   3  -5  -8  147.24    5.60
   3  -5  -8  128.80    5.85
   3  -5  -7   32.93    3.55
   3  -5  -7   33.94    4.09
   3   5  -7   29.22    4.01
   3   5  -7   30.67    3.30
   3  -5  -7   32.97    3.68
   3   5  -7   29.26    4.00
   3  -5  -7   28.88    3.31
   3  -5  -7   35.49    3.67
   3   5  -7   32.84    4.05
   3  -5  -7   37.25    4.09
   3   5  -7   34.34    3.21
   3  -5  -7   29.76    3.74
   3  -5  -6  420.23   14.31
   3   5  -6  420.38   14.45
   3  -5  -6  426.67   14.43
   3  -5  -6  470.22   15.06
   3   5  -6  433.85   18.06
   3  -5  -6  458.40   18.28
   3   5  -6  454.10   14.94
   3   5  -6  434.51   14.86
   3  -5  -6  446.01   14.89
   3   5  -6  370.31   14.03
   3   5  -6  415.62   14.17
   3   5  -6  427.28   14.70
   3  -5  -6  437.61   14.38
   3   5  -6  440.58   14.36
   3  -5  -6  442.13   14.62
   3  -5  -6  450.70   14.58
   3   5  -5  166.53    6.95
   3  -5  -5  172.69    7.00
   3  -5  -5  195.63    9.84
   3   5  -5  172.82    9.55
   3  -5  -5  172.80    6.94
   3   5  -5  168.82    6.97
   3   5  -5  178.39    9.46
   3  -5  -5  168.74    9.15
   3  -5  -5  158.10    8.27
   3   5  -4  724.22   23.75
   3  -5  -4  773.08   23.82
   3  -5  -4  784.46   25.58
   3  -5  -4  808.02   26.21
   3  -5  -4  783.32   23.84
   3   5  -4  805.95   26.18
   3   5  -4  747.02   23.81
   3   5  -4  825.69   26.16
   3  -5  -4  829.14   26.12
   3   5  -3  659.99   21.89
   3  -5  -3  671.64   21.92
   3   5  -2 1845.51   57.50
   3   5  -2 1859.86   57.44
   3  -5  -2 1915.49   57.50
   3  -5  -2 2020.17   57.66
   3   5  -1  368.63   12.82
   3  -5  -1  453.92   13.76
   3  -5  -1  408.91   13.67
   3   5  -1  432.78   13.73
   3   5  -1  445.95   13.91
   3   5  -1  401.97   13.64
   3  -5  -1  480.00   13.96
   3  -5   0   19.79    2.14
   3  -5   0   15.31    2.05
   3   5   0   14.93    2.43
   3  -5   0   12.21    2.26
   3   5   1  845.91   25.85
   3   5   1  811.04   25.99
   3  -5   1  909.74   26.60
   3   5   1  858.51   26.18
   3  -5   2   90.84    4.47
   3   5   2   97.07    4.67
   3  -5   2   96.77    5.10
   3   5   2  105.03    5.12
   3  -5   3 1343.44   42.88
   3   5   3 1389.90   43.09
   3  -5   3 1382.75   41.49
   3  -5   3 1293.45   42.61
   3  -5   3 1414.65   41.49
   3   5   3 1361.06   41.37
   3   5   3 1386.42   43.35
   3  -5   3 1459.35   43.63
   3  -5   3 1424.05   43.17
   3  -5   4   13.89    3.71
   3  -5   4   11.72    2.54
   3  -5   4   21.78    5.08
   3   5   4   20.10    4.47
   3  -5   4   15.17    4.08
   3   5   4   20.09    2.64
   3  -5   4   18.05    2.34
   3  -5   5  355.92   12.53
   3  -5   5  378.11   12.69
   3  -5   5  383.67   12.62
   3  -5   5  325.99   14.54
   3   5   5  372.05   15.68
   3   5   5  338.69   14.33
   3   5   5  355.53   12.35
   3   5   5  392.87   12.60
   3   5   5  341.26   12.33
   3  -5   6  208.48    8.29
   3  -5   6  203.02    8.27
   3   5   6  220.35    8.05
   3  -5   6  203.08    8.41
   3   5   6  212.01    8.25
   3   5   6  231.63    8.61
   3   5   6  209.94    8.08
   3  -5   7   51.15    3.21
   3  -5   7   43.58    3.11
   3   5   7   43.32    3.24
   3   5   7   42.14    2.82
   3   5   7   42.43    2.98
   3  -5   7   49.97    3.48
   3   5   7   43.45    3.37
   3  -5   8   13.99    1.19
   3   5   8   15.76    1.39
   3  -7  -8   35.80    3.01
   3   7  -8   37.18    3.30
   3   7  -8   34.56    2.94
   3  -7  -8   37.38    2.94
   3  -7  -7  177.86    7.03
   3  -7  -7  202.28    7.86
   3   7  -7  188.62    7.74
   3   7  -7  187.60    7.74
   3  -7  -7  201.93    7.91
   3  -7  -7  189.49    7.68
   3   7  -7  184.87    7.28
   3  -7  -7  174.33    7.00
   3   7  -7  189.30    7.80
   3   7  -7  170.47    7.05
   3  -7  -7  179.20    7.31
   3  -7  -6  173.61    7.10
   3  -7  -6  184.96    7.44
   3  -7  -6  175.11    7.21
   3   7  -6  177.11    7.30
   3   7  -6  187.09   10.31
   3  -7  -6  188.21   10.36
   3  -7  -6  201.28    7.86
   3   7  -6  195.96    7.77
   3  -7  -6  187.79    7.72
   3   7  -6  181.85    7.62
   3  -7  -6  180.23    7.04
   3   7  -6  172.07    7.51
   3  -7  -6  196.28    7.44
   3   7  -6  182.05    7.25
   3   7  -6  184.87    7.23
   3   7  -6  168.71    7.21
   3  -7  -6  165.63    7.41
   3   7  -6  181.94    6.91
   3  -7  -5  248.59   11.23
   3   7  -5  241.87   11.51
   3  -7  -5  269.06   11.78
   3  -7  -5  266.64    9.33
   3   7  -5  251.44    9.25
   3   7  -5  242.24    9.16
   3  -7  -5  250.20    9.21
   3  -7  -4 1092.85   34.36
   3   7  -4 1044.63   32.09
   3  -7  -4 1082.86   32.14
   3   7  -4 1083.65   34.38
   3  -7  -4 1114.90   34.40
   3  -7  -4 1044.15   32.09
   3   7  -4 1008.05   32.04
   3   7  -4 1058.69   32.34
   3   7  -3 1030.48   32.75
   3  -7  -3 1039.17   32.74
   3   7  -2  489.73   15.97
   3   7  -2  510.99   16.85
   3   7  -2  497.03   16.74
   3  -7  -2  526.06   16.84
   3   7  -1   42.10    2.49
   3  -7  -1   46.35    2.71
   3   7  -1   40.56    2.65
   3   7  -1   48.89    2.95
   3  -7  -1   43.88    2.81
   3   7   0  584.01   18.33
   3   7   0  586.09   19.40
   3  -7   0  713.73   20.00
   3  -7   0  686.65   20.15
[truncated: 345,575 more chars]
