# Supplementary material for: Synthesis, crystal structure and properties of the trigonal–bipyramidal complex tris­(2-methyl­pyridine N-oxide-κO)bis­(thio­cyanato-κN)cobalt(II)
Source: Acta Crystallogr E Crystallogr Commun. 2024 Apr 11;80(Pt 5):463–7. doi: 10.1107/S2056989024003050 (PMC11074571; doi:10.1107/S2056989024003050)
Supplement: Supplementary file 2 [file e-80-00463-Isup2.hkl]

data_I                                                                          
_shelx_title ' IJ1018_auto in Cc No9' 
_shelx_refln_list_code          4                                               
_shelx_F_calc_maximum      262.25                                               
_exptl_crystal_F_000      1036.00                                               
_reflns_d_resolution_high  0.7823                                               
                                                                                
loop_                                                                           
 _space_group_symop_operation_xyz                                               
 'x, y, z'                                                                      
 'x, -y, z+1/2'                                                                 
 'x+1/2, y+1/2, z'                                                              
 'x+1/2, -y+1/2, z+1/2'                                                         
                                                                                
_cell_length_a    11.9020                                                       
_cell_length_b    26.4007                                                       
_cell_length_c     7.1933                                                       
_cell_angle_alpha  90.000                                                       
_cell_angle_beta  104.299                                                       
_cell_angle_gamma  90.000                                                       
                                                                                
_shelx_F_squared_multiplier     1.000                                           
                                                                                
loop_                                                                           
 _refln_index_h                                                                 
 _refln_index_k                                                                 
 _refln_index_l                                                                 
 _refln_F_squared_calc                                                          
 _refln_F_squared_meas                                                          
 _refln_F_squared_sigma                                                         
 _refln_observed_status                                                         
   1   1  -9        356.46        323.62        14.74 o                         
   3   1  -9        242.18        201.50         7.46 o                         
   5   1  -9        271.02        232.00        10.14 o                         
   2   2  -9        290.90        227.40        11.10 o                         
   4   2  -9        932.14        707.96        20.32 o                         
   3   3  -9        620.31        500.83        21.16 o                         
   5   3  -9          2.80          1.78         4.84 o                         
   2   4  -9        230.49        204.03         6.72 o                         
   4   4  -9        548.87        500.18        14.27 o                         
   3   5  -9         29.39         22.40         6.13 o                         
   5   5  -9         16.09         20.64         5.48 o                         
   4   6  -9        540.89        407.05        17.19 o                         
  -4   0  -8        419.27        353.17        14.10 o                         
  -2   0  -8        150.02        153.57         8.55 o                         
   0   0  -8       1007.81        987.27        41.51 o                         
   2   0  -8       2600.18       2689.08        73.83 o                         
   4   0  -8       1224.25       1365.30        31.97 o                         
   6   0  -8        444.99        525.11        16.50 o                         
   8   0  -8        846.16        910.90        40.01 o                         
  -3   1  -8        328.15        333.24        11.79 o                         
  -1   1  -8          7.63         11.41         5.50 o                         
   1   1  -8        155.63        172.27         8.88 o                         
   3   1  -8        937.36       1027.23        18.81 o                         
   5   1  -8        764.84        868.64        18.51 o                         
   7   1  -8        539.92        555.38        12.69 o                         
  -2   2  -8         58.12         47.05         4.63 o                         
   0   2  -8         72.28         83.76         6.24 o                         
   2   2  -8        341.86        373.69         8.78 o                         
   4   2  -8        451.42        499.53        19.37 o                         
   6   2  -8         93.42        101.72         9.87 o                         
   8   2  -8        170.43        179.18        14.67 o                         
  -3   3  -8        231.38        217.45        13.04 o                         
  -1   3  -8       1421.15       1533.87        43.48 o                         
   1   3  -8        540.21        547.03        10.48 o                         
   3   3  -8          4.23         19.99         9.64 o                         
   5   3  -8         90.44         94.13         9.97 o                         
   7   3  -8        811.75        817.53        18.70 o                         
  -2   4  -8        322.43        362.37        11.26 o                         
   0   4  -8        189.24        206.31         7.34 o                         
   2   4  -8        312.79        348.30         9.09 o                         
   4   4  -8        840.24        916.71        23.55 o                         
   6   4  -8        130.07        137.48         9.00 o                         
   8   4  -8        120.73        118.72        12.86 o                         
  -3   5  -8        417.21        430.55        20.41 o                         
  -1   5  -8        170.87        203.08         6.46 o                         
   1   5  -8        394.12        399.22         9.49 o                         
   3   5  -8        958.68       1061.46        32.56 o                         
   5   5  -8        520.81        591.01        15.00 o                         
   7   5  -8         50.94         57.82         9.36 o                         
  -2   6  -8          0.91          2.47         5.78 o                         
   0   6  -8        107.35        117.77         7.13 o                         
   2   6  -8        235.30        286.66        10.00 o                         
   4   6  -8        329.99        388.06        13.88 o                         
   6   6  -8        778.54        839.32        17.14 o                         
   8   6  -8        190.45        181.11        25.79 o                         
  -3   7  -8        215.72        218.66         9.76 o                         
  -1   7  -8        218.17        239.44        15.57 o                         
   1   7  -8        671.55        694.67        13.34 o                         
   3   7  -8        260.23        286.94        12.03 o                         
   5   7  -8        313.06        321.48        10.66 o                         
   7   7  -8        793.42        928.53        26.62 o                         
  -2   8  -8        633.60        649.35        22.38 o                         
   0   8  -8         71.12         89.18        10.24 o                         
   2   8  -8        681.59        800.72        20.47 o                         
   4   8  -8        540.74        528.81        13.04 o                         
   6   8  -8       1292.48       1404.60        45.71 o                         
   8   8  -8        709.99        729.67        32.32 o                         
  -1   9  -8         25.18         23.06         7.32 o                         
   1   9  -8       1027.28       1133.76        24.53 o                         
   3   9  -8         61.45         87.88         8.96 o                         
   5   9  -8        758.58        812.12        17.52 o                         
   7   9  -8        267.57        304.23        14.55 o                         
  -2  10  -8        103.72         81.50         8.71 o                         
   0  10  -8        446.86        437.12        21.15 o                         
   2  10  -8        196.31        185.45         8.67 o                         
   4  10  -8         33.53         31.77         7.51 o                         
   6  10  -8        748.29        763.86        24.50 o                         
   8  10  -8        820.52        804.51        29.31 o                         
  -1  11  -8         91.86         94.74         6.94 o                         
   1  11  -8        532.46        646.69        22.15 o                         
   3  11  -8        935.31        912.16        18.31 o                         
   5  11  -8        960.20       1065.09        22.59 o                         
   7  11  -8         15.59         36.70         9.15 o                         
   0  12  -8        479.21        443.75        13.08 o                         
   2  12  -8        941.97        920.02        17.41 o                         
   4  12  -8        415.85        387.94        13.80 o                         
   6  12  -8        157.05        136.04        11.96 o                         
  -1  13  -8          3.80          7.68         5.70 o                         
   1  13  -8        132.87        113.45         4.96 o                         
   3  13  -8         63.99         54.89         6.52 o                         
   5  13  -8        140.68        107.16        14.50 o                         
   7  13  -8        120.60        104.18         9.74 o                         
   0  14  -8        283.08        210.73        10.22 o                         
   2  14  -8        296.68        234.71        24.36 o                         
   4  14  -8        426.66        409.99        15.96 o                         
   6  14  -8       1352.87       1323.89        43.89 o                         
   3  15  -8        716.56        716.49        27.01 o                         
   4  16  -8        473.15        465.83        18.46 o                         
  -5   1  -7         32.33         54.30         6.76 o                         
  -3   1  -7       1219.96       1423.56        42.46 o                         
  -1   1  -7       1977.29       1958.68        45.60 o                         
   1   1  -7        846.45        878.81        14.33 o                         
   3   1  -7        275.86        333.98         9.63 o                         
   5   1  -7       1138.95       1227.03        22.03 o                         
   7   1  -7       2087.67       2102.30        31.78 o                         
   9   1  -7        909.27        846.70        56.72 o                         
  -6   2  -7        522.27        561.37        23.45 o                         
  -4   2  -7        943.14       1016.83        28.48 o                         
  -2   2  -7        740.76        808.84        24.30 o                         
   0   2  -7       1629.10       1690.38        25.69 o                         
   2   2  -7       5949.54       6383.09        67.29 o                         
   4   2  -7       1315.19       1344.93        18.23 o                         
   6   2  -7        847.48        928.86        18.70 o                         
   8   2  -7       1649.53       1671.27        29.21 o                         
  -5   3  -7        404.56        425.19        13.74 o                         
  -3   3  -7        576.56        694.72        19.84 o                         
  -1   3  -7        405.86        410.84        12.32 o                         
   1   3  -7         40.49         40.66         7.50 o                         
   3   3  -7       3168.32       3317.06        32.92 o                         
   5   3  -7        762.77        786.61        16.84 o                         
   7   3  -7        305.79        309.38         9.88 o                         
   9   3  -7        494.51        559.35        31.89 o                         
  -6   4  -7        353.49        345.14        11.42 o                         
  -4   4  -7        883.31        947.03        22.70 o                         
  -2   4  -7        500.98        479.26        12.80 o                         
   0   4  -7        272.15        353.99         9.80 o                         
   2   4  -7        238.73        254.98         7.96 o                         
   4   4  -7        769.36        812.80        14.29 o                         
   6   4  -7         78.66         96.49         7.58 o                         
   8   4  -7         17.73         40.47         8.49 o                         
  -5   5  -7        743.92        867.77        19.30 o                         
  -3   5  -7        145.09        159.23         9.90 o                         
  -1   5  -7       1302.81       1357.74        18.26 o                         
   1   5  -7       2979.80       3045.63        29.20 o                         
   3   5  -7        215.95        256.93         8.42 o                         
   5   5  -7        666.84        651.17        12.53 o                         
   7   5  -7       1982.97       2111.16        24.57 o                         
   9   5  -7       1850.38       1954.15        57.80 o                         
  -6   6  -7        753.66        657.07        22.58 o                         
  -4   6  -7       1065.48       1152.86        36.37 o                         
  -2   6  -7       1379.00       1408.91        27.65 o                         
   0   6  -7        962.06        965.92        14.53 o                         
   2   6  -7        332.04        302.34         7.74 o                         
   4   6  -7       1085.72       1146.64        20.54 o                         
   6   6  -7       6556.96       6883.43        67.84 o                         
   8   6  -7       2676.93       2759.26        33.60 o                         
  -5   7  -7        253.29        300.14         9.81 o                         
  -3   7  -7        563.54        586.27        12.28 o                         
  -1   7  -7         89.83        124.01         7.93 o                         
   1   7  -7        561.99        574.37        10.35 o                         
   3   7  -7       1402.64       1471.07        19.77 o                         
   5   7  -7        358.41        393.90         9.81 o                         
   7   7  -7        294.62        332.41         9.17 o                         
   9   7  -7       2059.87       2148.92        53.55 o                         
  -4   8  -7         52.56         55.65         5.48 o                         
  -2   8  -7         21.87         35.79         6.62 o                         
   0   8  -7       1503.40       1495.97        26.83 o                         
   2   8  -7        267.27        275.69         8.26 o                         
   4   8  -7         83.91        115.97         8.11 o                         
   6   8  -7       1333.08       1477.16        18.79 o                         
   8   8  -7       1008.35       1037.14        17.37 o                         
  -5   9  -7        389.76        334.08        10.94 o                         
  -3   9  -7        794.00        777.14        21.92 o                         
  -1   9  -7        772.74        797.65        12.72 o                         
   1   9  -7        974.69       1018.76        13.85 o                         
   3   9  -7       2218.34       2297.55        32.36 o                         
   5   9  -7       1468.28       1585.79        34.37 o                         
   7   9  -7        618.89        631.75        11.34 o                         
   9   9  -7        884.54        936.56        23.56 o                         
  -4  10  -7        308.24        309.69        14.32 o                         
  -2  10  -7       2929.85       2990.76        51.80 o                         
   0  10  -7       1165.42       1167.69        12.90 o                         
   2  10  -7        282.00        298.52         9.28 o                         
   4  10  -7         93.95        120.17         7.20 o                         
   6  10  -7       2410.42       2535.84        29.42 o                         
   8  10  -7        797.26        805.11        14.69 o                         
  -5  11  -7        170.19        163.47         8.99 o                         
  -3  11  -7          4.05          5.65         6.82 o                         
  -1  11  -7        257.49        269.38         9.03 o                         
   1  11  -7        320.03        323.42         9.61 o                         
   3  11  -7        233.38        301.91         9.46 o                         
   5  11  -7        595.78        669.62        12.56 o                         
   7  11  -7         99.58        107.40         8.05 o                         
   9  11  -7        163.93        175.18        11.95 o                         
  -4  12  -7         82.67         87.80         6.30 o                         
  -2  12  -7        683.43        664.56        14.11 o                         
   0  12  -7        687.46        724.09        13.34 o                         
   2  12  -7          0.39         10.64         8.20 o                         
   4  12  -7        887.54        874.25        14.43 o                         
   6  12  -7        472.49        496.64        11.05 o                         
   8  12  -7        708.22        754.66        16.13 o                         
  -3  13  -7        650.47        618.82        16.99 o                         
  -1  13  -7       1567.95       1540.13        20.99 o                         
   1  13  -7         82.24         75.56         8.50 o                         
   3  13  -7        795.29        800.79        15.91 o                         
   5  13  -7       1019.66       1013.05        17.83 o                         
   7  13  -7        799.56        796.27        14.01 o                         
   9  13  -7        215.22        212.23        12.82 o                         
  -4  14  -7         69.33         52.86         4.47 o                         
  -2  14  -7        153.28        169.61        10.29 o                         
   0  14  -7       1973.00       2028.24        32.47 o                         
   2  14  -7       1569.56       1555.94        28.07 o                         
   4  14  -7        450.66        437.02        12.79 o                         
   6  14  -7       1093.15       1027.39        17.52 o                         
   8  14  -7        497.07        496.79        11.92 o                         
  -3  15  -7        639.15        650.81        12.64 o                         
  -1  15  -7        522.95        618.89        11.47 o                         
   1  15  -7       1038.98       1068.70        23.93 o                         
   3  15  -7        423.50        456.65        12.50 o                         
   5  15  -7         96.68         87.89         8.14 o                         
   7  15  -7        684.72        744.39        12.29 o                         
   9  15  -7        484.21        457.02        14.62 o                         
  -2  16  -7       1371.07       1338.95        32.46 o                         
   0  16  -7         67.60         83.53         8.24 o                         
   2  16  -7        593.51        565.29        13.13 o                         
   4  16  -7       1016.76        952.71        19.45 o                         
   6  16  -7       1105.14       1175.68        18.18 o                         
   8  16  -7         53.11         77.10         6.48 o                         
  -3  17  -7        389.16        295.26        12.52 o                         
  -1  17  -7       2638.19       2585.31       199.24 o                         
   1  17  -7        515.78        546.52        19.94 o                         
   3  17  -7        529.18        560.22        18.85 o                         
   5  17  -7       1361.57       1367.82        21.98 o                         
   7  17  -7       1078.68       1113.23        21.09 o                         
  -2  18  -7          7.48          6.50         7.45 o                         
   0  18  -7        377.18        404.32        12.15 o                         
   2  18  -7        424.59        425.42        11.48 o                         
   4  18  -7        802.08        865.20        25.35 o                         
   6  18  -7         85.89         98.26         6.16 o                         
   8  18  -7         18.38         17.90         7.05 o                         
  -1  19  -7         83.70         90.71         9.90 o                         
   1  19  -7          3.40         23.68         9.59 o                         
   3  19  -7         79.75         99.63         8.10 o                         
   5  19  -7        322.59        356.18        13.49 o                         
   7  19  -7        123.84        122.44         6.21 o                         
   0  20  -7         51.45         44.92         6.89 o                         
   2  20  -7        972.92       1037.99        26.10 o                         
   4  20  -7       1374.46       1474.42        28.17 o                         
   6  20  -7         84.05         80.90         6.35 o                         
   1  21  -7        877.58        730.43        46.74 o                         
   3  21  -7        306.81        271.50        13.94 o                         
   5  21  -7        608.37        510.42        13.22 o                         
  -8   0  -6        470.21        610.81        24.88 o                         
  -6   0  -6       3167.00       3600.32       199.80 o                         
  -4   0  -6        680.70        802.85        23.57 o                         
  -2   0  -6        151.87        172.10        17.44 o                         
   0   0  -6        679.36        792.43        29.90 o                         
   2   0  -6       7066.20       7017.99        84.82 o                         
   4   0  -6       1319.38       1300.97        17.81 o                         
   6   0  -6       3107.47       3071.79        39.84 o                         
   8   0  -6        879.50        889.02        17.29 o                         
  -7   1  -6         88.23        123.15        13.08 o                         
  -5   1  -6        653.91        754.87        15.28 o                         
  -3   1  -6       1556.04       1679.73        37.47 o                         
  -1   1  -6       1623.31       1712.52        42.45 o                         
   1   1  -6          2.93         14.26         8.28 o                         
   3   1  -6       1080.18       1076.99        14.42 o                         
   5   1  -6        383.38        383.26         7.85 o                         
   7   1  -6       4034.27       4225.34        38.63 o                         
   9   1  -6        138.23        127.29         8.64 o                         
  -8   2  -6         34.02         34.29         7.85 o                         
  -6   2  -6        107.48        139.12         9.23 o                         
  -4   2  -6         59.40         81.81         9.06 o                         
  -2   2  -6        397.51        357.92        17.48 o                         
   0   2  -6       1291.76       1305.13        39.02 o                         
   2   2  -6         23.16         36.39         6.97 o                         
   4   2  -6       5251.70       5200.54        38.88 o                         
   6   2  -6        173.97        202.66         8.90 o                         
   8   2  -6       1344.26       1299.07        16.89 o                         
  10   2  -6        189.23        228.64        25.59 o                         
  -7   3  -6        322.36        359.65        20.08 o                         
  -5   3  -6        427.09        463.36        15.68 o                         
  -3   3  -6        878.32        936.71        24.48 o                         
  -1   3  -6       3371.43       3416.84        54.62 o                         
   1   3  -6       1613.40       1559.45        17.95 o                         
   3   3  -6        405.94        365.14         7.63 o                         
   5   3  -6       1574.01       1646.61        16.20 o                         
   7   3  -6       4802.66       4915.75        41.07 o                         
   9   3  -6        570.62        529.93        12.47 o                         
  -8   4  -6        147.09        166.60        16.32 o                         
  -6   4  -6        639.67        713.73        20.62 o                         
  -4   4  -6       1279.14       1279.42        29.23 o                         
  -2   4  -6       1323.75       1276.73        33.80 o                         
   0   4  -6       1372.27       1343.05        22.82 o                         
   2   4  -6       1371.14       1397.50        13.97 o                         
   4   4  -6       1164.54       1186.69        15.75 o                         
   6   4  -6       1732.91       1796.77        19.36 o                         
   8   4  -6        390.44        412.69         8.97 o                         
  10   4  -6        701.67        773.69        27.56 o                         
  -7   5  -6        125.98        149.73         7.84 o                         
  -5   5  -6        750.35        908.11        21.22 o                         
  -3   5  -6       2294.73       2351.94        41.33 o                         
  -1   5  -6        745.55        723.66        27.57 o                         
   1   5  -6        846.24        825.18        12.34 o                         
   3   5  -6       3374.04       3439.91        32.15 o                         
   5   5  -6        368.03        373.96         8.92 o                         
   7   5  -6        444.66        431.80         9.72 o                         
   9   5  -6        284.20        319.03        11.07 o                         
  11   5  -6        863.50        853.39        37.23 o                         
  -8   6  -6        114.72         87.81         4.25 o                         
  -6   6  -6         82.27         92.49        11.50 o                         
  -4   6  -6        315.24        347.57        14.02 o                         
  -2   6  -6        138.06        143.31        11.35 o                         
   0   6  -6        395.92        407.81        11.19 o                         
   2   6  -6         13.43         19.13         5.33 o                         
   4   6  -6       4257.74       4490.51        60.30 o                         
   6   6  -6        653.40        628.67         9.69 o                         
   8   6  -6        896.83        878.45        12.41 o                         
  10   6  -6        346.18        358.79        17.09 o                         
  -7   7  -6       1146.84       1200.34        21.53 o                         
  -5   7  -6       1086.56       1159.67        24.50 o                         
  -3   7  -6        750.18        734.64        16.89 o                         
  -1   7  -6        534.78        479.48        11.90 o                         
   1   7  -6       1538.16       1646.21        24.66 o                         
   3   7  -6       1474.83       1444.46        14.17 o                         
   5   7  -6       3307.17       3260.56        34.96 o                         
   7   7  -6        255.75        254.23         8.17 o                         
   9   7  -6       2114.85       2151.95        28.03 o                         
  11   7  -6        296.11        340.52        14.70 o                         
  -6   8  -6        155.88        158.13        10.17 o                         
  -4   8  -6        846.94        919.86        31.28 o                         
  -2   8  -6       2619.60       2835.19        46.19 o                         
   0   8  -6       1629.56       1608.91        20.28 o                         
   2   8  -6         68.77         81.45         5.76 o                         
   4   8  -6       2637.90       2565.55        33.67 o                         
   6   8  -6       2831.38       2845.26        25.65 o                         
   8   8  -6        843.88        861.48        13.36 o                         
  10   8  -6         27.06         41.34        10.53 o                         
  -7   9  -6        343.82        329.25        11.95 o                         
  -5   9  -6        900.96        943.36        28.96 o                         
  -3   9  -6        360.01        384.92        14.13 o                         
  -1   9  -6       1629.70       1574.62        22.43 o                         
   1   9  -6        993.49        974.82        14.07 o                         
   3   9  -6        361.75        398.79         8.27 o                         
   5   9  -6        268.37        313.05         8.97 o                         
   7   9  -6         92.49        128.92         6.80 o                         
   9   9  -6       1080.46       1127.43        20.35 o                         
  11   9  -6        360.74        401.66        15.46 o                         
  -6  10  -6        328.08        309.07        10.13 o                         
  -4  10  -6        856.13        889.95        25.43 o                         
  -2  10  -6        928.84        895.68        18.94 o                         
   0  10  -6       2601.98       2566.70        48.93 o                         
   2  10  -6        449.81        458.02         8.96 o                         
   4  10  -6       2321.88       2356.19        28.37 o                         
   6  10  -6        430.92        402.23         9.94 o                         
   8  10  -6        640.06        621.70        11.51 o                         
  10  10  -6        281.53        291.04        11.98 o                         
  -7  11  -6        602.87        608.05        20.60 o                         
  -5  11  -6       1316.22       1400.59        32.36 o                         
  -3  11  -6       2658.88       2591.17       109.47 o                         
  -1  11  -6         82.65         93.43         7.39 o                         
   1  11  -6        183.59        232.29         7.55 o                         
   3  11  -6       1605.84       1543.86        18.11 o                         
   5  11  -6       3823.67       3921.22        53.46 o                         
   7  11  -6        654.44        690.48        10.54 o                         
   9  11  -6        599.96        603.86        16.35 o                         
  11  11  -6       1043.71       1113.16        29.72 o                         
  -6  12  -6        291.95        305.90        19.50 o                         
  -4  12  -6        781.50        821.94        19.07 o                         
  -2  12  -6        817.24        759.82        28.57 o                         
   0  12  -6         12.68         31.37         7.54 o                         
   2  12  -6        771.14        807.20        15.32 o                         
   4  12  -6       3639.48       3648.88        38.57 o                         
   6  12  -6        251.20        310.75         9.69 o                         
   8  12  -6       1491.49       1527.38        26.11 o                         
  10  12  -6        799.83        828.89        16.93 o                         
  -7  13  -6         25.42         32.52         3.62 o                         
  -5  13  -6         60.49         68.84        10.72 o                         
  -3  13  -6        318.97        334.76        12.99 o                         
  -1  13  -6        104.35        107.50        11.82 o                         
   1  13  -6         66.34         70.42         8.96 o                         
   3  13  -6        175.08        221.32         9.12 o                         
   5  13  -6       1732.50       1703.16        20.04 o                         
   7  13  -6        398.66        392.81        10.56 o                         
   9  13  -6        213.82        218.77        11.69 o                         
  11  13  -6        392.94        381.59        12.06 o                         
  -6  14  -6         22.11         32.87         6.55 o                         
  -4  14  -6         90.12         84.89        10.66 o                         
  -2  14  -6       1429.73       1300.79        38.82 o                         
   0  14  -6        290.77        296.97        11.60 o                         
   2  14  -6        296.14        301.56        10.91 o                         
   4  14  -6        318.14        359.96        10.14 o                         
   6  14  -6       1411.25       1443.03        19.79 o                         
   8  14  -6       1317.59       1333.64        18.40 o                         
  10  14  -6        184.90        182.53         8.79 o                         
  -5  15  -6        451.45        513.90        29.75 o                         
  -3  15  -6       1091.30       1121.64        30.93 o                         
  -1  15  -6       1031.48        986.47        27.39 o                         
   1  15  -6       1074.41       1127.62        64.96 o                         
   3  15  -6       1696.99       1580.17        25.87 o                         
   5  15  -6       1077.38       1154.93        18.27 o                         
   7  15  -6        558.68        568.35        12.31 o                         
   9  15  -6        167.92        161.19         9.79 o                         
  11  15  -6        454.92        424.00        18.85 o                         
  -6  16  -6        523.56        472.09        18.38 o                         
  -4  16  -6        621.97        663.80        20.42 o                         
  -2  16  -6        435.72        432.03        14.75 o                         
   0  16  -6        714.87        732.74        18.91 o                         
   2  16  -6       1277.78       1207.85        26.39 o                         
   4  16  -6       1086.51       1096.09        18.18 o                         
   6  16  -6        460.38        448.96        12.30 o                         
   8  16  -6          8.98         13.04         7.43 o                         
  10  16  -6        597.09        656.38        14.17 o                         
  -5  17  -6        354.18        362.92        12.21 o                         
  -3  17  -6        233.11        242.06        12.15 o                         
  -1  17  -6        344.30        336.82        16.61 o                         
   1  17  -6        185.05        211.74        13.56 o                         
   3  17  -6        405.91        377.59        12.52 o                         
   5  17  -6        203.39        208.86         9.10 o                         
   7  17  -6        241.89        265.73        10.86 o                         
   9  17  -6        113.57        138.54         9.35 o                         
  -4  18  -6       1113.88       1139.06        25.86 o                         
  -2  18  -6       1026.45       1070.78        27.53 o                         
   0  18  -6        296.87        341.78        17.54 o                         
   2  18  -6        427.58        435.55        15.32 o                         
   4  18  -6        965.27        985.59        18.07 o                         
   6  18  -6       1148.78       1230.50        20.17 o                         
   8  18  -6         77.95         75.84         8.24 o                         
  10  18  -6          1.32          8.41         4.79 o                         
  -5  19  -6         16.20         24.48         5.39 o                         
  -3  19  -6        488.79        480.98        17.16 o                         
  -1  19  -6       1717.11       1759.57        35.52 o                         
   1  19  -6       1129.31       1210.77        28.49 o                         
   3  19  -6        850.67        841.73        18.03 o                         
   5  19  -6        731.08        786.64        17.54 o                         
   7  19  -6       3194.13       3487.77        45.62 o                         
   9  19  -6        883.21        839.57        21.96 o                         
  -4  20  -6        735.82        694.80        17.50 o                         
  -2  20  -6        271.40        275.51        10.97 o                         
   0  20  -6        253.97        260.23        12.74 o                         
   2  20  -6        227.06        261.48        10.61 o                         
   4  20  -6        323.53        295.24        12.80 o                         
   6  20  -6        651.19        678.50        18.46 o                         
   8  20  -6         22.01         26.30         5.54 o                         
  -3  21  -6        386.35        374.47         9.35 o                         
  -1  21  -6        245.73        254.15        13.88 o                         
   1  21  -6         60.95         70.56         9.11 o                         
   3  21  -6         41.42         40.29         8.77 o                         
   5  21  -6        275.71        289.90        11.35 o                         
   7  21  -6        367.30        373.91        10.49 o                         
  -2  22  -6         37.96         30.44         7.04 o                         
   0  22  -6        414.22        401.29        26.86 o                         
   2  22  -6       1327.96       1433.91        25.59 o                         
   4  22  -6        567.44        631.68        14.68 o                         
   6  22  -6        268.95        305.29         9.45 o                         
   8  22  -6        166.50        127.53         4.32 o                         
  -1  23  -6        450.30        476.54        14.09 o                         
   1  23  -6        201.32        248.30         9.49 o                         
   3  23  -6        370.84        375.58        10.09 o                         
   5  23  -6        400.08        397.30        11.45 o                         
   7  23  -6        906.67        751.48        12.65 o                         
   2  24  -6         74.49         86.27         5.54 o                         
   4  24  -6         65.26         60.65         4.79 o                         
   6  24  -6        730.98        565.13        11.97 o                         
   1  25  -6         14.72         24.11         4.32 o                         
   3  25  -6        392.31        378.35        10.64 o                         
  -9   1  -5        705.06        858.89        36.97 o                         
  -7   1  -5        179.27        228.94        10.11 o                         
  -5   1  -5         65.97         92.64         7.83 o                         
  -3   1  -5        920.11       1041.94        20.20 o                         
  -1   1  -5        650.90        636.63        31.38 o                         
   1   1  -5       3099.79       3471.66        69.89 o                         
   3   1  -5       1836.67       1840.78        34.53 o                         
   5   1  -5       1404.92       1485.35        30.60 o                         
   7   1  -5       3974.58       3775.18        22.32 o                         
   9   1  -5        724.09        727.10         9.55 o                         
  11   1  -5        206.73        202.64        10.70 o                         
  13   1  -5        951.33        976.97        40.56 o                         
 -10   2  -5         52.76         71.64         4.90 o                         
  -8   2  -5        239.65        271.77        10.77 o                         
  -6   2  -5        906.31       1067.82        15.37 o                         
  -4   2  -5       1859.55       1911.10        24.02 o                         
  -2   2  -5         84.38        103.24        31.00 o                         
   0   2  -5       3440.95       3652.10        66.52 o                         
   2   2  -5       8150.37       8574.17       119.55 o                         
   4   2  -5       2396.89       2550.99        38.59 o                         
   6   2  -5        642.12        721.88        32.87 o                         
   8   2  -5       2552.48       2563.14        17.72 o                         
  10   2  -5       3561.38       3653.16        35.72 o                         
  12   2  -5        735.76        785.82        18.22 o                         
  -9   3  -5        160.76        175.97         8.65 o                         
  -7   3  -5        329.00        354.71        10.89 o                         
  -5   3  -5        802.74        826.27        14.24 o                         
  -3   3  -5       1030.14       1006.81        16.55 o                         
  -1   3  -5        540.42        566.62        38.55 o                         
   1   3  -5       3868.68       4038.39        84.58 o                         
   3   3  -5        972.75       1047.18        16.35 o                         
   5   3  -5       3809.58       4168.92        59.82 o                         
   7   3  -5        920.48        879.50         8.40 o                         
   9   3  -5       1368.82       1477.96        13.32 o                         
  11   3  -5         48.24         58.02         9.74 o                         
 -10   4  -5         56.54         66.85         5.89 o                         
  -8   4  -5       1211.14       1343.70        24.02 o                         
  -6   4  -5         73.23         94.65         8.81 o                         
  -4   4  -5       3896.17       3931.04        43.31 o                         
  -2   4  -5        940.27        943.32        29.84 o                         
   0   4  -5       2550.11       2493.82        58.91 o                         
   2   4  -5        517.40        536.15        14.81 o                         
   4   4  -5       2490.66       2603.57        36.99 o                         
   6   4  -5         60.32         54.02        18.98 o                         
   8   4  -5       1979.26       2111.12        17.32 o                         
  10   4  -5        410.51        424.15         9.61 o                         
  12   4  -5       1137.20       1173.62        36.43 o                         
  -9   5  -5        117.80        111.31         9.47 o                         
  -7   5  -5       1151.47       1266.49        19.59 o                         
  -5   5  -5       1276.44       1347.18        18.92 o                         
  -3   5  -5       1378.63       1330.74        23.37 o                         
  -1   5  -5       1131.13       1214.36        39.09 o                         
   1   5  -5       3233.27       3084.12        86.50 o                         
   3   5  -5       1266.13       1362.21        21.06 o                         
   5   5  -5       1540.10       1649.42        34.71 o                         
   7   5  -5       1278.16       1350.03        12.87 o                         
   9   5  -5        464.37        491.75         8.59 o                         
  11   5  -5        747.20        771.08        12.54 o                         
  13   5  -5        529.76        570.96        28.76 o                         
 -10   6  -5        626.65        441.19        16.64 o                         
  -8   6  -5        582.17        741.35        18.28 o                         
  -6   6  -5        476.25        518.05        14.11 o                         
  -4   6  -5        701.24        717.11        27.49 o                         
  -2   6  -5       1783.11       1688.06        28.10 o                         
   0   6  -5       1217.62       1165.60        35.95 o                         
   2   6  -5        420.98        428.68        11.35 o                         
   4   6  -5        327.19        340.25        12.06 o                         
   6   6  -5       1996.33       1945.12        18.89 o                         
   8   6  -5       1510.44       1503.58        14.78 o                         
  10   6  -5        197.40        162.71         8.10 o                         
  12   6  -5        194.49        189.78        13.02 o                         
  -9   7  -5         59.55         72.18         6.74 o                         
  -7   7  -5        448.52        474.95        10.91 o                         
  -5   7  -5       1668.83       1772.03        26.18 o                         
  -3   7  -5        325.09        343.27         9.50 o                         
  -1   7  -5        563.09        580.63        30.35 o                         
   1   7  -5       2189.82       2145.35        44.94 o                         
   3   7  -5       1857.55       2004.33        30.04 o                         
   5   7  -5         95.18        101.85        20.22 o                         
   7   7  -5       2462.38       2393.30        21.17 o                         
   9   7  -5       2085.14       1939.34        21.54 o                         
  11   7  -5       1198.41       1179.24        17.33 o                         
  13   7  -5        200.56        160.50        17.11 o                         
  -8   8  -5        174.06        210.19         7.53 o                         
  -6   8  -5        812.14        800.62        15.53 o                         
  -4   8  -5        596.90        541.70        12.21 o                         
  -2   8  -5       1393.07       1332.78        21.32 o                         
   0   8  -5        174.63        171.42        21.42 o                         
   2   8  -5        584.19        572.67        12.72 o                         
   4   8  -5        801.61        914.79        18.23 o                         
   6   8  -5         27.60         52.08         5.08 o                         
   8   8  -5         36.50         36.14         6.78 o                         
  10   8  -5        217.23        224.57         9.19 o                         
  12   8  -5        263.82        263.61        14.87 o                         
  -9   9  -5        374.58        428.43        11.71 o                         
  -7   9  -5        846.80        933.43        18.10 o                         
  -5   9  -5        277.59        274.33        10.55 o                         
  -3   9  -5        307.31        299.95        12.45 o                         
  -1   9  -5       3802.63       3631.54        55.50 o                         
   1   9  -5        743.51        635.52        21.05 o                         
   3   9  -5       4335.33       4515.40        59.61 o                         
   5   9  -5        342.32        365.48         7.29 o                         
   7   9  -5        444.34        457.76         8.41 o                         
   9   9  -5       1916.15       1792.53        21.85 o                         
  11   9  -5        979.16        910.41        15.49 o                         
  13   9  -5        405.49        409.03        22.02 o                         
  -8  10  -5        696.68        848.66        14.16 o                         
  -6  10  -5        273.35        251.83         9.38 o                         
  -4  10  -5        966.14        991.21        24.72 o                         
  -2  10  -5       4847.16       4797.90        77.55 o                         
   0  10  -5       1289.12       1280.51        22.22 o                         
   2  10  -5       2527.80       2449.86        32.91 o                         
   4  10  -5       2813.87       2901.08        36.07 o                         
   6  10  -5       1765.09       1803.85        18.65 o                         
   8  10  -5       1111.94       1105.92        14.43 o                         
  10  10  -5        557.90        576.07        11.29 o                         
  12  10  -5        669.61        647.56        16.54 o                         
  -9  11  -5         26.61         14.06         5.49 o                         
  -7  11  -5        235.72        251.78        10.36 o                         
  -5  11  -5        124.01        122.61         9.08 o                         
  -3  11  -5        336.64        367.51        12.33 o                         
  -1  11  -5         57.96         70.68         8.64 o                         
   1  11  -5       1492.38       1498.88        20.64 o                         
   3  11  -5       1165.13       1296.08        14.92 o                         
   5  11  -5        647.16        671.30        11.12 o                         
   7  11  -5         35.21         50.14         6.54 o                         
   9  11  -5        118.21        129.39         8.17 o                         
  11  11  -5        346.50        338.32        10.64 o                         
  -8  12  -5        283.64        311.89         8.82 o                         
  -6  12  -5        418.90        444.34        13.14 o                         
  -4  12  -5        865.25        903.57        17.96 o                         
  -2  12  -5       2166.26       2073.42        29.14 o                         
   0  12  -5       3163.84       2978.54        34.58 o                         
   2  12  -5       1806.38       1852.06        26.10 o                         
   4  12  -5       1099.26       1133.68        16.58 o                         
   6  12  -5        991.16       1018.66        18.03 o                         
   8  12  -5        479.64        504.71        10.14 o                         
  10  12  -5        834.33        729.66        13.16 o                         
  12  12  -5       1725.52       1632.59        28.53 o                         
  -7  13  -5        190.61        198.87         8.18 o                         
  -5  13  -5        714.21        734.44        15.83 o                         
  -3  13  -5        706.79        677.93        20.13 o                         
  -1  13  -5       2529.05       2320.00        39.37 o                         
   1  13  -5       1430.83       1377.08        27.40 o                         
   3  13  -5        817.00        858.17        15.49 o                         
   5  13  -5       2697.63       2662.75        34.51 o                         
   7  13  -5        962.80        961.02        14.88 o                         
   9  13  -5       1056.42        987.11        14.98 o                         
  11  13  -5       1470.12       1423.46        25.65 o                         
  -8  14  -5        374.73        345.89         9.43 o                         
  -6  14  -5       1203.95       1249.33        19.99 o                         
  -4  14  -5        181.30        176.50        10.44 o                         
  -2  14  -5       1577.95       1570.68        37.31 o                         
   0  14  -5        375.43        398.82        16.35 o                         
   2  14  -5       2797.20       2776.82        45.70 o                         
   4  14  -5       1348.10       1265.73        19.27 o                         
   6  14  -5        147.13        155.83         9.23 o                         
   8  14  -5        151.68        165.46         8.96 o                         
  10  14  -5        911.51        932.42        14.19 o                         
  12  14  -5        154.40        163.10         8.93 o                         
  -7  15  -5         64.83         59.16         8.53 o                         
  -5  15  -5        747.55        807.56        14.53 o                         
  -3  15  -5        234.26        251.00        12.74 o                         
  -1  15  -5        992.00        915.40        37.34 o                         
   1  15  -5       1630.78       1448.72        51.51 o                         
   3  15  -5         48.25         50.49         9.44 o                         
   5  15  -5         22.74         27.01         8.79 o                         
   7  15  -5       1114.19       1106.69        17.05 o                         
   9  15  -5        529.07        525.22        10.84 o                         
  11  15  -5        628.79        665.41        13.05 o                         
  -8  16  -5        161.56        126.20         8.95 o                         
  -6  16  -5         34.60         53.50         9.91 o                         
  -4  16  -5        220.41        226.11        12.96 o                         
  -2  16  -5       2580.17       2622.67        53.98 o                         
   0  16  -5        652.00        555.63        22.16 o                         
   2  16  -5        866.84        861.04        16.58 o                         
   4  16  -5         37.16         60.76         8.69 o                         
   6  16  -5       1063.17       1054.28        16.26 o                         
   8  16  -5         52.82         65.53         9.37 o                         
  10  16  -5        513.02        491.41        11.21 o                         
  12  16  -5         23.91         26.14         6.58 o                         
  -7  17  -5        371.34        418.54        11.35 o                         
  -5  17  -5        620.77        681.95        13.55 o                         
  -3  17  -5       1438.60       1463.12        25.70 o                         
  -1  17  -5        307.56        287.26        18.16 o                         
   1  17  -5        210.11        189.97        12.03 o                         
   3  17  -5        264.08        259.01        12.35 o                         
   5  17  -5       2287.66       2239.73        44.60 o                         
   7  17  -5        138.43        173.63        10.20 o                         
   9  17  -5       1044.18       1043.33        15.00 o                         
  11  17  -5        780.80        748.69        12.25 o                         
  -6  18  -5        329.11        351.31        12.24 o                         
  -4  18  -5        283.63        317.44        11.46 o                         
  -2  18  -5         44.35         49.06         8.70 o                         
   0  18  -5        719.74        710.56        45.04 o                         
   2  18  -5        509.19        525.49        15.98 o                         
   4  18  -5        876.37        864.44        15.44 o                         
   6  18  -5        202.79        179.51         8.78 o                         
   8  18  -5        730.04        788.98        12.45 o                         
  10  18  -5        990.35        903.99        16.87 o                         
  -7  19  -5        153.04        125.33         7.84 o                         
  -5  19  -5        116.10        121.42         7.36 o                         
  -3  19  -5         11.20         14.55         8.46 o                         
  -1  19  -5         62.57         82.53        12.57 o                         
   1  19  -5        129.39        152.51         9.83 o                         
   3  19  -5        214.63        265.26        13.68 o                         
   5  19  -5        374.56        387.28        11.40 o                         
   7  19  -5        574.77        590.54        17.99 o                         
   9  19  -5          2.28          9.75         5.90 o                         
  11  19  -5         21.30         33.83         8.24 o                         
  -6  20  -5         63.19         53.90         5.33 o                         
  -4  20  -5        670.28        710.11        16.29 o                         
  -2  20  -5          5.04         21.37         9.27 o                         
   0  20  -5        711.81        783.48        19.82 o                         
   2  20  -5       1062.32       1032.65        19.75 o                         
   4  20  -5       1819.87       1923.67        32.84 o                         
   6  20  -5        135.87        172.36        10.13 o                         
   8  20  -5        972.86       1019.64        15.02 o                         
  10  20  -5        638.75        642.68        12.70 o                         
  -5  21  -5         24.62         28.32         5.62 o                         
  -3  21  -5       1193.28       1243.19        23.85 o                         
  -1  21  -5        387.31        455.22        13.50 o                         
   1  21  -5       1116.67       1117.63        19.95 o                         
   3  21  -5        227.68        227.30        11.15 o                         
   5  21  -5       1059.31       1144.20        18.58 o                         
   7  21  -5        823.77        825.50        15.65 o                         
   9  21  -5        324.98        343.38         7.95 o                         
  -4  22  -5        178.18        194.51         9.63 o                         
  -2  22  -5        472.89        534.39        13.91 o                         
   0  22  -5        669.09        719.47        20.85 o                         
   2  22  -5        265.14        278.00        11.01 o                         
   4  22  -5        342.76        367.40        14.95 o                         
   6  22  -5        331.52        339.36        10.33 o                         
   8  22  -5        206.17        232.40         7.46 o                         
  -5  23  -5        169.18        120.50         7.84 o                         
  -3  23  -5        351.52        342.88         9.82 o                         
  -1  23  -5        593.22        621.63        15.37 o                         
   1  23  -5        326.29        347.01        10.58 o                         
   3  23  -5         43.39         46.82         9.01 o                         
   5  23  -5        493.64        530.15        13.79 o                         
   7  23  -5        961.10        932.58        13.60 o                         
   9  23  -5         25.44         20.93         3.24 o                         
  -4  24  -5        345.89        315.63         8.71 o                         
  -2  24  -5        203.27        209.33         7.15 o                         
   0  24  -5        284.43        300.97         9.99 o                         
   2  24  -5       1566.47       1775.47        25.46 o                         
   4  24  -5       1046.38       1136.97        20.23 o                         
   6  24  -5        394.26        375.85        11.14 o                         
   8  24  -5        388.95        328.92         7.48 o                         
  -3  25  -5        314.43        326.28         8.58 o                         
  -1  25  -5        435.36        488.47        13.94 o                         
   1  25  -5        920.32       1003.40        17.15 o                         
   3  25  -5        350.79        381.73         9.62 o                         
   5  25  -5        414.33        459.28        10.55 o                         
   7  25  -5        369.17        333.12        11.08 o                         
  -2  26  -5        142.47        149.48         6.01 o                         
   0  26  -5        122.98        130.57         6.80 o                         
   2  26  -5         21.38         31.50         6.49 o                         
   4  26  -5        432.54        453.55        11.01 o                         
   6  26  -5         22.19         23.59         3.95 o                         
  -1  27  -5         78.22         77.20         5.37 o                         
   1  27  -5        111.22        128.32         6.72 o                         
   3  27  -5        158.12        182.97         6.18 o                         
   5  27  -5         11.79         14.27         3.61 o                         
   2  28  -5         88.39         75.58         7.68 o                         
 -10   0  -4        363.70        469.20        14.41 o                         
  -8   0  -4        159.50        176.40        14.81 o                         
  -6   0  -4      16229.30      17418.48       254.72 o                         
  -4   0  -4       1158.12       1207.86        31.86 o                         
  -2   0  -4       2830.87       2926.18        72.74 o                         
   0   0  -4      11553.92      12396.16       276.22 o                         
   2   0  -4       6419.84       6821.03       313.33 o                         
   4   0  -4       1865.90       1783.86        34.54 o                         
   6   0  -4       9340.27       9652.33       222.88 o                         
   8   0  -4       5839.73       5473.73       209.23 o                         
  10   0  -4       4790.12       5084.25        55.24 o                         
  12   0  -4       1866.17       1986.21        33.22 o                         
  14   0  -4        187.87        179.71        13.13 o                         
 -11   1  -4        446.52        453.91        10.34 o                         
  -9   1  -4        647.99        752.11        14.61 o                         
  -7   1  -4        416.15        461.58        12.59 o                         
  -5   1  -4       3333.20       3586.07        57.30 o                         
  -3   1  -4       1528.27       1487.87        26.59 o                         
  -1   1  -4       9644.42       9515.40       213.39 o                         
   1   1  -4       1283.00       1383.30        29.99 o                         
   3   1  -4        751.01        808.85        16.82 o                         
   5   1  -4       2805.19       3004.38        60.59 o                         
   7   1  -4       6770.43       6683.13       168.27 o                         
   9   1  -4       3251.99       3286.15        23.31 o                         
  11   1  -4        453.54        494.85        11.62 o                         
  13   1  -4        521.94        578.14        12.37 o                         
 -10   2  -4         94.76        127.15         7.36 o                         
  -8   2  -4       1192.58       1319.82        19.64 o                         
  -6   2  -4        611.42        638.10        14.12 o                         
  -4   2  -4        314.02        318.64        13.15 o                         
  -2   2  -4        607.14        579.06        17.55 o                         
   0   2  -4       4452.17       4888.89       128.52 o                         
   2   2  -4       6048.64       6370.59       102.24 o                         
   4   2  -4         72.10         77.40         6.24 o                         
   6   2  -4       1211.87       1419.97        32.78 o                         
   8   2  -4       1706.00       1615.20        69.48 o                         
  10   2  -4        274.42        302.84         7.41 o                         
  12   2  -4        285.47        323.73        10.90 o                         
  14   2  -4        467.14        487.80        17.64 o                         
 -11   3  -4       1259.78       1299.69        21.32 o                         
  -9   3  -4        517.31        634.37        18.65 o                         
  -7   3  -4        521.19        539.66        13.35 o                         
  -5   3  -4       3094.52       3232.20        42.52 o                         
  -3   3  -4       6245.96       6020.95        91.87 o                         
  -1   3  -4       2196.18       2205.68        72.49 o                         
   1   3  -4        394.08        457.51        17.01 o                         
   3   3  -4       2181.10       2335.21        27.20 o                         
   5   3  -4      14830.82      15462.65       185.77 o                         
   7   3  -4       4900.53       5128.86        82.67 o                         
   9   3  -4         31.64         51.52         5.34 o                         
  11   3  -4        360.31        364.23         9.27 o                         
  13   3  -4       1839.25       1957.63        31.55 o                         
 -10   4  -4        699.30        789.24        15.55 o                         
  -8   4  -4        475.26        579.36        16.22 o                         
  -6   4  -4       1480.44       1622.55        28.41 o                         
  -4   4  -4       2043.72       2099.95        35.09 o                         
  -2   4  -4       1933.81       1921.89        27.91 o                         
   0   4  -4       4362.00       4285.47       137.74 o                         
   2   4  -4       4610.75       4795.34        81.33 o                         
   4   4  -4       1623.73       1731.79        22.30 o                         
   6   4  -4       6416.15       6965.23       116.11 o                         
   8   4  -4       3229.44       3181.88        23.75 o                         
  10   4  -4        523.56        586.88         9.91 o                         
  12   4  -4       1024.92       1099.06        19.32 o                         
  14   4  -4       1006.95        913.11        24.33 o                         
 -11   5  -4        123.83        123.31         7.46 o                         
  -9   5  -4         44.61         55.62         7.82 o                         
  -7   5  -4        664.12        670.96        14.69 o                         
  -5   5  -4        692.08        706.68        13.87 o                         
  -3   5  -4        405.71        425.88        13.01 o                         
  -1   5  -4       2828.78       2748.92        92.33 o                         
   1   5  -4       3926.81       4015.18        70.54 o                         
   3   5  -4       5868.65       6223.99        75.42 o                         
   5   5  -4        111.47        114.15        10.90 o                         
   7   5  -4         53.62         32.43        13.65 o                         
   9   5  -4       2825.56       2930.21        22.18 o                         
  11   5  -4        455.57        493.40        10.15 o                         
  13   5  -4         58.98         77.01         7.87 o                         
 -10   6  -4         35.31         49.43         6.61 o                         
  -8   6  -4       1148.77       1163.21        17.87 o                         
  -6   6  -4        317.13        346.87        10.05 o                         
  -4   6  -4       1019.64       1072.86        19.89 o                         
  -2   6  -4        371.81        330.79        12.11 o                         
   0   6  -4       2931.86       3370.62       113.52 o                         
   2   6  -4       1533.02       1611.93        26.72 o                         
   4   6  -4        910.77        937.80        14.77 o                         
   6   6  -4       1289.24       1386.51        30.00 o                         
   8   6  -4       2467.78       2356.02        17.34 o                         
  10   6  -4        844.46        854.20        10.98 o                         
  12   6  -4       1540.24       1552.18        20.61 o                         
  14   6  -4        248.66        254.24        11.78 o                         
 -11   7  -4        298.75        331.49        14.39 o                         
  -9   7  -4        247.05        248.57         9.44 o                         
  -7   7  -4        794.06        793.42        13.81 o                         
  -5   7  -4        207.90        235.79        10.60 o                         
  -3   7  -4        881.27        807.79        26.50 o                         
  -1   7  -4       1326.50       1271.90        30.00 o                         
   1   7  -4       3319.59       3825.75        89.29 o                         
   3   7  -4       7991.99       8441.74        92.23 o                         
   5   7  -4       3972.63       4013.95        64.01 o                         
   7   7  -4        224.48        219.21        22.63 o                         
   9   7  -4       1768.25       1786.45        16.42 o                         
  11   7  -4       2289.07       2320.49        22.69 o                         
  13   7  -4        503.22        515.19        11.85 o                         
 -10   8  -4       1542.05       1815.93        30.80 o                         
  -8   8  -4        529.54        555.92        12.79 o                         
  -6   8  -4       3539.36       3597.47        40.27 o                         
  -4   8  -4       4913.77       4764.79        67.54 o                         
  -2   8  -4       5880.16       5500.95        91.42 o                         
   0   8  -4       8568.43       8533.67       160.59 o                         
   2   8  -4       4724.73       4777.93        76.89 o                         
   4   8  -4       1762.91       1839.38        25.51 o                         
   6   8  -4       4310.14       4321.35        77.40 o                         
   8   8  -4       1960.46       1814.46        16.84 o                         
  10   8  -4        422.72        425.89         8.37 o                         
  12   8  -4        528.57        524.92        12.92 o                         
  14   8  -4       2466.93       2405.26        63.22 o                         
 -11   9  -4        115.67         98.77         7.59 o                         
  -9   9  -4        122.71        128.61         8.49 o                         
  -7   9  -4        427.06        459.88        10.89 o                         
  -5   9  -4       2622.82       2487.57        29.82 o                         
  -3   9  -4       1261.79       1230.46        40.06 o                         
  -1   9  -4       2097.36       2252.88        55.60 o                         
   1   9  -4       1227.34       1292.81        38.42 o                         
   3   9  -4       6748.42       6944.11        83.11 o                         
   5   9  -4        460.92        437.96        20.42 o                         
   7   9  -4       2823.16       2882.92        28.22 o                         
   9   9  -4         48.98         48.00         6.55 o                         
  11   9  -4        556.91        587.62         9.83 o                         
  13   9  -4        364.14        341.64        16.85 o                         
 -10  10  -4        476.17        502.15        10.57 o                         
  -8  10  -4        211.41        236.31        11.00 o                         
  -6  10  -4        437.27        450.71        10.54 o                         
  -4  10  -4       3122.05       2978.54        60.35 o                         
  -2  10  -4       1284.14       1116.18        49.89 o                         
   0  10  -4       1132.15       1194.23        58.98 o                         
   2  10  -4        434.97        459.72        10.43 o                         
   4  10  -4       2641.52       2581.56        63.39 o                         
   6  10  -4        780.56        716.39        32.44 o                         
   8  10  -4        199.23        196.19         7.34 o                         
  10  10  -4        130.81        126.83         6.64 o                         
  12  10  -4       1655.10       1616.52        27.68 o                         
  14  10  -4        794.29        592.98        22.18 o                         
  -9  11  -4        790.53        770.01        20.70 o                         
  -7  11  -4       2315.33       2347.79        57.93 o                         
  -5  11  -4       1299.88       1316.25        28.17 o                         
  -3  11  -4       3985.73       3635.31        71.46 o                         
  -1  11  -4       7452.11       6515.21       226.58 o                         
   1  11  -4       5637.90       5940.80       123.42 o                         
   3  11  -4       4618.05       4712.25        78.74 o                         
   5  11  -4        892.37        921.83        27.57 o                         
   7  11  -4       2454.48       2310.74        28.59 o                         
   9  11  -4       4431.00       4231.57        36.32 o                         
  11  11  -4        946.35        913.18        12.97 o                         
  13  11  -4        102.88        114.10         8.52 o                         
 -10  12  -4        305.00        321.91        12.00 o                         
  -8  12  -4        300.65        260.31         9.90 o                         
  -6  12  -4        236.01        253.34        10.41 o                         
  -4  12  -4       5235.01       5117.91        54.83 o                         
  -2  12  -4       4410.24       4297.95       124.89 o                         
   0  12  -4        414.08        447.62        30.88 o                         
   2  12  -4       2084.85       2129.85        41.89 o                         
   4  12  -4       7080.96       6670.44       104.23 o                         
   6  12  -4       2051.82       1970.20        25.34 o                         
   8  12  -4       1498.89       1483.45        22.05 o                         
  10  12  -4       1535.77       1511.06        17.28 o                         
  12  12  -4        476.34        447.33        12.88 o                         
  -9  13  -4        163.58        169.24         6.23 o                         
  -7  13  -4         87.77         99.68         8.44 o                         
  -5  13  -4        610.50        570.82        11.35 o                         
  -3  13  -4        439.75        394.90        15.80 o                         
  -1  13  -4         65.77         50.26        25.55 o                         
   1  13  -4       1332.84       1303.55        48.33 o                         
   3  13  -4       1567.91       1462.87        33.60 o                         
   5  13  -4        662.55        641.50        14.73 o                         
   7  13  -4       1083.54       1015.18        14.65 o                         
   9  13  -4        455.32        428.83        10.45 o                         
  11  13  -4        126.82        137.19         7.95 o                         
  13  13  -4        413.95        405.07        11.37 o                         
  -8  14  -4        350.00        403.90        12.94 o                         
  -6  14  -4        238.59        206.06        11.30 o                         
  -4  14  -4       1251.26       1221.96        17.89 o                         
  -2  14  -4       4276.72       4081.24        56.04 o                         
   0  14  -4        207.47        218.56        24.00 o                         
   2  14  -4        220.62        244.32        13.88 o                         
   4  14  -4       1906.68       1952.26        34.20 o                         
   6  14  -4       4622.37       4323.43        48.63 o                         
   8  14  -4       1240.30       1162.96        19.21 o                         
  10  14  -4        614.38        620.57        11.31 o                         
  12  14  -4       1379.79       1296.69        19.75 o                         
  -9  15  -4        429.22        366.80        16.50 o                         
  -7  15  -4        331.07        353.10        11.52 o                         
  -5  15  -4        812.69        831.66        14.32 o                         
  -3  15  -4       2780.76       2681.84        33.76 o                         
  -1  15  -4       1683.83       1602.39        59.73 o                         
   1  15  -4         63.07         54.37         9.49 o                         
   3  15  -4        911.33        848.42        23.28 o                         
   5  15  -4       3761.98       3753.60        35.51 o                         
   7  15  -4        996.85        954.21        20.57 o                         
   9  15  -4       1886.62       1752.99        21.60 o                         
  11  15  -4        807.50        823.50        12.13 o                         
  13  15  -4        221.48        178.16         7.46 o                         
  -8  16  -4        514.60        532.22        14.98 o                         
  -6  16  -4       1381.14       1443.10        23.46 o                         
  -4  16  -4        748.08        775.05        14.73 o                         
  -2  16  -4        179.36        174.72         9.24 o                         
   0  16  -4        105.16        108.94         9.11 o                         
   2  16  -4       1766.63       1662.16        42.26 o                         
   4  16  -4       1286.39       1271.63        21.81 o                         
   6  16  -4        352.39        373.76        10.58 o                         
   8  16  -4        709.74        668.01        13.28 o                         
  10  16  -4       1650.51       1730.14        19.46 o                         
  12  16  -4       1198.06       1198.36        23.13 o                         
  -9  17  -4        342.03        284.56         9.84 o                         
  -7  17  -4         48.22         44.11        14.84 o                         
  -5  17  -4        762.15        782.62        14.16 o                         
  -3  17  -4        205.82        184.25         9.39 o                         
  -1  17  -4       2652.92       2616.41        38.98 o                         
   1  17  -4          7.25          6.90         9.00 o                         
   3  17  -4       2573.42       2577.79        71.36 o                         
   5  17  -4        463.37        459.82         9.87 o                         
   7  17  -4        484.08        462.86        13.03 o                         
   9  17  -4          6.83         25.91         7.40 o                         
  11  17  -4        832.08        788.52        15.59 o                         
  -8  18  -4        642.98        646.58        15.88 o                         
  -6  18  -4        498.46        559.06        12.59 o                         
  -4  18  -4        129.74        124.68         9.17 o                         
  -2  18  -4       1229.22       1214.18        20.37 o                         
   0  18  -4       1501.25       1594.14        24.13 o                         
   2  18  -4        280.98        264.40        11.29 o                         
   4  18  -4        147.40        158.51         8.65 o                         
   6  18  -4       1277.20       1348.06        19.52 o                         
   8  18  -4       1839.61       1752.64        22.96 o                         
  10  18  -4        986.65        925.43        14.06 o                         
  12  18  -4        157.80        120.96         4.94 o                         
  -7  19  -4        414.86        459.78        11.97 o                         
  -5  19  -4        723.19        798.80        15.98 o                         
  -3  19  -4       2942.09       3014.58        39.17 o                         
  -1  19  -4       1624.03       1523.37        22.38 o                         
   1  19  -4          6.13         19.71         9.15 o                         
   3  19  -4        958.40        968.03        20.58 o                         
   5  19  -4       7955.18       8008.12        95.48 o                         
   7  19  -4        706.88        722.04        13.67 o                         
   9  19  -4        549.20        535.77        11.36 o                         
  11  19  -4       1033.38        977.94        17.28 o                         
  -8  20  -4        416.44        328.71        18.66 o                         
  -6  20  -4        419.65        450.26        10.38 o                         
  -4  20  -4        137.89        134.51         9.68 o                         
  -2  20  -4        265.71        246.68         9.81 o                         
   0  20  -4       1693.23       1696.56        23.79 o                         
   2  20  -4        647.23        610.36        14.45 o                         
   4  20  -4        201.80        207.49         7.97 o                         
   6  20  -4       2129.36       2242.79        29.98 o                         
   8  20  -4        704.21        742.07        12.80 o                         
  10  20  -4        165.67        163.53         7.33 o                         
  -7  21  -4         12.00         17.83         5.14 o                         
  -5  21  -4        383.30        404.73         9.71 o                         
  -3  21  -4       1175.72       1180.39        17.60 o                         
  -1  21  -4        216.15        220.78        10.02 o                         
   1  21  -4          1.03         11.27         8.26 o                         
   3  21  -4        903.14        925.45        15.30 o                         
   5  21  -4         32.66         41.89         8.20 o                         
   7  21  -4        895.31        934.81        14.74 o                         
   9  21  -4         39.64         38.86         5.55 o                         
  11  21  -4         52.64         57.10         5.71 o                         
  -6  22  -4        664.82        715.45        18.83 o                         
  -4  22  -4        482.05        560.07        11.47 o                         
  -2  22  -4        493.79        538.50        11.57 o                         
   0  22  -4        926.66        937.61        16.96 o                         
   2  22  -4       2626.01       2739.42        34.52 o                         
   4  22  -4       1160.07       1164.45        16.86 o                         
   6  22  -4        210.00        216.47         9.53 o                         
   8  22  -4        906.57        920.56        14.90 o                         
  10  22  -4        587.48        545.30        29.59 o                         
  -7  23  -4        497.46        429.70        16.24 o                         
  -5  23  -4        380.66        383.37        17.63 o                         
  -3  23  -4        650.36        675.17        12.45 o                         
  -1  23  -4       1849.09       2052.13        42.05 o                         
   1  23  -4        659.63        698.34        15.72 o                         
   3  23  -4        443.09        449.43        10.52 o                         
   5  23  -4        842.67        894.15        15.86 o                         
   7  23  -4       1391.03       1442.59        18.13 o                         
   9  23  -4        602.25        577.87        13.90 o                         
  -6  24  -4        102.94        126.02         7.66 o                         
  -4  24  -4        265.21        309.58        11.32 o                         
  -2  24  -4       1411.25       1503.27        32.86 o                         
   0  24  -4        575.40        610.24        14.28 o                         
   2  24  -4        307.68        305.42        11.10 o                         
   4  24  -4        446.96        496.94        14.54 o                         
   6  24  -4       1441.50       1460.76        19.27 o                         
   8  24  -4         94.40         87.65         5.61 o                         
  -5  25  -4          8.06         28.63         6.43 o                         
  -3  25  -4        318.92        348.62        10.29 o                         
  -1  25  -4        274.26        323.22        25.71 o                         
   1  25  -4        153.62        172.24         9.96 o                         
   3  25  -4        762.31        762.20        16.72 o                         
   5  25  -4        131.87        138.51        11.58 o                         
   7  25  -4        244.83        249.88         7.36 o                         
  -4  26  -4        665.46        780.15        21.39 o                         
  -2  26  -4        375.58        405.45        17.12 o                         
   0  26  -4        470.72        493.08        15.01 o                         
   2  26  -4       1055.99       1093.36        26.33 o                         
   4  26  -4       1241.18       1270.25        28.43 o                         
   6  26  -4        567.81        526.51        11.80 o                         
   8  26  -4        169.74        150.34         8.71 o                         
  -3  27  -4        142.70        147.23         6.34 o                         
  -1  27  -4        528.00        522.73        14.04 o                         
   1  27  -4       1326.79       1370.95        28.35 o                         
   3  27  -4        380.88        404.90        16.64 o                         
   5  27  -4        625.16        609.59        19.46 o                         
   7  27  -4        766.37        683.58        18.10 o                         
  -2  28  -4        189.64        189.48         7.71 o                         
   0  28  -4        253.15        250.20         9.69 o                         
   2  28  -4        297.19        270.78        18.99 o                         
   4  28  -4        297.61        278.89         9.95 o                         
   6  28  -4         61.81         48.47         6.07 o                         
  -1  29  -4         15.38         16.39         4.14 o                         
   1  29  -4        388.28        403.82        11.59 o                         
   3  29  -4        440.62        391.64         9.17 o                         
   5  29  -4        226.96        169.22        10.77 o                         
   0  30  -4        637.06        508.90        12.57 o                         
   2  30  -4        344.23        246.56         5.82 o                         
 -11   1  -3       1098.79       1283.18        17.59 o                         
  -9   1  -3       1389.75       1608.35        29.45 o                         
  -7   1  -3        562.02        692.50        39.02 o                         
  -5   1  -3       2163.37       2178.02        40.61 o                         
  -3   1  -3       2897.68       3002.36        90.31 o                         
  -1   1  -3        346.46        371.10        17.18 o                         
   1   1  -3        477.21        560.84        12.39 o                         
   3   1  -3       6743.14       7253.95       101.71 o                         
   5   1  -3       1826.65       1949.14        59.01 o                         
   7   1  -3       7289.48       7527.82       144.92 o                         
   9   1  -3        703.94        724.59        22.91 o                         
  11   1  -3         20.25         44.02         7.70 o                         
  13   1  -3       1519.50       1585.97        22.97 o                         
  15   1  -3       1375.40       1150.55        26.94 o                         
 -12   2  -3        943.01        977.51        24.62 o                         
 -10   2  -3        545.73        630.83        13.98 o                         
  -8   2  -3       2456.91       2767.21        49.02 o                         
  -6   2  -3       6889.53       7151.76       101.55 o                         
  -4   2  -3       8012.78       8358.61       117.01 o                         
  -2   2  -3        850.05        897.16        25.03 o                         
   0   2  -3       5010.82       4717.92        86.56 o                         
   2   2  -3       8820.64       9929.80       152.52 o                         
   4   2  -3      24480.24      26543.26       354.83 o                         
   6   2  -3       4178.66       4154.31        74.54 o                         
   8   2  -3       4036.58       3787.84       161.69 o                         
  10   2  -3       3260.90       3325.66        29.13 o                         
  12   2  -3       2486.23       2502.48        28.05 o                         
  14   2  -3        529.41        552.52        24.61 o                         
 -11   3  -3         91.74        130.83         7.23 o                         
  -9   3  -3       1372.86       1545.40        28.30 o                         
  -7   3  -3       8368.82       8684.44       117.63 o                         
  -5   3  -3        922.42        856.06        19.15 o                         
  -3   3  -3       2306.11       2285.71        62.23 o                         
  -1   3  -3       1733.67       1803.05        53.21 o                         
   1   3  -3      15104.86      16563.48       249.59 o                         
   3   3  -3       3823.48       4293.19        54.12 o                         
   5   3  -3       2390.83       2785.81        43.03 o                         
   7   3  -3       2163.92       2144.80        44.38 o                         
   9   3  -3       4274.61       4230.37        37.05 o                         
  11   3  -3        660.24        669.71        10.65 o                         
  13   3  -3         86.10         82.66         7.70 o                         
  15   3  -3         35.19         32.72         7.45 o                         
 -12   4  -3        103.90        107.78         6.97 o                         
 -10   4  -3        200.58        233.99        11.08 o                         
  -8   4  -3       4201.93       4274.36        70.77 o                         
  -6   4  -3       1190.87       1131.17        23.35 o                         
  -4   4  -3        496.93        497.77        23.99 o                         
  -2   4  -3       4929.69       5147.53       113.43 o                         
   0   4  -3      16794.35      17493.46       340.40 o                         
   2   4  -3       4145.97       4241.47        81.67 o                         
   4   4  -3       5691.69       6462.26        85.71 o                         
   6   4  -3       2550.94       2640.34        41.83 o                         
   8   4  -3        969.19        917.61        26.97 o                         
  10   4  -3       2379.92       2427.46        22.58 o                         
  12   4  -3         12.79         28.38         7.58 o                         
  14   4  -3        271.16        276.96         8.59 o                         
 -11   5  -3        912.12        954.04        13.93 o                         
  -9   5  -3        284.43        286.55        13.62 o                         
  -7   5  -3         83.10        133.92        10.05 o                         
  -5   5  -3       9242.10       9157.41       128.54 o                         
  -3   5  -3      11991.46      11615.48       178.17 o                         
  -1   5  -3       8942.55       9450.80       517.09 o                         
   1   5  -3       1422.57       1587.73        47.49 o                         
   3   5  -3       4890.31       5275.10       122.71 o                         
   5   5  -3       4340.16       4291.10        67.13 o                         
   7   5  -3       6332.32       6841.69       163.67 o                         
   9   5  -3        330.53        327.02         6.87 o                         
  11   5  -3       3895.00       3764.86        35.65 o                         
  13   5  -3       3037.82       3211.49        40.25 o                         
 -12   6  -3        201.27        195.13         6.72 o                         
 -10   6  -3        861.25        988.98        18.09 o                         
  -8   6  -3       1170.08       1233.54        21.03 o                         
  -6   6  -3        666.15        682.49        24.88 o                         
  -4   6  -3       2880.20       2818.43        52.72 o                         
  -2   6  -3       3739.80       3782.62       270.86 o                         
   0   6  -3      17497.11      18278.76       319.52 o                         
   2   6  -3      11390.01      12645.16       233.55 o                         
   4   6  -3       1363.99       1448.41        36.55 o                         
   6   6  -3      14713.49      15557.58       181.40 o                         
   8   6  -3       6228.00       6402.08       153.40 o                         
  10   6  -3       2279.80       2186.38        20.16 o                         
  12   6  -3       1066.22       1099.41        15.87 o                         
  14   6  -3       1027.71       1017.65        14.53 o                         
 -11   7  -3        147.05        155.88         6.84 o                         
  -9   7  -3        342.51        400.96        13.33 o                         
  -7   7  -3       1253.10       1219.82        20.18 o                         
  -5   7  -3       3456.36       3373.12        47.86 o                         
  -3   7  -3       1287.52       1155.74        19.52 o                         
  -1   7  -3      10565.08      10487.15       543.94 o                         
   1   7  -3       6488.21       7530.16       138.39 o                         
   3   7  -3       7688.16       8198.31       183.43 o                         
   5   7  -3        825.13        799.72        18.36 o                         
   7   7  -3       1144.08       1124.97        41.23 o                         
   9   7  -3       1372.39       1310.20        12.89 o                         
  11   7  -3        962.44       1005.17        15.30 o                         
  13   7  -3        602.97        677.17        11.49 o                         
 -12   8  -3        135.76        120.82         5.32 o                         
 -10   8  -3        364.28        422.32        11.97 o                         
  -8   8  -3         55.38         54.76         8.40 o                         
  -6   8  -3       2080.92       2000.14        25.97 o                         
  -4   8  -3        338.31        321.76         9.37 o                         
  -2   8  -3        356.06        355.40         9.97 o                         
   0   8  -3       2006.41       2348.47        72.88 o                         
   2   8  -3        902.28        953.05        20.85 o                         
   4   8  -3       2305.89       2390.50        53.13 o                         
   6   8  -3       3778.45       3786.90        60.82 o                         
   8   8  -3        819.34        845.52        29.56 o                         
  10   8  -3        238.73        238.60         7.81 o                         
  12   8  -3       1268.20       1288.53        19.00 o                         
  14   8  -3        281.15        255.71         8.86 o                         
 -11   9  -3         90.51        124.66         6.91 o                         
  -9   9  -3       1071.44       1173.27        20.86 o                         
  -7   9  -3       1588.48       1629.21        27.09 o                         
  -5   9  -3       2837.43       2591.58        42.04 o                         
  -3   9  -3        289.51        329.39         9.92 o                         
  -1   9  -3       6180.49       6002.45       111.57 o                         
   1   9  -3      10142.10       9714.71       175.59 o                         
   3   9  -3      11562.37      12335.59       220.03 o                         
   5   9  -3       1064.70       1096.72        29.46 o                         
   7   9  -3        751.14        690.24        25.44 o                         
   9   9  -3       2907.36       2777.74        25.30 o                         
  11   9  -3       2897.06       2810.67        30.82 o                         
  13   9  -3        139.37        144.11         7.76 o                         
 -12  10  -3        308.72        268.56        11.80 o                         
 -10  10  -3       2141.42       2182.58        33.28 o                         
  -8  10  -3        428.06        467.05        12.68 o                         
  -6  10  -3       2040.02       2019.37        25.89 o                         
  -4  10  -3        637.78        584.14        14.37 o                         
  -2  10  -3       7098.05       6365.17        82.66 o                         
   0  10  -3       5880.52       5778.24       110.19 o                         
   2  10  -3       3094.66       3232.17        66.36 o                         
   4  10  -3       6766.50       6756.15       127.06 o                         
   6  10  -3       4775.29       4763.91        80.70 o                         
   8  10  -3       2152.31       2020.05        21.11 o                         
  10  10  -3         66.93         77.50         6.84 o                         
  12  10  -3       1862.91       1770.59        24.53 o                         
  14  10  -3        539.37        486.57        15.85 o                         
 -11  11  -3        130.70        125.30         8.63 o                         
  -9  11  -3        245.53        289.22         9.32 o                         
  -7  11  -3        433.66        409.06        12.52 o                         
  -5  11  -3       2149.30       2033.38        27.31 o                         
  -3  11  -3       1079.10        951.32        14.98 o                         
  -1  11  -3        205.67        216.62        10.86 o                         
   1  11  -3        585.24        544.89        16.80 o                         
   3  11  -3        496.99        515.59        14.27 o                         
   5  11  -3         47.96         55.14        10.01 o                         
   7  11  -3        381.19        323.60        21.49 o                         
   9  11  -3        352.90        352.25         9.12 o                         
  11  11  -3        233.62        252.42         7.98 o                         
  13  11  -3        666.06        688.31        17.94 o                         
 -10  12  -3        766.59        777.07        14.19 o                         
  -8  12  -3        140.12        153.93         8.41 o                         
  -6  12  -3        394.89        418.17        11.11 o                         
  -4  12  -3       2181.26       1949.55        32.53 o                         
  -2  12  -3       8997.16       7916.66       222.65 o                         
   0  12  -3        321.29        311.77        11.05 o                         
   2  12  -3        227.64        198.82         9.57 o                         
   4  12  -3       5928.70       5880.12        82.72 o                         
   6  12  -3       2481.02       2108.24        80.85 o                         
   8  12  -3        243.90        225.20         7.95 o                         
  10  12  -3        710.77        763.76        11.87 o                         
  12  12  -3        384.34        367.58        10.91 o                         
  14  12  -3        329.67        302.31        14.42 o                         
 -11  13  -3        283.16        349.09         8.79 o                         
  -9  13  -3       1910.20       1995.98        28.13 o                         
  -7  13  -3       3864.15       4011.05        44.51 o                         
  -5  13  -3        398.83        378.12         9.88 o                         
  -3  13  -3        168.01        153.26         9.41 o                         
  -1  13  -3       3385.91       3109.28       163.66 o                         
   1  13  -3      13349.97      13567.88       433.27 o                         
   3  13  -3       6041.57       5825.12       132.79 o                         
   5  13  -3       1086.56       1052.29        24.23 o                         
   7  13  -3       1306.93       1267.69        14.00 o                         
   9  13  -3       4033.97       3757.10        35.09 o                         
  11  13  -3        323.46        292.45        10.13 o                         
  13  13  -3        451.38        427.87        14.01 o                         
 -10  14  -3        584.83        605.74        16.60 o                         
  -8  14  -3        379.75        404.89        11.00 o                         
  -6  14  -3       4196.76       4168.76        46.16 o                         
  -4  14  -3       1204.60       1123.46        20.42 o                         
  -2  14  -3       1576.09       1273.09        71.18 o                         
   0  14  -3        937.95        909.30        24.78 o                         
   2  14  -3       4186.42       4265.59        94.50 o                         
   4  14  -3       5606.52       5583.83       102.11 o                         
   6  14  -3       2204.94       2010.69        59.52 o                         
   8  14  -3        121.17        116.46         8.24 o                         
  10  14  -3       1211.89       1205.15        16.87 o                         
  12  14  -3       3303.80       3346.73        48.42 o                         
 -11  15  -3         21.45         15.27         6.50 o                         
  -9  15  -3        712.44        709.79        11.72 o                         
  -7  15  -3        144.54        172.09         9.91 o                         
  -5  15  -3        346.12        342.34        11.78 o                         
  -3  15  -3        579.26        543.90        17.16 o                         
  -1  15  -3       4359.68       4039.11        89.62 o                         
   1  15  -3        281.98        295.75        14.46 o                         
   3  15  -3       1443.73       1264.75        56.19 o                         
   5  15  -3        612.52        516.58        16.22 o                         
   7  15  -3       2541.79       2352.22        24.39 o                         
   9  15  -3        235.90        249.07         8.58 o                         
  11  15  -3        479.38        482.28        11.04 o                         
  13  15  -3        431.70        409.77        12.72 o                         
 -10  16  -3        395.30        417.89        15.15 o                         
  -8  16  -3       1205.18       1306.19        17.53 o                         
  -6  16  -3       1623.01       1617.25        23.17 o                         
  -4  16  -3        718.47        768.45        12.95 o                         
  -2  16  -3       2184.45       2089.54        88.60 o                         
   0  16  -3       1954.82       1773.52        38.32 o                         
   2  16  -3       1603.94       1746.80        84.89 o                         
   4  16  -3       1845.45       1929.69        60.95 o                         
   6  16  -3       1265.21       1161.00        14.97 o                         
   8  16  -3        649.65        604.40        12.05 o                         
  10  16  -3       1844.88       1864.17        24.98 o                         
  12  16  -3         76.23         77.50         6.65 o                         
  -9  17  -3       1031.08       1096.82        22.09 o                         
  -7  17  -3        908.86        903.06        13.72 o                         
  -5  17  -3       1580.40       1602.02        21.61 o                         
  -3  17  -3       7982.87       8115.63        80.67 o                         
  -1  17  -3        971.23        957.53        24.79 o                         
   1  17  -3        865.68        856.49        23.21 o                         
   3  17  -3       3078.72       3249.97        75.39 o                         
   5  17  -3       7483.24       6859.62        73.51 o                         
   7  17  -3        927.56        852.09        14.23 o                         
   9  17  -3       1117.90       1071.44        14.91 o                         
  11  17  -3       1371.51       1358.20        18.30 o                         
 -10  18  -3          8.89          8.87         6.58 o                         
  -8  18  -3       1216.33       1376.80        22.58 o                         
  -6  18  -3       1760.92       1828.24        26.50 o                         
  -4  18  -3        957.94        949.10        15.74 o                         
  -2  18  -3        315.23        338.09         9.77 o                         
   0  18  -3       1256.72       1186.92        16.67 o                         
   2  18  -3       1240.02       1212.11        22.33 o                         
   4  18  -3        987.47        958.58        14.25 o                         
   6  18  -3          2.15         22.67         8.28 o                         
   8  18  -3       2618.17       2594.05        27.54 o                         
  10  18  -3       1967.60       1966.31        24.96 o                         
  12  18  -3        256.58        243.47        10.19 o                         
  -9  19  -3         40.15         28.41         4.72 o                         
  -7  19  -3          8.29         23.93         7.22 o                         
  -5  19  -3        724.60        728.14        15.47 o                         
  -3  19  -3        582.34        592.54        13.39 o                         
  -1  19  -3         81.23         95.86         7.84 o                         
   1  19  -3        203.20        234.70         8.40 o                         
   3  19  -3         52.64         66.74         7.50 o                         
   5  19  -3         65.97         73.59         8.13 o                         
   7  19  -3         44.89         50.43         8.37 o                         
   9  19  -3        124.14        115.69         9.11 o                         
  11  19  -3        364.09        420.33         8.89 o                         
  -8  20  -3       1524.97       1647.25        25.16 o                         
  -6  20  -3        983.86       1048.15        15.39 o                         
  -4  20  -3       1642.56       1620.22        22.83 o                         
  -2  20  -3        208.76        223.77         8.57 o                         
   0  20  -3       1483.20       1478.47        19.15 o                         
   2  20  -3       2700.14       2646.71        33.28 o                         
   4  20  -3        987.35       1013.15        16.31 o                         
   6  20  -3         30.03         45.70         9.49 o                         
   8  20  -3       1724.44       1733.87        25.07 o                         
  10  20  -3       2169.87       2135.38        40.76 o                         
  12  20  -3         77.75         58.87         5.07 o                         
  -9  21  -3        210.40        225.73         8.91 o                         
  -7  21  -3        419.59        417.23        11.21 o                         
  -5  21  -3        968.91       1002.55        15.96 o                         
  -3  21  -3       1804.46       1973.05        22.45 o                         
  -1  21  -3        510.81        579.48        11.18 o                         
   1  21  -3        107.71        119.05        11.36 o                         
   3  21  -3       2564.03       2756.04        29.33 o                         
   5  21  -3       2878.68       3017.28        46.56 o                         
   7  21  -3       1099.17       1012.11        15.58 o                         
   9  21  -3         34.35         59.48         9.12 o                         
  11  21  -3        432.57        458.61        10.34 o                         
  -8  22  -3       1305.94       1372.08        28.21 o                         
  -6  22  -3        161.34        168.62         7.11 o                         
  -4  22  -3        793.22        792.77        13.97 o                         
  -2  22  -3        966.97        997.45        14.28 o                         
   0  22  -3        955.73        976.28        15.65 o                         
   2  22  -3        592.27        622.23        15.54 o                         
   4  22  -3        802.53        855.34        13.28 o                         
   6  22  -3        795.67        803.65        13.84 o                         
   8  22  -3        140.86        170.43         8.94 o                         
  10  22  -3        191.02        219.08        12.05 o                         
  -7  23  -3         43.07         47.00         8.13 o                         
  -5  23  -3        563.96        626.36        11.97 o                         
  -3  23  -3        119.10        120.34         7.54 o                         
  -1  23  -3       1232.09       1295.55        19.30 o                         
   1  23  -3        107.57        130.28        11.57 o                         
   3  23  -3       1126.42       1094.29        15.53 o                         
   5  23  -3        175.22        153.03         8.29 o                         
   7  23  -3        677.71        731.35        13.10 o                         
   9  23  -3        673.59        620.51        11.78 o                         
  -6  24  -3        514.54        582.06        10.22 o                         
  -4  24  -3       2149.99       2438.99        31.63 o                         
  -2  24  -3        199.34        211.71         8.40 o                         
   0  24  -3        969.94       1046.25        17.00 o                         
   2  24  -3        687.94        729.59        19.06 o                         
   4  24  -3       2203.23       2218.52        25.14 o                         
   6  24  -3        470.79        450.54         9.27 o                         
   8  24  -3        245.49        251.10         7.88 o                         
  10  24  -3        358.08        343.38        11.08 o                         
  -7  25  -3        687.46        644.65        13.49 o                         
  -5  25  -3        507.91        557.42        13.60 o                         
  -3  25  -3        133.73        130.45         8.64 o                         
  -1  25  -3       1243.48       1315.42        23.15 o                         
   1  25  -3       4664.85       5044.23        66.10 o                         
   3  25  -3       1245.33       1263.72        20.02 o                         
   5  25  -3         94.87        138.30         6.91 o                         
   7  25  -3        621.87        613.20        12.10 o                         
   9  25  -3        730.29        765.60        21.42 o                         
  -6  26  -3        116.11        128.34         5.50 o                         
  -4  26  -3        411.23        421.54        10.90 o                         
  -2  26  -3        430.24        488.43        12.26 o                         
   0  26  -3         30.78         36.40         9.38 o                         
   2  26  -3        217.33        196.79         8.22 o                         
   4  26  -3       1928.15       1945.12        26.28 o                         
   6  26  -3        509.93        471.32         9.00 o                         
   8  26  -3        276.87        261.68         7.96 o                         
  -5  27  -3        264.55        267.45        11.07 o                         
  -3  27  -3        169.70        178.07         9.35 o                         
  -1  27  -3        127.65        128.57        10.75 o                         
   1  27  -3        251.33        283.90         9.54 o                         
   3  27  -3        637.25        632.02        13.64 o                         
   5  27  -3        253.71        252.52        10.92 o                         
   7  27  -3        230.98        208.99         9.80 o                         
  -4  28  -3        507.53        456.68        12.01 o                         
  -2  28  -3        416.43        487.19        11.55 o                         
   0  28  -3       1489.01       1529.04        20.10 o                         
   2  28  -3       1380.63       1432.55        21.64 o                         
   4  28  -3        870.52        902.19        16.27 o                         
   6  28  -3       1137.22       1053.39        25.26 o                         
  -3  29  -3        223.75        231.90         8.71 o                         
  -1  29  -3        342.92        301.50         9.94 o                         
   1  29  -3       1686.56       1804.97        33.78 o                         
   3  29  -3        150.82        163.68         7.63 o                         
   5  29  -3        471.42        468.24        15.65 o                         
  -2  30  -3         88.62         84.99         6.13 o                         
   0  30  -3         55.85         53.36         8.88 o                         
   2  30  -3        195.09        189.43         9.48 o                         
   4  30  -3        295.33        271.02        11.46 o                         
  -1  31  -3        186.37        152.26         6.82 o                         
   1  31  -3         94.64         86.67         5.82 o                         
 -12   0  -2        534.22        571.96        20.47 o                         
 -10   0  -2         16.95         45.04        17.93 o                         
  -8   0  -2       1705.93       1708.09        41.49 o                         
  -6   0  -2       3663.64       3959.78        75.80 o                         
  -4   0  -2        899.04       1035.90        33.59 o                         
  -2   0  -2       3013.72       2602.46        84.53 o                         
   0   0  -2      52689.20      58703.41      1216.22 o                         
   2   0  -2      68772.92      76837.82      1126.63 o                         
   4   0  -2       3535.00       3659.96       104.02 o                         
   6   0  -2       4406.58       4028.25       114.71 o                         
   8   0  -2      10839.93       9703.10       228.39 o                         
  10   0  -2       1924.05       1811.94        22.58 o                         
  12   0  -2       3660.06       3834.75        73.20 o                         
  14   0  -2        663.34        627.13        22.13 o                         
 -13   1  -2        204.13        180.62        19.61 o                         
 -11   1  -2        248.69        279.70        10.94 o                         
  -9   1  -2        606.62        693.19        23.20 o                         
  -7   1  -2       2460.79       2445.98        34.81 o                         
  -5   1  -2       3061.42       2839.07        36.68 o                         
  -3   1  -2        640.68        526.35        16.37 o                         
  -1   1  -2       9244.57       9482.21       234.38 o                         
   1   1  -2      27440.44      30927.81       404.76 o                         
   3   1  -2        809.52       1215.82        26.91 o                         
   5   1  -2       3673.27       3812.03        59.19 o                         
   7   1  -2        504.03        441.61        18.51 o                         
   9   1  -2       2213.43       2045.47        67.78 o                         
  11   1  -2        281.64        295.35         9.74 o                         
  13   1  -2        706.56        773.62        16.96 o                         
  15   1  -2        526.36        443.00        13.25 o                         
 -12   2  -2        521.14        648.90        11.84 o                         
 -10   2  -2       3568.92       3846.36        57.20 o                         
  -8   2  -2        540.97        552.93        13.65 o                         
  -6   2  -2       1521.84       1520.49        22.27 o                         
  -4   2  -2        894.06        867.65        25.39 o                         
  -2   2  -2       4257.05       4175.14        89.27 o                         
   0   2  -2       3863.35       4251.21       114.20 o                         
   2   2  -2        322.77        421.76        11.77 o                         
   4   2  -2       5892.99       6415.55       129.73 o                         
   6   2  -2        472.26        429.04        17.54 o                         
   8   2  -2        139.66        145.56        13.27 o                         
  10   2  -2       3951.22       4041.55        33.33 o                         
  12   2  -2         62.58         76.11         7.47 o                         
  14   2  -2        629.31        664.82        17.43 o                         
 -13   3  -2        153.61        151.93         7.73 o                         
 -11   3  -2       1932.35       2054.51        30.27 o                         
  -9   3  -2        675.73        726.82        18.72 o                         
  -7   3  -2        333.78        360.77        13.59 o                         
  -5   3  -2       2384.79       2459.40        33.60 o                         
  -3   3  -2       9358.39       9251.48       142.26 o                         
  -1   3  -2      12017.37      12172.04       260.54 o                         
   1   3  -2        218.49        224.27        10.23 o                         
   3   3  -2      10532.04      11100.37       125.38 o                         
   5   3  -2       4665.76       4703.11        60.47 o                         
   7   3  -2       5375.02       5186.73        67.32 o                         
   9   3  -2        575.64        552.36        30.47 o                         
  11   3  -2        676.78        692.03        11.63 o                         
  13   3  -2       1715.21       1782.41        23.28 o                         
  15   3  -2        424.50        355.48         8.83 o                         
 -12   4  -2        620.01        655.08        13.06 o                         
 -10   4  -2       1701.65       1859.67        31.93 o                         
  -8   4  -2       3009.57       3088.71        52.35 o                         
  -6   4  -2       4063.80       3984.86        55.59 o                         
  -4   4  -2       2064.52       1881.63        37.43 o                         
  -2   4  -2       1748.27       1581.80        70.48 o                         
   0   4  -2       7285.46       7617.01       246.81 o                         
   2   4  -2      13532.04      14519.23       251.72 o                         
   4   4  -2       9389.91       9748.00       129.72 o                         
   6   4  -2       1115.88       1067.87        31.41 o                         
   8   4  -2       3794.09       3711.56        61.91 o                         
  10   4  -2         93.35        134.27         6.88 o                         
  12   4  -2        229.77        250.88        11.07 o                         
  14   4  -2        217.41        213.52         8.43 o                         
 -13   5  -2         92.56         91.55         7.45 o                         
 -11   5  -2        239.63        275.33        10.54 o                         
  -9   5  -2        310.03        342.14        12.63 o                         
  -7   5  -2       1905.24       1854.62        45.38 o                         
  -5   5  -2         63.96         48.97         6.69 o                         
  -3   5  -2        468.80        425.14        23.18 o                         
  -1   5  -2       4181.85       3825.19        69.98 o                         
   1   5  -2      14606.03      16398.61       283.09 o                         
   3   5  -2      14100.89      15151.63       263.33 o                         
   5   5  -2       3678.42       3821.37        58.78 o                         
   7   5  -2       3646.60       3823.09        50.72 o                         
   9   5  -2       2411.64       2411.10        62.82 o                         
  11   5  -2       1444.43       1544.45        21.77 o                         
  13   5  -2         37.11         36.30         8.16 o                         
 -12   6  -2         63.07         77.52         6.32 o                         
 -10   6  -2        650.06        642.49        15.75 o                         
  -8   6  -2       1347.18       1349.31        20.74 o                         
  -6   6  -2       2422.43       2337.11        33.09 o                         
  -4   6  -2       1723.80       1728.17        40.02 o                         
  -2   6  -2        431.07        373.24        18.50 o                         
   0   6  -2       3972.21       4495.72        94.08 o                         
   2   6  -2        827.69       1024.36        17.10 o                         
   4   6  -2       1215.89       1288.57        19.13 o                         
   6   6  -2       3771.90       4002.58        73.69 o                         
   8   6  -2        569.75        517.18        13.24 o                         
  10   6  -2       3587.16       3462.57        35.67 o                         
  12   6  -2        400.17        413.67        10.91 o                         
  14   6  -2        463.73        465.24         9.79 o                         
 -13   7  -2        565.75        478.40        16.12 o                         
 -11   7  -2        780.08        861.98        24.25 o                         
  -9   7  -2        680.17        684.04        15.05 o                         
  -7   7  -2        731.47        780.93        18.24 o                         
  -5   7  -2       2628.90       2698.87        39.33 o                         
  -3   7  -2       1284.53       1099.39        33.33 o                         
  -1   7  -2      17385.84      16908.99       442.11 o                         
   1   7  -2       3625.51       3753.86        64.63 o                         
   3   7  -2       3935.14       4007.63        65.71 o                         
   5   7  -2      11235.05      11826.91       181.71 o                         
   7   7  -2       6300.60       5987.49       110.09 o                         
   9   7  -2        350.71        362.76         8.70 o                         
  11   7  -2        921.18        906.46        16.71 o                         
  13   7  -2         25.09         36.55         7.65 o                         
 -12   8  -2        485.01        547.40        10.08 o                         
 -10   8  -2        674.55        723.49        14.77 o                         
  -8   8  -2       3286.03       3231.97        47.08 o                         
  -6   8  -2        771.10        696.31        14.77 o                         
  -4   8  -2       2163.33       1793.62        31.15 o                         
  -2   8  -2       3532.19       3186.20        76.62 o                         
   0   8  -2       5471.79       5032.07        92.27 o                         
   2   8  -2      10722.07      11039.59       167.67 o                         
   4   8  -2       1201.55       1037.76        20.78 o                         
   6   8  -2       3336.64       3306.44        57.35 o                         
   8   8  -2       4947.47       4804.28        76.72 o                         
  10   8  -2       4291.78       4216.16        56.22 o                         
  12   8  -2        309.02        296.24        10.27 o                         
  14   8  -2        185.43        201.22         7.45 o                         
 -11   9  -2        437.01        473.66        12.24 o                         
  -9   9  -2       1400.13       1442.21        22.75 o                         
  -7   9  -2        772.72        760.74        12.67 o                         
  -5   9  -2       2826.33       2558.86        45.33 o                         
  -3   9  -2        936.55        867.06        24.93 o                         
  -1   9  -2       5272.69       5011.27        80.18 o                         
   1   9  -2       2085.41       1958.92        40.31 o                         
   3   9  -2        821.25        737.63        22.14 o                         
   5   9  -2       1761.77       1814.57        35.34 o                         
   7   9  -2       2019.74       1905.88        30.02 o                         
   9   9  -2        194.64        183.58         7.27 o                         
  11   9  -2        326.21        376.94         9.24 o                         
  13   9  -2         75.04         96.62         6.76 o                         
 -12  10  -2        662.65        719.12        14.52 o                         
 -10  10  -2       1873.92       1944.29        32.39 o                         
  -8  10  -2        145.46        149.64        10.22 o                         
  -6  10  -2       1132.54       1060.09        19.23 o                         
  -4  10  -2        681.26        629.47        12.61 o                         
  -2  10  -2       5744.34       5166.51       118.64 o                         
   0  10  -2        730.45        823.75        21.75 o                         
   2  10  -2       4300.63       4416.41        99.60 o                         
   4  10  -2       5740.07       5683.89       123.83 o                         
   6  10  -2       3895.56       3488.08        83.67 o                         
   8  10  -2        273.79        209.79        12.26 o                         
  10  10  -2        477.49        490.59        10.90 o                         
  12  10  -2        883.37        853.06        15.28 o                         
  14  10  -2        504.02        460.66         9.25 o                         
 -11  11  -2          8.14         11.18         8.68 o                         
  -9  11  -2        892.42        911.26        17.35 o                         
  -7  11  -2       5203.18       4894.42        79.98 o                         
  -5  11  -2       1473.10       1333.66        18.95 o                         
  -3  11  -2       1152.77       1116.19        18.24 o                         
  -1  11  -2       2037.38       1755.46        33.51 o                         
   1  11  -2       6296.71       6088.12       131.48 o                         
   3  11  -2       3033.13       2609.07        89.36 o                         
   5  11  -2        859.98        735.44        25.93 o                         
   7  11  -2        206.00        183.57        12.46 o                         
   9  11  -2       5393.28       5004.60        53.82 o                         
  11  11  -2       2045.34       2017.71        23.34 o                         
  13  11  -2        298.38        309.83        10.52 o                         
 -12  12  -2        254.44        257.49        16.52 o                         
 -10  12  -2        911.90       1008.51        17.34 o                         
  -8  12  -2        836.43        836.26        16.38 o                         
  -6  12  -2        580.73        593.09        17.53 o                         
  -4  12  -2       4746.62       4318.28        51.33 o                         
  -2  12  -2      18352.52      16248.87       279.48 o                         
   0  12  -2        383.58        379.76        17.80 o                         
   2  12  -2        577.19        454.20        19.22 o                         
   4  12  -2       6158.20       5155.34       312.91 o                         
   6  12  -2       1182.19       1116.80        37.95 o                         
   8  12  -2        850.33        781.57        13.36 o                         
  10  12  -2       2482.76       2359.55        25.84 o                         
  12  12  -2        397.94        411.51        14.26 o                         
  14  12  -2        596.03        509.37        11.59 o                         
 -11  13  -2         67.84         59.77         8.04 o                         
  -9  13  -2        146.00        185.25        10.72 o                         
  -7  13  -2        913.92        837.77        15.38 o                         
  -5  13  -2       1595.38       1513.95        25.06 o                         
  -3  13  -2        459.22        387.58        12.50 o                         
  -1  13  -2       5030.86       4442.38       152.59 o                         
   1  13  -2         14.73         15.84        16.18 o                         
   3  13  -2        230.75        160.76        11.31 o                         
   5  13  -2         47.83         34.65        13.07 o                         
   7  13  -2       1186.04       1205.62        41.74 o                         
   9  13  -2        161.56        173.23         8.97 o                         
  11  13  -2       2125.57       2065.50        23.86 o                         
  13  13  -2        109.95        118.60         9.70 o                         
 -12  14  -2        286.54        294.77         9.89 o                         
 -10  14  -2        633.83        699.69        13.43 o                         
  -8  14  -2        455.31        508.60        13.59 o                         
  -6  14  -2        395.42        418.38        10.26 o                         
  -4  14  -2        155.70        103.76        10.41 o                         
  -2  14  -2       1961.01       1752.27        54.65 o                         
   0  14  -2       1493.68       1444.20        40.88 o                         
   2  14  -2       2170.84       2064.68        37.16 o                         
   4  14  -2       4618.36       4607.17        91.79 o                         
   6  14  -2       3684.13       3241.72        84.74 o                         
   8  14  -2       1300.14       1223.10        17.72 o                         
  10  14  -2         91.44         93.46         9.29 o                         
  12  14  -2        202.53        205.34        11.77 o                         
 -11  15  -2        255.88        293.58         9.46 o                         
  -9  15  -2       1291.44       1353.87        20.81 o                         
  -7  15  -2        631.53        643.01        15.15 o                         
  -5  15  -2         23.86         30.23         8.77 o                         
  -3  15  -2       4537.07       4171.95        65.15 o                         
  -1  15  -2       1002.19        919.06        22.00 o                         
   1  15  -2       5748.49       6129.65       201.66 o                         
   3  15  -2       3756.77       3812.76       113.85 o                         
   5  15  -2        593.94        619.40        21.12 o                         
   7  15  -2        891.07        842.97        14.25 o                         
   9  15  -2       2932.34       2715.94        35.42 o                         
  11  15  -2        830.55        829.88        15.28 o                         
  13  15  -2         45.04         56.73         6.32 o                         
 -10  16  -2        647.64        669.90        12.97 o                         
  -8  16  -2       1889.22       1977.64        28.15 o                         
  -6  16  -2        317.80        324.81        11.00 o                         
  -4  16  -2       2145.26       2165.67        34.31 o                         
  -2  16  -2       2625.81       2575.35        47.25 o                         
   0  16  -2        700.68        720.73        12.48 o                         
   2  16  -2       1159.63       1093.59        23.72 o                         
   4  16  -2       1642.76       1699.47        75.49 o                         
   6  16  -2        753.19        689.55        12.99 o                         
   8  16  -2       2439.73       2280.06        24.24 o                         
  10  16  -2        180.85        187.59         9.77 o                         
  12  16  -2        759.48        770.67        21.10 o                         
 -11  17  -2         93.74        126.04         8.82 o                         
  -9  17  -2        596.32        586.28        11.51 o                         
  -7  17  -2        506.47        504.49        12.99 o                         
  -5  17  -2        932.16        844.18        13.95 o                         
  -3  17  -2        452.44        480.14        17.22 o                         
  -1  17  -2       2562.67       2402.79        33.70 o                         
   1  17  -2        112.22         92.68         7.01 o                         
   3  17  -2       1130.07       1050.40        23.08 o                         
   5  17  -2        410.95        419.96        40.24 o                         
   7  17  -2        197.43        214.13         9.52 o                         
   9  17  -2        578.27        512.73        12.62 o                         
  11  17  -2        192.77        203.09         8.47 o                         
  13  17  -2         44.53         41.72         3.69 o                         
 -10  18  -2        203.95        211.30         7.26 o                         
  -8  18  -2       1966.80       1973.05        33.50 o                         
  -6  18  -2       2753.99       2975.53        34.77 o                         
  -4  18  -2        683.34        711.61        12.33 o                         
  -2  18  -2        177.43        182.38        10.93 o                         
   0  18  -2       1694.52       1752.29        25.23 o                         
   2  18  -2       6814.67       6766.74       106.21 o                         
   4  18  -2       1401.70       1457.61        32.22 o                         
   6  18  -2        416.28        383.32        10.70 o                         
   8  18  -2        769.61        739.10        12.17 o                         
  10  18  -2       1040.55       1008.38        17.22 o                         
  12  18  -2        206.69        186.60         8.52 o                         
  -9  19  -2        866.27        898.01        14.34 o                         
  -7  19  -2        303.11        304.03        11.09 o                         
  -5  19  -2        436.19        464.74        11.35 o                         
  -3  19  -2       6829.59       6610.95        63.38 o                         
  -1  19  -2       3338.53       3270.19        44.33 o                         
   1  19  -2        382.78        436.78        11.28 o                         
   3  19  -2        148.49        180.68        11.46 o                         
   5  19  -2       5393.88       5202.12        59.92 o                         
   7  19  -2       1301.35       1232.67        16.20 o                         
   9  19  -2        430.51        457.53        13.04 o                         
  11  19  -2         42.59         51.11         6.47 o                         
 -10  20  -2        175.28        201.67         9.45 o                         
  -8  20  -2       1248.83       1347.18        21.66 o                         
  -6  20  -2        121.32        140.65        10.65 o                         
  -4  20  -2        596.28        540.43        13.91 o                         
  -2  20  -2        339.82        406.99         9.06 o                         
   0  20  -2       1744.16       1703.26        18.83 o                         
   2  20  -2       4215.48       4103.22        45.74 o                         
   4  20  -2        844.11        881.55        16.03 o                         
   6  20  -2        770.23        783.25        15.14 o                         
   8  20  -2        847.98        829.26        13.08 o                         
  10  20  -2        532.00        545.26        11.19 o                         
  12  20  -2         53.72         50.54         8.95 o                         
  -9  21  -2         93.10        100.67         8.62 o                         
  -7  21  -2        218.26        235.24        11.00 o                         
  -5  21  -2       1872.91       1953.50        24.75 o                         
  -3  21  -2         23.22         26.47         6.47 o                         
  -1  21  -2        837.11        862.39        14.05 o                         
   1  21  -2        252.18        215.22         7.98 o                         
   3  21  -2        444.78        446.92        10.69 o                         
   5  21  -2        308.45        308.91        10.64 o                         
   7  21  -2        552.39        581.25        11.73 o                         
   9  21  -2         90.32         93.70         9.61 o                         
  11  21  -2        580.39        572.25        11.69 o                         
  -8  22  -2        779.18        933.89        26.57 o                         
  -6  22  -2        759.12        816.45        15.37 o                         
  -4  22  -2        354.92        386.92         9.22 o                         
  -2  22  -2        410.50        441.89         9.11 o                         
   0  22  -2       3214.39       3407.44        38.42 o                         
   2  22  -2       2895.52       3057.41        39.70 o                         
   4  22  -2        278.67        251.29         8.80 o                         
   6  22  -2         92.45        102.24        10.89 o                         
   8  22  -2       1695.38       1719.30        32.10 o                         
  10  22  -2        469.95        432.39        16.09 o                         
  -9  23  -2        137.27        129.83         7.67 o                         
  -7  23  -2        295.07        354.25        11.32 o                         
  -5  23  -2        707.05        794.57        15.24 o                         
  -3  23  -2        315.75        321.36         8.70 o                         
  -1  23  -2        893.59        999.60        14.90 o                         
   1  23  -2        513.60        547.93        16.28 o                         
   3  23  -2        355.79        366.41        10.34 o                         
   5  23  -2        677.47        688.21        12.98 o                         
   7  23  -2        937.56        968.00        15.77 o                         
   9  23  -2        477.70        503.49        14.09 o                         
  11  23  -2        100.55         82.34         4.73 o                         
  -8  24  -2         92.58         86.57         7.16 o                         
  -6  24  -2        255.42        297.89         9.54 o                         
  -4  24  -2        678.31        712.26        15.19 o                         
  -2  24  -2       1062.85       1132.03        15.86 o                         
   0  24  -2        843.47        858.12        15.30 o                         
   2  24  -2        396.93        420.71        11.46 o                         
   4  24  -2       1009.61       1032.89        15.88 o                         
   6  24  -2        283.41        314.49        13.10 o                         
   8  24  -2         47.49         48.10        10.36 o                         
  10  24  -2         30.19         32.73         5.18 o                         
  -7  25  -2         32.92         33.04         5.41 o                         
  -5  25  -2        280.92        295.80         9.99 o                         
  -3  25  -2        104.95        127.34         7.90 o                         
  -1  25  -2        240.47        232.14         8.89 o                         
   1  25  -2        102.88        118.98         9.36 o                         
   3  25  -2         58.03         77.22         7.64 o                         
   5  25  -2        208.33        192.07         9.16 o                         
   7  25  -2        412.58        380.85        16.01 o                         
   9  25  -2        125.33        142.17         8.82 o                         
  -8  26  -2        142.36        126.20         7.76 o                         
  -6  26  -2        373.00        396.27        11.91 o                         
  -4  26  -2        948.89       1011.70        17.68 o                         
  -2  26  -2        909.26        988.99        14.95 o                         
   0  26  -2       1513.03       1620.75        25.37 o                         
   2  26  -2        642.83        611.17        11.75 o                         
   4  26  -2        620.46        654.92        14.82 o                         
   6  26  -2       1008.22        950.86        16.68 o                         
   8  26  -2        549.82        603.85        13.56 o                         
  -7  27  -2       1369.57       1285.99       162.09 o                         
  -5  27  -2        601.30        720.05        14.05 o                         
  -3  27  -2        298.12        335.53         9.90 o                         
  -1  27  -2        780.19        810.98        14.86 o                         
   1  27  -2       4095.13       4217.54        52.94 o                         
   3  27  -2        201.14        193.47         8.97 o                         
   5  27  -2         17.16         23.88         8.13 o                         
   7  27  -2        460.40        470.29        13.89 o                         
   9  27  -2        943.18        642.34        21.94 o                         
  -6  28  -2         22.48         34.01         4.12 o                         
  -4  28  -2        190.47        203.87         7.56 o                         
  -2  28  -2        592.81        639.43        12.15 o                         
   0  28  -2         64.96         63.06         8.18 o                         
   2  28  -2        323.02        326.73        10.85 o                         
   4  28  -2        185.00        204.82         9.38 o                         
   6  28  -2        690.71        685.61        13.09 o                         
   8  28  -2         71.26         66.59         6.39 o                         
  -5  29  -2        320.40        301.15        25.88 o                         
  -3  29  -2        224.97        267.68         7.34 o                         
  -1  29  -2        602.97        709.43        20.40 o                         
   1  29  -2        355.97        376.49        10.52 o                         
   3  29  -2         32.38         52.59         8.94 o                         
   5  29  -2        299.81        303.90        12.62 o                         
   7  29  -2        993.85        947.66        86.63 o                         
  -4  30  -2        375.28        387.85        10.80 o                         
  -2  30  -2        159.69        174.43         6.74 o                         
   0  30  -2        814.56        984.15        15.85 o                         
   2  30  -2        947.59        886.07        16.23 o                         
   4  30  -2        556.75        503.24        13.85 o                         
   6  30  -2        581.27        542.28        21.63 o                         
  -3  31  -2        259.82        256.13        13.94 o                         
  -1  31  -2        334.38        373.80        10.58 o                         
   1  31  -2        133.89        108.99         6.13 o                         
   3  31  -2        237.55        271.68        32.52 o                         
  -2  32  -2        110.65         92.49         5.30 o                         
   0  32  -2         57.20         65.18         5.57 o                         
   2  32  -2         57.07         61.93         6.94 o                         
 -13   1  -1        131.61        146.29         7.48 o                         
 -11   1  -1        439.01        486.38        56.96 o                         
  -9   1  -1        576.10        533.95        13.56 o                         
  -7   1  -1        949.73       1008.87        18.28 o                         
  -5   1  -1       8948.27       9034.82       199.76 o                         
  -3   1  -1       5390.45       5185.49       128.30 o                         
  -1   1  -1      11602.53      12422.13       211.96 o                         
   1   1  -1       7524.42       8818.23       127.38 o                         
   3   1  -1      45765.12      47561.23       625.11 o                         
   5   1  -1      12119.61      11952.83       187.38 o                         
   7   1  -1       1924.11       1750.89        54.29 o                         
   9   1  -1        196.37        200.21        24.44 o                         
  11   1  -1       1536.35       1421.83        26.29 o                         
  13   1  -1       2100.02       2192.43        36.31 o                         
  15   1  -1        345.84        301.05        13.07 o                         
 -14   2  -1        174.23        129.29         8.87 o                         
 -12   2  -1        363.89        396.98        15.71 o                         
 -10   2  -1       1630.21       1769.47        56.65 o                         
  -8   2  -1       4634.75       4875.23        65.80 o                         
  -6   2  -1       1740.60       1647.25        41.78 o                         
  -4   2  -1       6982.51       7163.14       112.08 o                         
  -2   2  -1       1860.86       1992.39        54.66 o                         
   0   2  -1      12488.57      13026.23       273.32 o                         
   2   2  -1      14906.94      14842.87       196.99 o                         
   4   2  -1       2323.94       2495.64        40.09 o                         
   6   2  -1       6489.17       6245.64       155.57 o                         
   8   2  -1       8088.80       7845.26       194.02 o                         
  10   2  -1        494.45        559.71        11.80 o                         
  12   2  -1        277.91        265.89        10.92 o                         
  14   2  -1        509.06        459.90        14.58 o                         
 -13   3  -1       1387.64       1381.81        26.86 o                         
 -11   3  -1       1354.08       1398.02        32.51 o                         
  -9   3  -1        617.01        619.73        18.62 o                         
  -7   3  -1       3624.24       3573.36        49.27 o                         
  -5   3  -1       3524.17       3404.08        53.49 o                         
  -3   3  -1       2684.62       3035.92        70.52 o                         
  -1   3  -1       2783.10       2924.54        65.40 o                         
   1   3  -1      18897.41      19393.46       255.80 o                         
   3   3  -1       2528.51       2549.34        35.33 o                         
   5   3  -1       4517.96       4466.32        61.62 o                         
   7   3  -1        991.89       1003.73        26.47 o                         
   9   3  -1       1065.48       1046.69        28.34 o                         
  11   3  -1       1283.41       1318.20        17.09 o                         
  13   3  -1        361.70        369.54        10.89 o                         
 -12   4  -1         70.88         68.63        13.21 o                         
 -10   4  -1       2723.75       2684.39        70.27 o                         
  -8   4  -1       1511.86       1512.30        27.52 o                         
  -6   4  -1       6591.90       6811.00        96.20 o                         
  -4   4  -1       2913.25       3153.30       133.17 o                         
  -2   4  -1       5896.26       5968.36       106.46 o                         
   0   4  -1       2580.57       2956.41        62.00 o                         
   2   4  -1      23571.61      24668.83       299.81 o                         
   4   4  -1       7724.24       8437.09       199.25 o                         
   6   4  -1       1795.93       1813.58        31.59 o                         
   8   4  -1        952.94       1037.45        22.87 o                         
  10   4  -1       1082.56       1014.71        14.19 o                         
  12   4  -1        237.09        267.06         8.73 o                         
  14   4  -1        418.99        368.28        12.38 o                         
 -13   5  -1        589.56        614.70        14.15 o                         
 -11   5  -1        696.03        833.47        25.19 o                         
  -9   5  -1       1309.52       1217.30        23.19 o                         
  -7   5  -1       2593.71       2387.84        34.54 o                         
  -5   5  -1       8409.97       8637.96       157.87 o                         
  -3   5  -1       7433.42       7849.97       140.69 o                         
  -1   5  -1      24419.30      24788.51       422.84 o                         
   1   5  -1      20950.11      19893.16       414.62 o                         
   3   5  -1       3017.37       3396.35        94.45 o                         
   5   5  -1       3941.32       3774.24        48.35 o                         
   7   5  -1       4145.50       3980.45        62.12 o                         
   9   5  -1       1717.95       1566.73        43.81 o                         
  11   5  -1        144.54        157.50         8.11 o                         
  13   5  -1        912.99        931.88        15.65 o                         
 -12   6  -1       1356.64       1391.32        26.73 o                         
 -10   6  -1        273.69        309.06        18.14 o                         
  -8   6  -1         44.15         68.39         9.32 o                         
  -6   6  -1       5387.12       5267.52        70.83 o                         
  -4   6  -1      10271.41      10160.01       182.05 o                         
  -2   6  -1       6920.00       6975.68       107.69 o                         
   0   6  -1        194.49        233.39         7.73 o                         
   2   6  -1      44264.44      42915.83       445.26 o                         
   4   6  -1      16253.64      16666.21       283.42 o                         
   6   6  -1       1960.23       1976.96        33.33 o                         
   8   6  -1        723.34        741.43        17.19 o                         
  10   6  -1       1505.23       1454.19        15.30 o                         
  12   6  -1       2919.66       2978.87        32.43 o                         
  14   6  -1        257.73        273.90         6.72 o                         
 -13   7  -1        137.19        158.31         9.06 o                         
 -11   7  -1        336.42        372.36        16.07 o                         
  -9   7  -1       1035.36       1078.16        23.98 o                         
  -7   7  -1       1020.64        945.81        18.81 o                         
  -5   7  -1       5764.70       5667.71        94.81 o                         
  -3   7  -1       3498.76       3368.21        57.51 o                         
  -1   7  -1      34463.95      36099.98       612.55 o                         
   1   7  -1      15491.32      16308.32       240.02 o                         
   3   7  -1        308.62        350.92        10.29 o                         
   5   7  -1        219.19        248.88         9.75 o                         
   7   7  -1       6628.49       6531.85        71.20 o                         
   9   7  -1       2005.08       1972.88        24.88 o                         
  11   7  -1        125.71        114.80         6.85 o                         
  13   7  -1        476.94        534.36        10.51 o                         
 -12   8  -1         50.32         67.71         7.26 o                         
 -10   8  -1         89.76         86.89        13.78 o                         
  -8   8  -1        903.70        941.36        20.29 o                         
  -6   8  -1        245.80        217.57        13.77 o                         
  -4   8  -1        512.92        662.28        23.29 o                         
  -2   8  -1       1272.27       1239.22        25.74 o                         
   0   8  -1      13469.71      13023.02       241.31 o                         
   2   8  -1       2168.90       2263.59        30.95 o                         
   4   8  -1        540.25        550.79        12.77 o                         
   6   8  -1        499.72        445.47        12.66 o                         
   8   8  -1       1978.08       1924.33        31.64 o                         
  10   8  -1         81.78         97.66         5.92 o                         
  12   8  -1         65.87         92.91         9.51 o                         
  14   8  -1        235.03        201.81         6.68 o                         
 -13   9  -1        297.29        317.69        12.21 o                         
 -11   9  -1        344.43        336.99        14.05 o                         
  -9   9  -1       1048.42       1051.81        22.33 o                         
  -7   9  -1       4241.27       4142.39        48.55 o                         
  -5   9  -1       4695.07       4325.63        72.79 o                         
  -3   9  -1       1081.84       1113.49        25.83 o                         
  -1   9  -1       9529.62       9213.11       263.53 o                         
   1   9  -1       6630.96       6683.51       118.52 o                         
   3   9  -1       3497.32       3168.36        42.76 o                         
   5   9  -1       5688.84       5084.38        68.12 o                         
   7   9  -1       3121.76       2835.01        55.97 o                         
   9   9  -1       7466.24       7021.48        65.16 o                         
  11   9  -1        455.38        419.44         9.69 o                         
  13   9  -1         41.11         37.63         8.75 o                         
 -12  10  -1        463.96        461.69        11.94 o                         
 -10  10  -1       1877.91       1954.85        33.16 o                         
  -8  10  -1        102.84        112.79        10.77 o                         
  -6  10  -1       5743.97       5412.97        67.33 o                         
  -4  10  -1       2692.51       2427.54        47.40 o                         
  -2  10  -1        516.85        503.32        18.27 o                         
   0  10  -1       3691.42       3535.78       129.22 o                         
   2  10  -1        736.41        871.46        30.42 o                         
   4  10  -1      13760.79      12988.92       164.42 o                         
   6  10  -1       5123.59       4674.95        63.38 o                         
   8  10  -1       2480.32       2157.70        53.91 o                         
  10  10  -1       1698.46       1466.84        15.48 o                         
  12  10  -1       1575.51       1499.01        26.51 o                         
  14  10  -1       1029.90        977.86        44.01 o                         
 -13  11  -1         71.62         70.67        10.22 o                         
 -11  11  -1        149.40        140.19        10.27 o                         
  -9  11  -1         61.41         56.51         9.64 o                         
  -7  11  -1        915.61        778.93        16.46 o                         
  -5  11  -1        750.45        784.01        17.15 o                         
  -3  11  -1        976.81        930.13        21.86 o                         
  -1  11  -1       1455.68       1484.43        32.91 o                         
   1  11  -1       2017.07       2208.62        55.86 o                         
   3  11  -1          9.49          9.95         7.95 o                         
   5  11  -1        580.09        521.24        12.25 o                         
   7  11  -1       1245.00       1042.23        20.18 o                         
   9  11  -1        282.18        292.51        10.65 o                         
  11  11  -1        529.37        486.04        12.42 o                         
  13  11  -1        236.32        219.05        14.28 o                         
 -12  12  -1        247.98        280.75         8.37 o                         
 -10  12  -1       2751.55       2824.09        36.96 o                         
  -8  12  -1        199.83        187.45        10.33 o                         
  -6  12  -1        630.23        605.86        14.26 o                         
  -4  12  -1       1390.58       1286.15        17.56 o                         
  -2  12  -1       4512.32       4350.74       104.44 o                         
   0  12  -1        882.20        889.00        29.39 o                         
   2  12  -1       5971.83       6016.69       139.16 o                         
   4  12  -1       4954.61       4652.80        89.02 o                         
   6  12  -1       2635.46       2365.83        67.77 o                         
   8  12  -1        501.92        490.86        15.91 o                         
  10  12  -1        132.42        143.68        10.20 o                         
  12  12  -1        721.91        702.13        18.78 o                         
  14  12  -1        690.14        510.67        18.54 o                         
 -13  13  -1        172.71        161.53         8.95 o                         
 -11  13  -1         29.59         34.50         8.16 o                         
  -9  13  -1        182.63        178.08         9.96 o                         
  -7  13  -1       3764.86       3627.28        49.50 o                         
  -5  13  -1       2411.53       2376.21        42.37 o                         
  -3  13  -1       1744.26       1608.13        23.66 o                         
  -1  13  -1        672.36        724.44        22.70 o                         
   1  13  -1       7709.59       7213.08       165.34 o                         
   3  13  -1      14105.44      13700.68       299.28 o                         
   5  13  -1       4292.47       3978.39       116.50 o                         
   7  13  -1         63.36         72.16        14.85 o                         
   9  13  -1       1963.07       1843.42        27.06 o                         
  11  13  -1       1799.95       1637.04        23.09 o                         
  13  13  -1        133.69        125.54         9.36 o                         
 -12  14  -1        452.03        507.76        15.58 o                         
 -10  14  -1        605.94        621.76        12.69 o                         
  -8  14  -1       2525.99       2576.55        32.61 o                         
  -6  14  -1        277.49        274.47        11.14 o                         
  -4  14  -1        778.66        799.26        15.01 o                         
  -2  14  -1       4176.87       3845.03        60.31 o                         
   0  14  -1      12527.41      12388.12       298.27 o                         
   2  14  -1         71.03        133.15        12.43 o                         
   4  14  -1        821.75        795.93        20.45 o                         
   6  14  -1       2243.53       2113.23        54.11 o                         
   8  14  -1       4259.12       3870.63        53.89 o                         
  10  14  -1        751.17        687.57        20.29 o                         
  12  14  -1         13.45         31.89        11.54 o                         
 -11  15  -1        201.99        231.27        10.63 o                         
  -9  15  -1        793.87        761.40        14.86 o                         
  -7  15  -1          5.72          7.43         7.99 o                         
  -5  15  -1       4549.06       4490.34        56.93 o                         
  -3  15  -1       1009.41        998.05        19.60 o                         
  -1  15  -1       2320.18       2225.56        37.22 o                         
   1  15  -1       5110.88       5422.23       138.54 o                         
   3  15  -1       1348.08       1358.72        29.88 o                         
   5  15  -1       1709.69       1530.57        47.56 o                         
   7  15  -1       4164.16       3918.48        78.70 o                         
   9  15  -1         69.40         70.89        10.60 o                         
  11  15  -1        637.71        635.14        25.13 o                         
  13  15  -1        461.25        466.47        15.23 o                         
 -12  16  -1        324.90        266.62        28.04 o                         
 -10  16  -1         65.05         74.55         7.72 o                         
  -8  16  -1         30.73         45.85         9.50 o                         
  -6  16  -1        633.47        618.68        16.81 o                         
  -4  16  -1       3105.22       3079.76        42.08 o                         
  -2  16  -1        610.43        770.24        24.69 o                         
   0  16  -1       1124.25       1045.02        16.59 o                         
   2  16  -1       5932.36       5981.40        77.72 o                         
   4  16  -1       4330.29       3941.95        79.66 o                         
   6  16  -1       1143.46       1158.44        39.77 o                         
   8  16  -1        273.18        260.88        14.83 o                         
  10  16  -1        855.62        799.85        18.78 o                         
  12  16  -1        658.16        689.11        18.26 o                         
 -11  17  -1       1116.64       1175.58        28.37 o                         
  -9  17  -1       1172.97       1269.17        24.19 o                         
  -7  17  -1       1446.71       1459.85        23.23 o                         
  -5  17  -1       1159.53       1196.68        19.60 o                         
  -3  17  -1       6494.65       6637.65        76.59 o                         
  -1  17  -1       2256.35       2194.43        43.12 o                         
   1  17  -1       1938.94       1984.35        27.61 o                         
   3  17  -1       4137.64       3965.10        66.44 o                         
   5  17  -1       2178.89       2144.86        63.64 o                         
   7  17  -1         57.45         92.77         9.22 o                         
   9  17  -1        303.76        287.25        11.35 o                         
  11  17  -1       1137.81       1025.77        19.55 o                         
  13  17  -1        618.23        519.07        18.85 o                         
 -10  18  -1        359.17        401.91        11.34 o                         
  -8  18  -1       1636.32       1595.12        26.34 o                         
  -6  18  -1         92.89        119.98         9.38 o                         
  -4  18  -1       1596.22       1583.24        33.48 o                         
  -2  18  -1        863.72        775.13        21.16 o                         
   0  18  -1       2091.89       2135.43        26.39 o                         
   2  18  -1       2828.45       2581.56        36.49 o                         
   4  18  -1        209.65        216.42        26.20 o                         
   6  18  -1        526.66        488.45        13.01 o                         
   8  18  -1        811.78        754.05        17.10 o                         
  10  18  -1        768.68        795.06        17.47 o                         
  12  18  -1        243.18        237.13         9.95 o                         
 -11  19  -1        103.14         88.69        11.21 o                         
  -9  19  -1        182.20        173.45         7.78 o                         
  -7  19  -1        263.67        309.03        12.14 o                         
  -5  19  -1        186.52        219.12        10.38 o                         
  -3  19  -1         29.36         62.52        12.39 o                         
  -1  19  -1       1417.75       1493.92        22.01 o                         
   1  19  -1       1137.53       1144.61        16.51 o                         
   3  19  -1        583.36        609.15        23.66 o                         
   5  19  -1        631.78        562.36        13.81 o                         
   7  19  -1         11.85         36.42         9.15 o                         
   9  19  -1        362.36        376.23        12.13 o                         
  11  19  -1        296.96        298.54         9.31 o                         
 -10  20  -1        250.19        246.14         7.83 o                         
  -8  20  -1        886.32        925.00        17.95 o                         
  -6  20  -1        715.69        706.87        16.26 o                         
  -4  20  -1       1047.01       1051.20        18.78 o                         
  -2  20  -1       1902.09       1905.53        28.01 o                         
   0  20  -1        624.68        582.19        12.24 o                         
   2  20  -1       3729.20       3911.49        55.65 o                         
   4  20  -1        327.52        321.68        10.42 o                         
   6  20  -1        104.35        145.65        14.82 o                         
   8  20  -1        207.57        228.73        10.65 o                         
  10  20  -1        994.40        953.78        15.08 o                         
  12  20  -1         27.10         29.42         4.06 o                         
  -9  21  -1        218.11        248.34         8.23 o                         
  -7  21  -1         59.88         64.85        11.44 o                         
  -5  21  -1        837.53        802.66        17.83 o                         
  -3  21  -1       3584.47       3695.64        43.19 o                         
  -1  21  -1       4414.23       4669.23        46.92 o                         
   1  21  -1       1293.56       1247.93        16.32 o                         
   3  21  -1       1338.43       1347.64        17.69 o                         
   5  21  -1       4484.92       4349.73        59.55 o                         
   7  21  -1       1836.92       1809.81        26.53 o                         
   9  21  -1        212.34        211.15         8.06 o                         
  11  21  -1        181.17        171.24         6.63 o                         
 -10  22  -1         24.68         27.48         5.18 o                         
  -8  22  -1        701.19        729.77        13.79 o                         
  -6  22  -1        460.95        517.74        14.36 o                         
  -4  22  -1       1001.05       1051.78        19.16 o                         
  -2  22  -1       1790.93       1733.69        23.22 o                         
   0  22  -1        986.61        968.85        14.39 o                         
   2  22  -1       3451.29       3384.62        35.53 o                         
   4  22  -1       2366.95       2332.99        28.15 o                         
   6  22  -1        501.13        489.98        18.07 o                         
   8  22  -1        417.02        384.04        10.80 o                         
  10  22  -1        824.02        850.87        19.55 o                         
  -9  23  -1       1303.19       1439.93        29.58 o                         
  -7  23  -1          8.03         17.62         8.71 o                         
  -5  23  -1       1288.86       1436.17        24.24 o                         
  -3  23  -1        964.29       1073.34        15.97 o                         
  -1  23  -1        148.18        158.83         9.07 o                         
   1  23  -1        138.62        138.15         8.39 o                         
   3  23  -1        961.96        940.50        14.58 o                         
   5  23  -1        452.59        443.84        12.17 o                         
   7  23  -1        709.46        780.73        16.82 o                         
   9  23  -1         12.07         20.35         6.48 o                         
  11  23  -1        779.51        644.24        22.34 o                         
  -8  24  -1       1176.30       1233.18        19.51 o                         
  -6  24  -1        288.78        328.67         9.66 o                         
  -4  24  -1        231.76        254.47         9.69 o                         
  -2  24  -1       1185.15       1235.88        17.23 o                         
   0  24  -1       2519.36       2522.63        29.97 o                         
   2  24  -1        261.55        258.18         9.59 o                         
   4  24  -1        991.58       1048.73        16.02 o                         
   6  24  -1        898.26        924.91        22.07 o                         
   8  24  -1       1740.47       1769.68        28.45 o                         
  10  24  -1        233.48        198.47        13.82 o                         
  -9  25  -1         60.60         51.48         4.98 o                         
  -7  25  -1       1413.52       1558.66        28.96 o                         
  -5  25  -1       1659.43       1806.16        23.68 o                         
  -3  25  -1        233.15        277.21         9.26 o                         
  -1  25  -1         54.46         66.66         8.18 o                         
   1  25  -1         95.60         99.76         8.35 o                         
   3  25  -1       1255.16       1299.01        19.44 o                         
   5  25  -1        828.64        789.43        16.93 o                         
   7  25  -1        199.95        182.93        10.48 o                         
   9  25  -1        847.38        836.61        37.72 o                         
  -8  26  -1         15.27         23.06         5.40 o                         
  -6  26  -1        507.07        563.55        13.89 o                         
  -4  26  -1        278.06        297.23         7.79 o                         
  -2  26  -1        747.02        833.52        12.71 o                         
   0  26  -1        517.82        483.56        11.86 o                         
   2  26  -1       1402.01       1429.51        19.32 o                         
   4  26  -1        480.73        469.99        11.15 o                         
   6  26  -1       1051.75       1005.04        32.16 o                         
   8  26  -1         63.27         71.06         6.53 o                         
  -7  27  -1        203.83        249.41        12.07 o                         
  -5  27  -1         79.36         82.31         7.51 o                         
  -3  27  -1        196.52        192.57         6.82 o                         
  -1  27  -1         77.20         70.19         8.13 o                         
   1  27  -1        245.13        233.26         8.66 o                         
   3  27  -1        153.59        143.12         8.26 o                         
   5  27  -1         52.76         71.83         9.31 o                         
   7  27  -1        566.90        558.92        24.46 o                         
   9  27  -1        143.68        112.26         5.83 o                         
  -6  28  -1        633.35        730.61        39.53 o                         
  -4  28  -1        613.19        745.44        15.62 o                         
  -2  28  -1        353.79        346.99         7.89 o                         
   0  28  -1        154.44        127.92         8.80 o                         
   2  28  -1        374.54        369.53        12.94 o                         
   4  28  -1        633.29        750.00        14.59 o                         
   6  28  -1        875.75        984.16        22.82 o                         
   8  28  -1        320.19        270.84        18.66 o                         
  -5  29  -1        211.33        220.21         9.26 o                         
  -3  29  -1          7.86         29.14         6.00 o                         
  -1  29  -1        466.54        449.19        10.60 o                         
   1  29  -1        910.86        886.68        17.55 o                         
   3  29  -1        428.02        392.89        16.69 o                         
   5  29  -1        182.74        183.57         9.09 o                         
   7  29  -1        284.46        274.83         9.84 o                         
  -6  30  -1          8.58          8.71         4.09 o                         
  -4  30  -1        278.08        286.59        10.00 o                         
  -2  30  -1        491.16        442.08        10.62 o                         
   0  30  -1         13.82         26.94         6.30 o                         
   2  30  -1         10.83         16.10         6.55 o                         
   4  30  -1        226.44        245.29         9.18 o                         
   6  30  -1        141.24        132.94         8.26 o                         
  -5  31  -1        107.15         94.67         7.29 o                         
  -3  31  -1        102.31        130.46         7.70 o                         
  -1  31  -1        542.60        492.08        10.90 o                         
   1  31  -1        679.01        658.63        16.74 o                         
   3  31  -1         16.94         26.38        14.50 o                         
   5  31  -1         62.30         60.87         5.96 o                         
  -2  32  -1        133.32        113.74        11.49 o                         
   0  32  -1        172.75        145.75         7.91 o                         
   2  32  -1        369.34        375.80        31.61 o                         
   4  32  -1        352.86        297.01        13.55 o                         
  -1  33  -1        536.95        454.74        18.46 o                         
   1  33  -1        165.91        140.27        17.59 o                         
 -12   0   0       1479.88       1500.95        58.62 o                         
 -10   0   0        554.64        684.59        33.37 o                         
  -8   0   0      10782.87      11185.29       201.78 o                         
  -6   0   0       6738.99       7148.22       250.70 o                         
  -4   0   0       5275.07       4437.54       123.51 o                         
  -2   0   0       1156.23       1274.30        42.62 o                         
   2   0   0       1365.70       1612.34        94.51 o                         
   4   0   0       8439.34       6894.50       158.82 o                         
   6   0   0       4107.80       3898.02        97.03 o                         
   8   0   0      12040.33      11879.10       214.12 o                         
  10   0   0        572.45        635.09        16.76 o                         
  12   0   0        988.56       1022.69        25.55 o                         
  14   0   0         74.76         69.08        12.36 o                         
 -11   1   0       2122.25       2255.35        58.20 o                         
  -9   1   0        384.48        357.61        18.53 o                         
  -7   1   0        384.57        400.11        16.81 o                         
  -5   1   0      12567.05      13083.69       198.96 o                         
  -3   1   0       7766.73       7401.93       139.42 o                         
  -1   1   0       7740.95       8268.20       141.04 o                         
   1   1   0       7485.35       7627.09       159.23 o                         
   3   1   0       8772.36       8521.53       220.24 o                         
   5   1   0      11460.16      11634.64       158.77 o                         
   7   1   0         81.07         92.78         8.30 o                         
   9   1   0        923.03        869.41        20.01 o                         
  11   1   0       2114.89       2188.01        34.99 o                         
  13   1   0       1914.32       2147.98        49.63 o                         
 -12   2   0         24.69         23.42        14.59 o                         
 -10   2   0        819.76        869.77        25.33 o                         
  -8   2   0        435.76        464.45        17.25 o                         
  -6   2   0       2962.08       3066.68        45.28 o                         
  -4   2   0        508.16        498.81        15.79 o                         
  -2   2   0       9628.35      10349.45       153.88 o                         
   0   2   0       1626.02       1295.43        29.36 o                         
   2   2   0       8398.08       9129.60       386.49 o                         
   4   2   0        522.84        477.56        10.69 o                         
   6   2   0       3394.77       3227.23        71.42 o                         
   8   2   0        355.60        369.55        13.81 o                         
  10   2   0        972.67        992.52        14.95 o                         
  12   2   0         18.00         29.06        10.38 o                         
  14   2   0       1530.80       1372.41        71.89 o                         
 -13   3   0       1173.83       1163.69        66.31 o                         
 -11   3   0       1238.96       1323.51        39.56 o                         
  -9   3   0       2010.86       2118.88        51.01 o                         
  -7   3   0       4850.83       4878.07        67.79 o                         
  -5   3   0       4164.15       4694.66        77.30 o                         
  -3   3   0      12832.46      12619.94       188.85 o                         
  -1   3   0      11667.72      12566.82       214.24 o                         
   1   3   0      13712.29      13125.22       223.05 o                         
   3   3   0      11428.94      10238.03       230.38 o                         
   5   3   0       4925.24       5439.59        91.46 o                         
   7   3   0       5775.73       5477.52        74.41 o                         
   9   3   0        940.82        898.33        28.42 o                         
  11   3   0       1053.06       1062.19        17.70 o                         
  13   3   0       1350.13       1378.99        18.96 o                         
 -14   4   0        278.22        196.71        11.01 o                         
 -12   4   0       1745.93       1823.86        69.24 o                         
 -10   4   0       1152.24       1144.73        27.22 o                         
  -8   4   0       3392.89       3332.37        56.58 o                         
  -6   4   0       5947.72       5900.35       112.50 o                         
  -4   4   0       4773.04       5016.13       112.53 o                         
  -2   4   0       2838.40       3031.69        76.41 o                         
   0   4   0      19712.78      18865.76       393.14 o                         
   2   4   0       6499.20       7008.00       150.25 o                         
   4   4   0       4297.58       4328.87       100.20 o                         
   6   4   0       4481.61       4232.65        71.25 o                         
   8   4   0       4503.33       4380.52        62.10 o                         
  10   4   0       1578.25       1540.45        19.50 o                         
  12   4   0       2061.08       2056.80        22.81 o                         
  14   4   0        564.50        604.32        18.01 o                         
 -13   5   0         22.18         44.05        11.88 o                         
 -11   5   0        107.96         99.80        16.41 o                         
  -9   5   0       3980.76       4023.57        69.33 o                         
  -7   5   0       3428.68       3430.78       111.49 o                         
  -5   5   0       2261.30       2209.69        59.07 o                         
  -3   5   0         84.15         85.02         6.91 o                         
  -1   5   0       7520.28       7801.18       135.80 o                         
   1   5   0       7975.51       7833.80       104.40 o                         
   3   5   0        205.06        128.05        11.05 o                         
   5   5   0       1673.49       1407.89        33.37 o                         
   7   5   0       2855.70       2772.35        40.70 o                         
   9   5   0       4922.96       4768.84        52.18 o                         
  11   5   0        279.45        296.04         8.59 o                         
  13   5   0         68.37         88.99         6.63 o                         
 -12   6   0        287.88        314.32        20.44 o                         
 -10   6   0        639.28        620.56        21.13 o                         
  -8   6   0        763.17        767.17        22.29 o                         
  -6   6   0        201.16        309.21        18.91 o                         
  -4   6   0        618.33        576.53        16.27 o                         
  -2   6   0       4035.68       4199.57        94.28 o                         
   0   6   0       9207.10       9402.04       229.54 o                         
   2   6   0       4266.43       4340.84        78.81 o                         
   4   6   0        962.45        882.61        27.57 o                         
   6   6   0        449.21        554.84        31.41 o                         
   8   6   0        555.02        500.63        14.65 o                         
  10   6   0        759.59        693.39        11.73 o                         
  12   6   0        438.44        450.95         9.04 o                         
  14   6   0        268.13        239.24         8.26 o                         
 -13   7   0         63.69         88.96        12.20 o                         
 -11   7   0        138.03        151.28        23.21 o                         
  -9   7   0       5673.93       5754.77        81.49 o                         
  -7   7   0       8451.96       8448.21       203.51 o                         
  -5   7   0        911.13        938.58        23.69 o                         
  -3   7   0       4037.81       3829.47        88.90 o                         
  -1   7   0      18302.29      18361.04       315.44 o                         
   1   7   0      20977.27      19753.82       305.90 o                         
   3   7   0       5967.71       5231.86       172.70 o                         
   5   7   0       2282.12       1989.27        56.11 o                         
   7   7   0       8824.90       8185.73       103.58 o                         
   9   7   0       4495.95       4164.02        48.17 o                         
  11   7   0        321.32        317.52         8.45 o                         
  13   7   0         27.76         38.40         8.38 o                         
 -12   8   0       1633.97       1641.66        59.10 o                         
 -10   8   0       1872.82       1896.63        36.58 o                         
  -8   8   0       1583.61       1623.66        34.35 o                         
  -6   8   0      15929.13      16448.85       358.69 o                         
  -4   8   0      17189.39      16992.33       297.12 o                         
  -2   8   0      18872.58      18680.09       279.30 o                         
   0   8   0      29515.41      31562.97       465.16 o                         
   2   8   0      18695.38      16692.47       175.03 o                         
   4   8   0      16530.56      14790.08       409.54 o                         
   6   8   0      15835.47      14851.74       206.17 o                         
   8   8   0        620.66        590.45        15.89 o                         
  10   8   0       1972.15       1838.47        20.47 o                         
  12   8   0       2048.63       1970.08        21.40 o                         
  14   8   0        444.22        391.44        17.75 o                         
 -13   9   0         51.27         69.15        11.17 o                         
 -11   9   0        182.56        161.91        14.81 o                         
  -9   9   0       6049.47       6094.35        72.58 o                         
  -7   9   0       2664.03       2471.39        50.11 o                         
  -5   9   0       1674.90       1854.24        44.50 o                         
  -3   9   0        539.92        609.56        20.17 o                         
  -1   9   0       6724.57       7592.38       118.24 o                         
   1   9   0       8239.21       8859.51       255.87 o                         
   3   9   0        328.16        343.44         8.20 o                         
   5   9   0       1557.59       1505.10        31.01 o                         
   7   9   0       2566.49       2274.96        31.88 o                         
   9   9   0       5930.36       5520.65        64.75 o                         
  11   9   0         89.66         72.80         6.56 o                         
  13   9   0        100.09        114.96         7.53 o                         
 -12  10   0         25.04         36.15         9.13 o                         
 -10  10   0       1415.74       1467.15        37.60 o                         
  -8  10   0       2642.23       2573.42        35.00 o                         
  -6  10   0       1550.21       1406.72        27.55 o                         
  -4  10   0       1664.24       1855.57        52.97 o                         
  -2  10   0       6232.38       6379.38       101.98 o                         
   0  10   0       1673.29       1746.19        47.95 o                         
   2  10   0       5192.16       4671.69       114.73 o                         
   4  10   0       2296.34       2177.90        41.03 o                         
   6  10   0       2107.50       1806.48        42.66 o                         
   8  10   0       1893.24       1670.68        31.47 o                         
  10  10   0       1239.92       1154.94        14.76 o                         
  12  10   0        120.97        123.39         8.07 o                         
  14  10   0        474.60        399.92        15.84 o                         
 -13  11   0        603.54        610.81        28.04 o                         
 -11  11   0       1728.34       1767.90        33.85 o                         
  -9  11   0       5821.10       5749.00        69.09 o                         
  -7  11   0       4609.96       4402.74        77.37 o                         
  -5  11   0       5941.71       6120.44       108.97 o                         
  -3  11   0      12099.71      12114.90       187.31 o                         
  -1  11   0       3490.67       3782.72        80.66 o                         
   1  11   0       4253.48       4300.75       106.44 o                         
   3  11   0      13973.01      12184.19       251.95 o                         
   5  11   0       3874.61       3329.07        43.53 o                         
   7  11   0       3372.94       2807.80        66.07 o                         
   9  11   0       5674.15       4961.27        60.50 o                         
  11  11   0       2473.52       2326.06        31.10 o                         
  13  11   0        506.57        491.09        15.24 o                         
 -12  12   0        232.41        224.68        15.54 o                         
 -10  12   0       4288.92       4337.92        71.21 o                         
  -8  12   0       1888.92       2028.61        29.84 o                         
  -6  12   0       2127.04       2032.81        34.64 o                         
  -4  12   0       1057.43       1050.50        27.58 o                         
  -2  12   0      19453.71      19144.80       334.85 o                         
   0  12   0       1391.56       1446.62        59.40 o                         
   2  12   0      18947.47      17477.51       466.02 o                         
   4  12   0       1916.99       1682.93        34.60 o                         
   6  12   0       3245.88       2926.45        78.42 o                         
   8  12   0       1215.45       1185.02        21.53 o                         
  10  12   0       4390.64       3922.59        74.16 o                         
  12  12   0         11.58         16.27         7.97 o                         
 -11  13   0        199.60        203.20        10.63 o                         
  -9  13   0       1267.65       1202.29        27.06 o                         
  -7  13   0       1192.10       1117.94        22.66 o                         
  -5  13   0        420.63        382.99        10.93 o                         
  -3  13   0       8127.93       8380.38       155.67 o                         
  -1  13   0       1050.99       1228.96        31.65 o                         
   1  13   0       1138.36       1345.25        28.00 o                         
   3  13   0       9014.25       8545.88       188.14 o                         
   5  13   0        485.33        409.62        13.96 o                         
   7  13   0       1299.92       1161.87        42.17 o                         
   9  13   0       1173.91       1007.15        19.38 o                         
  11  13   0        105.95        116.22         8.65 o                         
  13  13   0        194.67        209.86        10.44 o                         
 -12  14   0       1163.48       1154.81        25.76 o                         
 -10  14   0       1060.29       1009.51        20.79 o                         
  -8  14   0         33.40         23.78         9.35 o                         
  -6  14   0        407.43        364.37        11.09 o                         
  -4  14   0       4820.48       4430.38        85.11 o                         
  -2  14   0       7374.93       7851.24       145.95 o                         
   0  14   0       1259.02       1288.07        35.05 o                         
   2  14   0       6158.76       6249.09       115.33 o                         
   4  14   0       4180.54       3451.80        40.90 o                         
   6  14   0        412.92        333.94        37.04 o                         
   8  14   0         96.21        100.80        10.98 o                         
  10  14   0       1400.26       1339.69        31.14 o                         
  12  14   0        883.10        861.08        18.36 o                         
 -11  15   0        429.38        450.71        14.77 o                         
  -9  15   0       1544.01       1594.67        42.97 o                         
  -7  15   0        844.60        779.87        21.29 o                         
  -5  15   0       3112.07       3145.82        43.58 o                         
  -3  15   0      12315.03      12075.86       210.70 o                         
  -1  15   0       2751.21       2468.41        40.49 o                         
   1  15   0       3289.23       3028.43        40.52 o                         
   3  15   0      11913.59      10835.32       159.58 o                         
   5  15   0       2330.56       2081.94        37.79 o                         
   7  15   0        515.10        473.22        14.51 o                         
   9  15   0       2092.15       1931.03        32.21 o                         
  11  15   0        783.13        795.50        41.22 o                         
  13  15   0        302.37        287.94         7.93 o                         
 -12  16   0         76.61         74.20         9.42 o                         
 -10  16   0       1490.76       1579.75        27.46 o                         
  -8  16   0       2865.33       2994.86        47.62 o                         
  -6  16   0         41.61         61.87         9.95 o                         
  -4  16   0        318.40        331.13        13.20 o                         
  -2  16   0       2496.70       2547.87        37.53 o                         
   0  16   0       9118.46       9150.56        99.64 o                         
   2  16   0       2707.42       2713.54        33.02 o                         
   4  16   0        860.08        837.99        15.30 o                         
   6  16   0        103.70        111.66         9.25 o                         
   8  16   0       2386.35       2371.50        38.62 o                         
  10  16   0       2001.29       1946.84        31.71 o                         
  12  16   0         55.97         60.27         8.38 o                         
 -11  17   0        474.74        486.57        13.75 o                         
  -9  17   0       1525.11       1560.46        32.07 o                         
  -7  17   0        166.12        154.28        12.13 o                         
  -5  17   0        760.07        748.97        16.20 o                         
  -3  17   0        130.38        157.13         9.68 o                         
  -1  17   0       2039.51       2008.31        34.35 o                         
   1  17   0       2230.29       2178.88        36.86 o                         
   3  17   0        165.60        184.00         7.79 o                         
   5  17   0        802.00        717.12        30.14 o                         
   7  17   0        104.49        110.84        11.02 o                         
   9  17   0       1597.47       1446.17        25.76 o                         
  11  17   0        498.71        538.40        17.12 o                         
 -12  18   0        701.44        639.01        24.16 o                         
 -10  18   0        349.48        402.93        11.42 o                         
  -8  18   0        172.12        186.84        12.59 o                         
  -6  18   0       1254.04       1219.31        22.86 o                         
  -4  18   0       1311.26       1232.48        19.79 o                         
  -2  18   0       1750.17       1754.02        28.96 o                         
   0  18   0       1375.61       1412.09        20.70 o                         
   2  18   0       2669.26       2637.10        37.86 o                         
   4  18   0       1493.44       1276.08        24.78 o                         
   6  18   0        593.90        580.79        12.37 o                         
   8  18   0        566.71        574.76        16.96 o                         
  10  18   0        747.77        773.59        16.77 o                         
  12  18   0        695.87        607.29        16.83 o                         
 -11  19   0        745.36        798.95        16.15 o                         
  -9  19   0        865.71        937.10        24.62 o                         
  -7  19   0        832.94        858.74        27.65 o                         
  -5  19   0       2756.34       2784.38        32.31 o                         
  -3  19   0       2424.37       2415.99        33.33 o                         
  -1  19   0       5553.63       5611.25        94.95 o                         
   1  19   0       5081.56       5042.87        62.68 o                         
   3  19   0       1558.67       1393.20        27.32 o                         
   5  19   0       4676.79       4308.29        62.12 o                         
   7  19   0       1149.96       1125.73        22.76 o                         
   9  19   0        867.01        826.82        15.25 o                         
  11  19   0        491.14        479.69        10.80 o                         
 -10  20   0        228.12        239.09         7.97 o                         
  -8  20   0        240.50        231.26        12.32 o                         
  -6  20   0       1928.31       1929.72        40.81 o                         
  -4  20   0       3025.59       3092.05        37.17 o                         
  -2  20   0       1214.68       1220.09        25.91 o                         
   0  20   0       4644.99       4602.04        57.20 o                         
   2  20   0       1649.74       1604.68        27.03 o                         
   4  20   0       3320.62       3055.59        34.58 o                         
   6  20   0       1223.19       1134.65        20.79 o                         
   8  20   0         92.02         76.43         8.69 o                         
  10  20   0        515.72        517.45        12.22 o                         
 -11  21   0         65.00         70.90         9.59 o                         
  -9  21   0        225.67        262.48         9.56 o                         
  -7  21   0        337.72        395.76        15.07 o                         
  -5  21   0       1183.14       1169.04        20.09 o                         
  -3  21   0       1755.98       1793.72        25.33 o                         
  -1  21   0        359.83        370.53        11.64 o                         
   1  21   0        406.28        387.98         9.45 o                         
   3  21   0       2274.16       2105.59        25.48 o                         
   5  21   0       1364.82       1250.42        21.87 o                         
   7  21   0        380.87        411.47        17.04 o                         
   9  21   0        218.73        239.49         9.00 o                         
  11  21   0         24.42         18.35         6.71 o                         
 -10  22   0        451.45        489.19        18.00 o                         
  -8  22   0       3029.37       3378.51        49.24 o                         
  -6  22   0       1538.74       1686.67        26.69 o                         
  -4  22   0        763.09        852.69        17.86 o                         
  -2  22   0       2056.56       2053.77        38.18 o                         
   0  22   0       7921.69       8150.17        95.44 o                         
   2  22   0       3433.35       3429.25        53.93 o                         
   4  22   0        904.97        944.21        16.14 o                         
   6  22   0       1076.61       1029.87        29.54 o                         
   8  22   0       3356.09       3466.87        46.50 o                         
  10  22   0         81.29         84.42         6.11 o                         
  -9  23   0       1297.84       1366.27        22.33 o                         
  -7  23   0        595.40        676.39        18.66 o                         
  -5  23   0       1295.81       1446.35        28.85 o                         
  -3  23   0       1821.41       1928.44        26.44 o                         
  -1  23   0       2670.82       2792.88        31.50 o                         
   1  23   0       3045.09       3101.15        30.63 o                         
   3  23   0       1778.98       1752.88        23.00 o                         
   5  23   0        861.34        865.45        17.57 o                         
   7  23   0        540.24        592.26        17.10 o                         
   9  23   0       1120.87       1090.00        16.92 o                         
 -10  24   0         22.57         44.21         9.74 o                         
  -8  24   0          5.66         23.99         8.14 o                         
  -6  24   0        351.96        344.81        13.47 o                         
  -4  24   0        332.07        358.85        11.55 o                         
  -2  24   0       1294.12       1485.07        18.66 o                         
   0  24   0        882.33        938.92        13.16 o                         
   2  24   0        799.53        874.59        22.69 o                         
   4  24   0        515.94        508.74        10.64 o                         
   6  24   0        208.80        207.80        13.57 o                         
   8  24   0         60.08         88.86         7.43 o                         
  10  24   0         21.20         19.73         8.87 o                         
  -9  25   0        384.80        408.39        13.38 o                         
  -7  25   0        662.70        704.09        13.31 o                         
  -5  25   0       1213.19       1275.93        21.57 o                         
  -3  25   0       1104.79       1191.69        18.01 o                         
  -1  25   0        180.99        178.26         9.91 o                         
   1  25   0         58.01         62.02         7.05 o                         
   3  25   0       1050.92       1049.90        15.94 o                         
   5  25   0        887.59        820.81        15.26 o                         
   7  25   0        900.79        847.37        20.03 o                         
   9  25   0        237.43        246.14         8.78 o                         
  -8  26   0       1244.87       1361.47        19.66 o                         
  -6  26   0       1044.66       1177.23        15.25 o                         
  -4  26   0        367.12        366.44         9.30 o                         
  -2  26   0        383.22        444.81        11.37 o                         
   0  26   0       1839.08       1887.77        28.05 o                         
   2  26   0        116.54        129.67         8.56 o                         
   4  26   0        141.02        138.47         9.79 o                         
   6  26   0       1255.93       1246.90        26.71 o                         
   8  26   0       1217.10       1230.50        25.07 o                         
  -7  27   0       1061.83       1186.30        16.20 o                         
  -5  27   0        872.50       1064.20        15.15 o                         
  -3  27   0        695.97        728.62        12.71 o                         
  -1  27   0        338.78        353.00         9.72 o                         
   1  27   0        790.11        842.29        14.80 o                         
   3  27   0       1372.49       1391.44        20.81 o                         
   5  27   0        451.25        457.41        15.51 o                         
   7  27   0       1063.29        994.14        21.95 o                         
  -8  28   0        494.18        480.57        12.90 o                         
  -6  28   0        188.50        220.56         5.99 o                         
  -4  28   0         80.19         87.36         6.70 o                         
  -2  28   0        198.82        241.36         8.35 o                         
   0  28   0        124.81        159.56        12.86 o                         
   2  28   0        127.95        136.82         8.39 o                         
   4  28   0         31.93         27.90         8.51 o                         
   6  28   0        229.63        246.98        12.57 o                         
   8  28   0        502.97        480.31        12.80 o                         
  -7  29   0        601.91        605.60        18.84 o                         
  -5  29   0         32.41         40.42         5.72 o                         
  -3  29   0        318.27        318.98         9.29 o                         
  -1  29   0       1151.66       1276.70        32.19 o                         
   1  29   0       1052.93       1140.52        20.44 o                         
   3  29   0        150.47        153.72         8.93 o                         
   5  29   0         10.76         31.24         8.99 o                         
   7  29   0        740.28        756.14        19.24 o                         
  -6  30   0        574.33        555.47        16.22 o                         
  -4  30   0        856.15        923.41        16.13 o                         
  -2  30   0       1045.71       1094.89        24.12 o                         
   0  30   0         77.87        107.87         8.63 o                         
   2  30   0        867.37        899.47        19.96 o                         
   4  30   0        792.32        792.84        24.73 o                         
   6  30   0        671.27        675.69        36.48 o                         
  -5  31   0        145.23        126.93        10.38 o                         
  -3  31   0        164.70        182.95         8.11 o                         
  -1  31   0        412.22        434.40        15.09 o                         
   1  31   0        509.20        524.13        18.76 o                         
   3  31   0        357.62        367.73        11.01 o                         
   5  31   0        100.76         89.24         7.59 o                         
  -4  32   0         28.67         33.31         3.56 o                         
  -2  32   0        710.83        783.88        17.54 o                         
   0  32   0         29.38         39.29         6.12 o                         
   2  32   0        702.61        805.28        21.62 o                         
   4  32   0         28.40         38.36         6.69 o                         
  -1  33   0        402.39        321.90        10.78 o                         
   1  33   0        561.22        477.71        12.96 o                         
  -9   1   1        757.82        754.41        25.11 o                         
  -7   1   1        828.82        824.01        18.96 o                         
  -5   1   1      12553.50      13257.62       178.71 o                         
  -3   1   1      42510.95      41518.35      1333.43 o                         
  -1   1   1       6852.27       8163.81       283.58 o                         
   1   1   1       8135.74       8784.51       184.95 o                         
   3   1   1       5893.62       6156.75        82.15 o                         
   5   1   1      10585.89      10966.95       237.63 o                         
   7   1   1       2041.18       2052.72        35.44 o                         
   9   1   1        134.69        108.19         9.30 o                         
  11   1   1         56.12         50.07        10.56 o                         
  13   1   1        361.91        396.84        14.84 o                         
 -10   2   1        194.04        260.95        22.21 o                         
  -8   2   1      11299.50      11879.82       153.90 o                         
  -6   2   1       6942.48       7062.97       100.14 o                         
  -4   2   1        694.34        748.01        13.81 o                         
  -2   2   1      20542.70      20635.82       399.23 o                         
   0   2   1      10334.04      11904.66       207.86 o                         
   2   2   1       1118.10       1350.44        23.66 o                         
   4   2   1       5678.21       5608.94       118.35 o                         
   6   2   1       3735.02       3764.10       114.35 o                         
   8   2   1       5949.09       5736.20       159.81 o                         
  10   2   1       2696.10       2772.51        43.28 o                         
  12   2   1         36.39         63.26        11.61 o                         
  14   2   1          2.12          9.40         5.85 o                         
 -13   3   1        559.04        545.61        29.31 o                         
  -9   3   1        392.63        392.22        19.97 o                         
  -7   3   1       1939.46       2149.30        43.47 o                         
  -5   3   1       5870.95       6243.46        88.24 o                         
  -3   3   1       4735.78       4787.10        80.17 o                         
  -1   3   1      22769.54      24221.82       290.76 o                         
   1   3   1       4357.16       4435.83        95.85 o                         
   3   3   1       3976.54       4515.01        70.67 o                         
   5   3   1       3242.05       3068.20        89.33 o                         
   7   3   1       3581.51       3253.54        47.61 o                         
   9   3   1       1267.69       1225.18        19.09 o                         
  11   3   1       1541.19       1584.38        28.01 o                         
  13   3   1       1476.26       1542.36        32.79 o                         
 -12   4   1        313.00        355.55        29.00 o                         
 -10   4   1       1187.90       1120.85        36.06 o                         
  -8   4   1       1260.57       1414.17        35.77 o                         
  -6   4   1       2250.88       2357.90        54.11 o                         
  -4   4   1       7134.14       7785.68       127.31 o                         
  -2   4   1      21398.36      23591.83       276.47 o                         
   0   4   1       3112.49       3340.21       139.75 o                         
   2   4   1       6101.80       5822.38       102.39 o                         
   4   4   1       3332.89       3710.40        59.39 o                         
   6   4   1       6382.11       6190.90       166.76 o                         
   8   4   1       1235.98       1098.77        27.98 o                         
  10   4   1       3131.02       2928.40        30.77 o                         
  12   4   1         78.07         63.72         8.54 o                         
  14   4   1        697.83        586.09        16.20 o                         
  -9   5   1       3198.57       3123.99        57.33 o                         
  -7   5   1       4581.44       4777.41       117.33 o                         
  -5   5   1       2401.93       2266.40        36.53 o                         
  -3   5   1       4996.53       5499.22       149.33 o                         
  -1   5   1      28016.13      29348.55       605.59 o                         
   1   5   1      22632.95      22845.81       317.30 o                         
   3   5   1       6818.21       6790.13       127.27 o                         
   5   5   1      11141.71      11054.54       292.85 o                         
   7   5   1       3788.27       3239.80        54.62 o                         
   9   5   1        993.18        880.19        13.62 o                         
  11   5   1       1102.67       1060.71        19.59 o                         
  13   5   1        346.29        362.88         8.61 o                         
 -12   6   1       3523.59       3609.70       117.96 o                         
 -10   6   1       2021.06       2052.45        76.78 o                         
  -8   6   1         77.29         96.03        17.77 o                         
  -6   6   1       1288.42       1253.20        29.14 o                         
  -4   6   1      21064.15      21540.16       290.00 o                         
  -2   6   1      45783.28      46420.71       871.44 o                         
   0   6   1       1182.40       1490.82        32.55 o                         
   2   6   1      10567.48      10117.75       207.36 o                         
   4   6   1      11246.45      10170.37       242.93 o                         
   6   6   1       6091.01       5551.50       113.78 o                         
   8   6   1        153.43        174.42        14.44 o                         
  10   6   1          2.42         22.05         7.56 o                         
  12   6   1       1815.88       1800.54        31.74 o                         
 -13   7   1        314.72        333.53        23.05 o                         
 -11   7   1        304.31        291.18        23.69 o                         
  -9   7   1       1512.05       1565.16        34.01 o                         
  -7   7   1       6986.57       7303.62       117.34 o                         
  -5   7   1        260.20        323.04        11.30 o                         
  -3   7   1        352.11        397.06        13.91 o                         
  -1   7   1      12625.10      13586.88       419.99 o                         
   1   7   1      38950.69      38312.76       510.49 o                         
   3   7   1       2660.29       2185.45        36.79 o                         
   5   7   1       4778.26       4226.90       176.24 o                         
   7   7   1       1328.17       1095.44        26.00 o                         
   9   7   1       1477.83       1367.45        17.68 o                         
  11   7   1        156.88        151.81         7.76 o                         
  13   7   1         63.98         65.92        12.20 o                         
 -10   8   1        236.40        262.88        20.00 o                         
  -8   8   1       1840.81       1915.21        44.73 o                         
  -6   8   1        335.06        277.67        12.11 o                         
  -4   8   1        528.93        521.78        14.21 o                         
  -2   8   1       3097.19       3282.13        97.10 o                         
   0   8   1      14538.10      14408.80       290.18 o                         
   2   8   1       1366.78       1213.17        21.56 o                         
   4   8   1        917.40        991.62        33.43 o                         
   6   8   1        133.64        121.36         9.21 o                         
   8   8   1       1005.70        918.90        21.30 o                         
  10   8   1        251.76        230.43         7.06 o                         
  12   8   1         68.00         95.40         6.16 o                         
 -13   9   1        262.11        279.09        19.49 o                         
 -11   9   1        661.28        699.14        39.22 o                         
  -9   9   1       6904.44       6938.70       132.80 o                         
  -7   9   1       3063.64       3039.34        60.66 o                         
  -5   9   1       6926.99       6652.55       121.52 o                         
  -3   9   1       3537.81       3497.06        59.26 o                         
  -1   9   1      11953.08      12626.23       295.43 o                         
   1   9   1      12637.40      11738.86       158.55 o                         
   3   9   1        544.12        474.13        17.18 o                         
   5   9   1       3232.45       2635.99        63.70 o                         
   7   9   1       3159.74       2615.53        54.72 o                         
   9   9   1       1961.96       1748.14        21.45 o                         
  11   9   1       1041.76       1028.30        13.84 o                         
  13   9   1         80.60         81.68         5.57 o                         
 -12  10   1       1902.84       1911.89       100.14 o                         
 -10  10   1       2939.71       2811.93        98.08 o                         
  -8  10   1       1157.38        981.97        51.33 o                         
  -6  10   1       4391.29       4335.31       128.82 o                         
  -4  10   1      16162.29      16873.56       229.21 o                         
  -2  10   1        954.72       1092.83        34.76 o                         
   0  10   1       6302.93       6556.49       175.76 o                         
   2  10   1        905.11        921.25        23.81 o                         
   4  10   1       2636.54       1848.66        55.73 o                         
   6  10   1       4844.28       4065.70        90.64 o                         
   8  10   1        440.73        388.34        12.80 o                         
  10  10   1        976.70        868.60        12.97 o                         
  12  10   1        600.65        518.88        11.01 o                         
 -13  11   1        135.37        117.14        15.09 o                         
 -11  11   1        741.00        692.33        37.00 o                         
  -9  11   1        217.46        234.74        18.52 o                         
  -7  11   1       1032.26        974.11        28.47 o                         
  -5  11   1        647.23        673.02        19.22 o                         
  -3  11   1         39.79         92.98        18.53 o                         
  -1  11   1       2071.47       2208.22        64.57 o                         
   1  11   1       1961.18       1851.30        31.40 o                         
   3  11   1        675.37        492.49        42.69 o                         
   5  11   1        884.68        834.76        26.20 o                         
   7  11   1       1042.54        771.24        43.96 o                         
   9  11   1         27.61         40.31         6.90 o                         
  11  11   1         48.83         55.70         7.25 o                         
  13  11   1         64.09         56.39        19.29 o                         
 -12  12   1        527.75        560.06        22.62 o                         
 -10  12   1        362.03        398.17        32.72 o                         
  -8  12   1        392.92        386.09        19.97 o                         
  -6  12   1       2410.97       2541.73        78.89 o                         
  -4  12   1       6115.40       6562.85       154.74 o                         
  -2  12   1       8003.39       8513.00       198.41 o                         
   0  12   1        347.13        350.62        15.21 o                         
   2  12   1       3006.77       2414.47        44.36 o                         
   4  12   1       1163.81        888.72        27.41 o                         
   6  12   1       1272.93       1135.82        24.77 o                         
   8  12   1        419.82        364.58        11.67 o                         
  10  12   1       2427.60       2217.23        32.48 o                         
  12  12   1        166.01        181.41         7.91 o                         
 -11  13   1       1729.69       1705.41        73.60 o                         
  -9  13   1       1769.79       1780.23        79.02 o                         
  -7  13   1        781.06        783.91        21.33 o                         
  -5  13   1       5051.47       4900.93        99.78 o                         
  -3  13   1      13725.70      14467.11       216.97 o                         
  -1  13   1       7100.78       6480.24       163.71 o                         
   1  13   1       2392.40       2248.83        43.06 o                         
   3  13   1       3291.88       2757.36        64.35 o                         
   5  13   1       2436.39       2078.63        29.33 o                         
   7  13   1       3211.33       2811.18        48.06 o                         
   9  13   1        635.13        644.37        16.14 o                         
  11  13   1        247.66        264.07        10.00 o                         
  13  13   1        224.24        196.71        10.62 o                         
 -12  14   1         55.48         72.71        12.14 o                         
 -10  14   1       1725.57       1669.53        45.54 o                         
  -8  14   1       4383.04       4291.84       101.08 o                         
  -6  14   1       2252.31       2149.94        61.69 o                         
  -4  14   1        535.63        514.44        17.38 o                         
  -2  14   1        423.13        550.97        15.76 o                         
   0  14   1      13229.19      12280.29       293.61 o                         
   2  14   1       4853.85       4207.58        44.21 o                         
   4  14   1        674.24        639.70        13.97 o                         
   6  14   1        335.85        317.71        12.25 o                         
   8  14   1       4016.77       3776.99        76.85 o                         
  10  14   1        644.23        627.40        17.38 o                         
  12  14   1        164.05        198.22         8.20 o                         
 -11  15   1        701.32        677.26        19.76 o                         
  -9  15   1         45.23         53.63        13.80 o                         
  -7  15   1       4067.89       4185.86        64.53 o                         
  -5  15   1       1981.98       1771.91        33.82 o                         
  -3  15   1       1056.32       1079.46        16.84 o                         
  -1  15   1       4834.47       5205.93        79.55 o                         
   1  15   1       2388.73       2191.78        26.11 o                         
   3  15   1       1089.01        986.48        14.48 o                         
   5  15   1       4485.06       3949.76        53.22 o                         
   7  15   1          4.22         19.75        10.26 o                         
   9  15   1        702.01        649.44        14.92 o                         
  11  15   1        258.84        267.96         9.05 o                         
 -12  16   1        771.44        801.56        31.93 o                         
 -10  16   1        866.05        879.22        21.17 o                         
  -8  16   1        669.46        713.99        31.59 o                         
  -6  16   1       1205.18       1115.96        35.27 o                         
  -4  16   1       4743.79       4561.29       107.25 o                         
  -2  16   1       6450.48       6749.34        94.75 o                         
   0  16   1        377.57        329.55         7.98 o                         
   2  16   1        466.49        513.95         9.80 o                         
   4  16   1       3539.93       3184.75        39.40 o                         
   6  16   1        999.50        889.86        14.94 o                         
   8  16   1        137.12        150.05        10.54 o                         
  10  16   1         95.55        101.10        13.12 o                         
  12  16   1        419.03        396.88        12.79 o                         
 -11  17   1       1765.21       1757.80        46.51 o                         
  -9  17   1       1233.05       1278.22        27.09 o                         
  -7  17   1        838.84        901.26        24.61 o                         
  -5  17   1       1573.33       1590.24        29.70 o                         
  -3  17   1       6070.98       6127.42        82.15 o                         
  -1  17   1       2493.56       2545.23        31.56 o                         
   1  17   1       2153.48       1981.82        24.41 o                         
   3  17   1       6302.55       6015.55        64.46 o                         
   5  17   1       2739.93       2658.31        33.03 o                         
   7  17   1       2922.99       2757.87        43.52 o                         
   9  17   1       1252.02       1231.01        33.27 o                         
  11  17   1        845.85        840.61        17.32 o                         
 -10  18   1        355.74        384.41        15.98 o                         
  -8  18   1       1287.05       1268.34        33.98 o                         
  -6  18   1       1065.99       1078.67        21.60 o                         
  -4  18   1        727.83        743.79        17.98 o                         
  -2  18   1       3077.82       2919.08        39.76 o                         
   0  18   1       1304.66       1308.26        18.55 o                         
   2  18   1       1559.14       1414.36        21.44 o                         
   4  18   1       1622.02       1503.73        20.33 o                         
   6  18   1         34.36         56.22         9.12 o                         
   8  18   1       2267.81       2155.56        32.16 o                         
  10  18   1        752.82        800.95        28.54 o                         
 -11  19   1        376.18        393.39        13.75 o                         
  -9  19   1        271.05        301.48        11.97 o                         
  -7  19   1         34.81         50.41        14.53 o                         
  -5  19   1        741.01        722.49        15.16 o                         
  -3  19   1        708.53        720.52        22.26 o                         
  -1  19   1        973.31        985.69        16.37 o                         
   1  19   1       1660.21       1655.10        25.44 o                         
   3  19   1         14.72         33.20         7.22 o                         
   5  19   1        183.14        184.35         9.10 o                         
   7  19   1        284.43        277.28        11.36 o                         
   9  19   1        215.01        199.68         8.67 o                         
  11  19   1         66.34         61.50         5.23 o                         
 -10  20   1       1091.26       1099.85        19.69 o                         
  -8  20   1        258.51        321.82        14.66 o                         
  -6  20   1        612.76        707.33        20.66 o                         
  -4  20   1        525.85        529.95        15.29 o                         
  -2  20   1       3448.44       3592.12        48.28 o                         
   0  20   1       1593.98       1520.07        22.62 o                         
   2  20   1       2808.87       2648.56        38.98 o                         
   4  20   1       1091.95       1013.42        13.15 o                         
   6  20   1        614.83        500.83        15.28 o                         
   8  20   1       1440.33       1450.59        28.80 o                         
  10  20   1        540.20        563.43        15.93 o                         
  -9  21   1        437.62        486.79        11.86 o                         
  -7  21   1       1567.45       1611.81        28.69 o                         
  -5  21   1       3442.13       3438.02        43.67 o                         
  -3  21   1       2084.38       2182.30        30.60 o                         
  -1  21   1       2765.34       2819.41        34.68 o                         
   1  21   1       3284.62       3267.43        38.87 o                         
   3  21   1       2444.14       2358.14        30.47 o                         
   5  21   1       1302.02       1206.15        19.88 o                         
   7  21   1        570.71        568.97        15.73 o                         
   9  21   1        357.90        349.48        13.05 o                         
  11  21   1        331.19        227.69        10.46 o                         
 -10  22   1        497.25        506.39        13.94 o                         
  -8  22   1        712.88        759.77        17.37 o                         
  -6  22   1        407.33        411.51        14.29 o                         
  -4  22   1       2272.75       2342.81        32.73 o                         
  -2  22   1       4263.38       4356.86        54.06 o                         
   0  22   1        576.81        569.56        13.31 o                         
   2  22   1       1323.38       1172.02        23.95 o                         
   4  22   1       1326.56       1293.78        20.22 o                         
   6  22   1        396.99        405.56        20.80 o                         
   8  22   1        437.91        402.17        10.93 o                         
  10  22   1        109.13        137.82         8.77 o                         
  -9  23   1          1.40          9.77         6.29 o                         
  -7  23   1        539.00        638.88        16.47 o                         
  -5  23   1        581.50        614.89        14.36 o                         
  -3  23   1        601.78        630.12        15.79 o                         
  -1  23   1         63.64         82.56        10.31 o                         
   1  23   1        103.53        114.37         8.35 o                         
   3  23   1        945.50        927.75        16.87 o                         
   5  23   1       1242.39       1221.98        23.25 o                         
   7  23   1          8.33         21.58        11.73 o                         
   9  23   1       1173.19       1316.70        27.44 o                         
 -10  24   1        428.99        354.44        17.43 o                         
  -8  24   1       2043.09       2290.15        35.23 o                         
  -6  24   1        924.96       1016.34        18.96 o                         
  -4  24   1        321.99        375.89        11.98 o                         
  -2  24   1        422.06        416.44        10.97 o                         
   0  24   1       2792.64       2792.96        36.46 o                         
   2  24   1       1098.27       1032.91        15.48 o                         
   4  24   1         11.99         30.32         9.37 o                         
   6  24   1        518.37        544.61        18.23 o                         
   8  24   1        631.51        608.89        11.59 o                         
  -9  25   1        878.35        848.37        20.35 o                         
  -7  25   1        268.14        290.88        10.08 o                         
  -5  25   1       1613.19       1719.47        36.09 o                         
  -3  25   1       1026.13       1143.31        18.28 o                         
  -1  25   1        652.05        662.72        15.84 o                         
   1  25   1        558.47        586.35        11.90 o                         
   3  25   1        857.39        882.86        18.60 o                         
   5  25   1       1741.00       1675.05        25.48 o                         
   7  25   1       1221.46       1265.83        34.38 o                         
   9  25   1        191.85        169.04        27.29 o                         
  -8  26   1        143.87        176.14         7.10 o                         
  -6  26   1        767.38        792.13        20.46 o                         
  -4  26   1        372.34        396.81        10.22 o                         
  -2  26   1       1739.27       1864.81        28.09 o                         
   0  26   1        755.48        750.48        12.41 o                         
   2  26   1        717.88        772.35        13.03 o                         
   4  26   1        388.39        399.72        10.85 o                         
   6  26   1        737.31        817.08        27.08 o                         
   8  26   1          0.94          6.44         5.59 o                         
  -7  27   1        423.60        471.48        10.27 o                         
  -5  27   1        103.96        114.91         8.47 o                         
  -3  27   1         36.15         38.82         9.07 o                         
  -1  27   1        527.68        520.81        11.69 o                         
   1  27   1        114.98        128.55         7.54 o                         
   3  27   1        377.61        355.02        12.13 o                         
   5  27   1          7.11          8.28         7.56 o                         
   7  27   1        425.69        457.12        29.91 o                         
  -8  28   1        237.21        153.57        18.78 o                         
  -6  28   1        883.77        986.57        16.18 o                         
  -4  28   1        965.06       1150.06        21.19 o                         
  -2  28   1        884.77        931.47        20.40 o                         
   0  28   1        420.87        409.44        20.15 o                         
   2  28   1        837.44        802.98        15.11 o                         
   4  28   1        696.25        800.97        15.67 o                         
   6  28   1       1093.27       1177.70        36.44 o                         
  -7  29   1        470.34        511.11        13.99 o                         
  -5  29   1        434.03        447.80         9.21 o                         
  -3  29   1        206.31        211.25         7.70 o                         
  -1  29   1       1054.34       1128.15        22.86 o                         
   1  29   1        841.31        859.12        18.91 o                         
   3  29   1         93.55         77.05         8.42 o                         
   5  29   1        217.44        189.39         9.31 o                         
  -6  30   1         94.48         87.09         6.12 o                         
  -4  30   1        210.07        208.92         7.28 o                         
  -2  30   1         14.21         17.91         5.82 o                         
   0  30   1         10.90         25.18         9.95 o                         
   2  30   1        541.73        502.59        11.16 o                         
   4  30   1        220.22        219.55        11.64 o                         
   6  30   1         18.90         12.12         4.08 o                         
  -5  31   1        124.52        114.67        18.42 o                         
  -3  31   1         95.27         96.25         8.20 o                         
  -1  31   1        916.04        961.29        21.78 o                         
   1  31   1        402.37        355.20        14.26 o                         
   3  31   1        157.35        148.33         7.14 o                         
   5  31   1         13.00          7.29         6.58 o                         
  -4  32   1        874.82        876.07        19.95 o                         
  -2  32   1        549.64        603.66        17.18 o                         
   0  32   1        168.04        170.44        11.70 o                         
   2  32   1         13.94         22.22         4.67 o                         
  -3  33   1        104.36         75.58         6.89 o                         
   1  33   1        682.77        507.98        18.54 o                         
 -10   0   2       1262.65       1197.43        41.13 o                         
  -8   0   2      11522.92      12248.94       221.23 o                         
  -6   0   2       4982.13       5129.25       150.21 o                         
  -4   0   2       1765.52       1542.27        82.19 o                         
  -2   0   2      56555.90      58238.85      1203.23 o                         
   0   0   2      54599.13      63112.61      1432.73 o                         
   2   0   2       2820.77       2505.36        60.24 o                         
   4   0   2        516.57        627.35        23.40 o                         
   6   0   2       2562.75       2684.90        67.04 o                         
   8   0   2       3623.39       3604.20        48.76 o                         
  10   0   2        431.18        524.25        15.08 o                         
  12   0   2        543.24        531.28        15.84 o                         
  -9   1   2       2336.57       2381.00        41.23 o                         
  -7   1   2        231.38        226.60        10.47 o                         
  -5   1   2       5943.90       5925.84       156.26 o                         
  -3   1   2       1559.33       1919.28       118.68 o                         
  -1   1   2      23630.33      27953.34       291.53 o                         
   1   1   2       6531.00       6826.49       114.74 o                         
   3   1   2       1267.17       1198.24        24.79 o                         
   5   1   2       4306.96       4108.08        71.45 o                         
   7   1   2       2598.26       2564.04        46.90 o                         
   9   1   2        161.04        210.48         8.47 o                         
  11   1   2         97.37        118.82        11.48 o                         
  13   1   2        452.07        473.00        17.13 o                         
 -10   2   2       3682.66       3696.19        73.15 o                         
  -8   2   2         85.19        110.13        11.64 o                         
  -6   2   2        590.89        588.82        13.35 o                         
  -4   2   2       6037.53       6065.08       475.18 o                         
  -2   2   2        639.87        790.32        24.60 o                         
   0   2   2       3755.16       4615.57        66.11 o                         
   2   2   2       4479.25       4507.64        71.91 o                         
   4   2   2        965.03        931.60        18.72 o                         
   6   2   2       1394.68       1344.25        21.86 o                         
   8   2   2        369.95        385.61        11.87 o                         
  10   2   2       3613.78       3599.20        40.40 o                         
  12   2   2        533.68        676.97        15.52 o                         
  -9   3   2       1087.48       1149.38        54.58 o                         
  -7   3   2       4196.46       4160.54        64.01 o                         
  -5   3   2       2890.71       2747.82        54.32 o                         
  -3   3   2      14611.25      15718.68       146.76 o                         
  -1   3   2        777.91        899.49        16.13 o                         
   1   3   2       8310.74       9064.68       138.06 o                         
   3   3   2       8609.55       8439.57       106.17 o                         
   5   3   2       1584.10       1597.71        36.04 o                         
   7   3   2       1036.23       1032.50        23.07 o                         
   9   3   2        269.61        271.58         9.70 o                         
  11   3   2       2002.60       1998.26        63.12 o                         
  13   3   2        222.03        252.71         7.93 o                         
 -10   4   2        419.22        454.88        21.95 o                         
  -8   4   2       3408.96       3365.51        62.37 o                         
  -6   4   2       2292.82       2262.25        41.62 o                         
  -4   4   2      13902.11      14234.45       135.09 o                         
  -2   4   2       8646.86       8830.71       118.02 o                         
   0   4   2       7362.32       8545.29       130.35 o                         
   2   4   2       2507.16       2377.26        34.44 o                         
   4   4   2       1587.25       1507.53        36.41 o                         
   6   4   2       3174.30       2975.74        55.09 o                         
   8   4   2       2947.98       2857.94        44.35 o                         
  10   4   2        828.59        827.68        25.85 o                         
  12   4   2        648.02        656.02        11.61 o                         
  -9   5   2       1858.83       1964.67        56.29 o                         
  -7   5   2       4584.33       4962.40        98.07 o                         
  -5   5   2       4194.31       4145.85       124.53 o                         
  -3   5   2      11977.12      12331.58       254.64 o                         
  -1   5   2      13087.92      14915.32       181.96 o                         
   1   5   2       6261.40       6365.76       115.83 o                         
   3   5   2        786.84        770.18        19.07 o                         
   5   5   2         76.10        102.48         5.85 o                         
   7   5   2       1617.59       1502.10        29.45 o                         
   9   5   2        367.12        369.30        10.91 o                         
  11   5   2         73.64         79.97         7.05 o                         
  13   5   2         11.67         14.06         5.50 o                         
 -10   6   2       3719.10       3522.59        80.75 o                         
  -8   6   2        964.82        965.36        28.86 o                         
  -6   6   2       4362.40       4577.93        87.73 o                         
  -4   6   2       1021.91       1053.70        17.27 o                         
  -2   6   2       1585.87       1962.49        29.37 o                         
   0   6   2       3323.68       3837.25       158.68 o                         
   2   6   2        352.22        287.79        13.20 o                         
   4   6   2       1683.65       1639.02        29.83 o                         
   6   6   2       2132.15       1987.62        27.71 o                         
   8   6   2       1030.23        982.62        25.19 o                         
  10   6   2        853.07        759.97        14.80 o                         
  12   6   2         64.11         77.26         6.81 o                         
  -9   7   2         15.68         28.37        18.78 o                         
  -7   7   2       7056.79       7042.65       116.59 o                         
  -5   7   2       8985.13       9435.29       140.06 o                         
  -3   7   2       2764.48       2841.05        44.85 o                         
  -1   7   2       5889.24       6532.56        91.01 o                         
   1   7   2      16940.63      17303.05       300.15 o                         
   3   7   2       2125.77       1866.14        31.70 o                         
   5   7   2       1820.19       1800.49        24.16 o                         
   7   7   2         92.98         97.28        12.25 o                         
   9   7   2        497.75        475.75        13.90 o                         
  11   7   2        782.77        758.76        11.82 o                         
  13   7   2        243.16        241.63        13.07 o                         
  -8   8   2       2792.61       2852.01        67.58 o                         
  -6   8   2       2662.59       2821.55        54.37 o                         
  -4   8   2       2253.38       2202.88        44.07 o                         
  -2   8   2      12665.73      13439.59       177.29 o                         
   0   8   2       2757.06       2435.78        50.02 o                         
   2   8   2       2420.16       2130.19        39.65 o                         
   4   8   2       3319.74       2814.89        30.18 o                         
   6   8   2       2046.53       1761.67        34.87 o                         
   8   8   2       1650.08       1412.20        33.57 o                         
  10   8   2        214.46        213.34         8.77 o                         
  12   8   2        812.24        938.22        17.67 o                         
  -9   9   2         45.64         61.54        22.58 o                         
  -7   9   2       2102.72       2228.30        55.70 o                         
  -5   9   2       1121.65       1220.94        29.03 o                         
  -3   9   2        447.57        387.95        15.18 o                         
  -1   9   2       2961.91       2861.99        50.22 o                         
   1   9   2       6492.13       6459.61        84.32 o                         
   3   9   2        601.97        541.48        26.99 o                         
   5   9   2       2294.62       1846.98        38.75 o                         
   7   9   2        862.00        766.53        15.88 o                         
   9   9   2       1520.24       1396.54        20.94 o                         
  11   9   2        345.10        350.06         8.02 o                         
  13   9   2          1.36          4.67         5.94 o                         
  -8  10   2        547.06        527.66        24.90 o                         
  -6  10   2       3126.32       3213.35        61.85 o                         
  -4  10   2       4871.38       5169.49        82.94 o                         
  -2  10   2       5317.86       5721.50       182.63 o                         
   0  10   2        388.36        454.41        15.98 o                         
   2  10   2       4876.88       4308.79        69.22 o                         
   4  10   2        656.67        541.06        12.58 o                         
   6  10   2       1509.56       1340.16        40.93 o                         
   8  10   2         89.40        103.04         8.27 o                         
  10  10   2       1785.69       1598.86        16.91 o                         
  12  10   2        390.92        374.04        38.90 o                         
  -9  11   2       4438.06       4407.38       159.06 o                         
  -7  11   2        795.99        829.89        37.51 o                         
  -5  11   2       1597.83       1587.10        32.98 o                         
  -3  11   2       2433.77       2136.53        79.70 o                         
  -1  11   2       5578.34       5973.71       132.71 o                         
   1  11   2       2224.83       2064.96        36.36 o                         
   3  11   2       2748.92       2519.74        36.75 o                         
   5  11   2       1571.03       1229.93        31.08 o                         
   7  11   2       2779.34       2313.84        45.73 o                         
   9  11   2       1103.63        934.08        13.96 o                         
  11  11   2        114.72        147.22         7.96 o                         
 -12  12   2         46.88         61.89        11.98 o                         
  -8  12   2        126.69        115.87        18.54 o                         
  -6  12   2       2376.10       2669.36        59.77 o                         
  -4  12   2       3644.48       3551.70        70.88 o                         
  -2  12   2       1743.93       1646.99        66.22 o                         
   0  12   2        723.29        681.45        18.45 o                         
   2  12   2      17975.43      15799.98       243.52 o                         
   4  12   2       3933.02       3422.44        64.14 o                         
   6  12   2       1513.30       1418.25        24.54 o                         
   8  12   2        290.02        270.37        10.68 o                         
  10  12   2       1164.05       1131.75        34.96 o                         
  12  12   2         85.17         84.94        10.18 o                         
 -11  13   2       2161.00       2126.64        53.08 o                         
  -7  13   2        996.06       1072.42        48.17 o                         
  -5  13   2        119.98        136.60        15.27 o                         
  -3  13   2        291.29        260.24        16.38 o                         
  -1  13   2         39.59         50.09        11.22 o                         
   1  13   2       5090.28       4509.96       120.15 o                         
   3  13   2        492.40        440.10        13.40 o                         
   5  13   2       1543.39       1294.79        25.40 o                         
   7  13   2        883.22        753.99        16.35 o                         
   9  13   2         89.92         98.49         9.23 o                         
  11  13   2         38.06         52.53         7.65 o                         
 -12  14   2        670.62        744.06        33.51 o                         
 -10  14   2         21.48         25.11        19.41 o                         
  -8  14   2        587.78        575.04        31.94 o                         
  -6  14   2       2606.64       2786.46        84.11 o                         
  -4  14   2       4720.96       5003.53        87.65 o                         
  -2  14   2       2207.67       2117.03        45.58 o                         
   0  14   2       1378.90       1371.74        51.14 o                         
   2  14   2       2370.09       2070.95        71.12 o                         
   4  14   2        338.52        259.34        10.66 o                         
   6  14   2        924.72        865.12        12.44 o                         
   8  14   2        188.34        189.31        10.12 o                         
  10  14   2        371.77        356.62        11.76 o                         
  12  14   2        458.49        376.54        15.13 o                         
 -11  15   2        562.17        537.84        30.58 o                         
  -9  15   2       2643.84       2374.86        83.34 o                         
  -7  15   2        667.76        656.88        25.94 o                         
  -5  15   2        917.36        979.55        32.55 o                         
  -3  15   2       4414.14       4643.66        75.18 o                         
  -1  15   2       3258.23       3295.22        80.70 o                         
   1  15   2        341.70        298.09        19.44 o                         
   3  15   2       4058.40       3330.16        53.52 o                         
   5  15   2        438.28        414.90         9.93 o                         
   7  15   2        580.91        506.98        12.47 o                         
   9  15   2       1433.14       1388.65        22.66 o                         
  11  15   2         19.85         46.49        10.14 o                         
 -12  16   2        299.79        253.67        18.93 o                         
 -10  16   2        417.01        428.12        30.42 o                         
  -8  16   2       3517.18       3491.20       169.69 o                         
  -6  16   2       1617.65       1569.35        37.87 o                         
  -4  16   2       1049.69       1071.72        22.27 o                         
  -2  16   2       1081.03       1035.70        20.06 o                         
   0  16   2        157.71        151.71         7.59 o                         
   2  16   2       3069.09       2740.36        38.04 o                         
   4  16   2       1323.12       1182.64        24.51 o                         
   6  16   2        216.70        197.16         9.09 o                         
   8  16   2       1493.10       1382.12        26.17 o                         
  10  16   2        844.80        855.08        21.40 o                         
 -11  17   2        130.42        129.61        19.49 o                         
  -9  17   2        511.75        481.27        23.17 o                         
  -7  17   2        140.51        142.19        18.13 o                         
  -5  17   2        367.05        397.59        16.25 o                         
  -3  17   2       1324.50       1306.87        26.62 o                         
  -1  17   2        150.08        132.42         7.51 o                         
   1  17   2       2660.07       2256.57        62.02 o                         
   3  17   2        440.57        433.86        11.25 o                         
   5  17   2        890.46        752.69        14.28 o                         
   7  17   2        540.85        532.21        13.06 o                         
   9  17   2        593.76        581.22        13.24 o                         
  11  17   2         81.06        107.77        10.71 o                         
 -10  18   2        810.39        883.73        40.88 o                         
  -8  18   2       1293.36       1358.63        36.27 o                         
  -6  18   2       1125.68       1075.36        27.90 o                         
  -4  18   2       2775.07       2969.74        42.43 o                         
  -2  18   2       4553.18       4577.73        50.39 o                         
   0  18   2       1294.54       1322.79        26.43 o                         
   2  18   2        230.18        244.15        12.85 o                         
   4  18   2       1115.93       1006.88        14.58 o                         
   6  18   2       2027.41       1882.20        25.28 o                         
   8  18   2       1974.79       1867.68        30.90 o                         
  10  18   2         30.66         42.16         6.13 o                         
 -11  19   2         78.36         98.47        15.45 o                         
  -9  19   2       1232.73       1391.21        38.60 o                         
  -7  19   2       2071.10       2071.48        54.39 o                         
  -5  19   2       5010.50       5218.08        81.23 o                         
  -3  19   2        734.10        810.43        15.61 o                         
  -1  19   2        214.30        264.39        10.73 o                         
   1  19   2       1821.02       1573.86        30.99 o                         
   3  19   2       6256.82       5518.70        70.02 o                         
   5  19   2       1087.64       1062.79        16.13 o                         
   7  19   2        834.46        853.93        15.64 o                         
   9  19   2        477.72        460.88        13.81 o                         
 -10  20   2        247.26        273.63        22.66 o                         
  -8  20   2        767.35        759.69        23.14 o                         
  -6  20   2        490.03        472.61        22.83 o                         
  -4  20   2       1387.54       1495.92        26.81 o                         
  -2  20   2       2984.68       2976.65        40.36 o                         
   0  20   2       1238.17       1187.39        19.35 o                         
   2  20   2        521.23        551.69        12.20 o                         
   4  20   2       1158.95       1061.50        14.00 o                         
   6  20   2         51.40         57.35         8.83 o                         
   8  20   2       1297.73       1323.88        23.11 o                         
  10  20   2        132.47        135.56         8.84 o                         
  -9  21   2         57.20         79.04        10.91 o                         
  -7  21   2        391.50        453.62        19.25 o                         
  -5  21   2        490.04        499.45        20.31 o                         
  -3  21   2        358.22        371.21        13.23 o                         
  -1  21   2        401.04        363.36        11.58 o                         
   1  21   2        814.57        799.17        14.37 o                         
   3  21   2         16.60         51.10         8.29 o                         
   5  21   2       1933.31       1841.78        25.83 o                         
   7  21   2        129.21        133.99         9.24 o                         
   9  21   2         55.59         68.43         8.46 o                         
 -10  22   2        268.39        235.53        13.55 o                         
  -8  22   2       1496.55       1597.07        30.09 o                         
  -6  22   2        541.48        645.19        28.93 o                         
  -4  22   2         32.83         49.02        11.31 o                         
  -2  22   2       1273.36       1381.30        24.53 o                         
   0  22   2       3349.71       3609.95        49.93 o                         
   2  22   2        363.63        326.57        10.91 o                         
   4  22   2         86.27         80.68         7.91 o                         
   6  22   2        291.36        297.75        13.92 o                         
   8  22   2       1648.51       1846.12        36.32 o                         
  -9  23   2        377.36        414.97        14.88 o                         
  -7  23   2        379.41        419.38        15.21 o                         
  -5  23   2        706.96        756.53        21.06 o                         
  -3  23   2         90.68        103.86        10.95 o                         
  -1  23   2        356.15        412.83        13.65 o                         
   1  23   2        454.20        492.33        13.95 o                         
   3  23   2        922.08        890.31        13.80 o                         
   5  23   2        388.28        432.00        13.79 o                         
   7  23   2         10.00         21.23         9.53 o                         
   9  23   2          8.96         11.01         8.48 o                         
  -8  24   2         42.12         39.01         7.01 o                         
  -6  24   2        157.81        195.75        10.45 o                         
  -4  24   2       1517.10       1636.29        26.50 o                         
  -2  24   2        372.92        436.20        15.08 o                         
   0  24   2       1056.80       1077.14        19.18 o                         
   2  24   2        742.45        719.83        12.88 o                         
   4  24   2       1153.78       1167.26        22.67 o                         
   6  24   2        121.65        136.12         9.98 o                         
   8  24   2         28.61         27.68         6.84 o                         
  -9  25   2         42.91         30.90         9.35 o                         
  -7  25   2        202.93        196.59         8.78 o                         
  -5  25   2        398.25        398.62        11.03 o                         
  -3  25   2         52.31         68.45        11.25 o                         
  -1  25   2         37.82         49.97        10.24 o                         
   1  25   2         87.50         84.88         8.23 o                         
   3  25   2         45.09         66.20         8.92 o                         
   5  25   2        139.47        144.38        11.50 o                         
   7  25   2         91.29         85.49         6.29 o                         
  -8  26   2        169.43        175.86         7.14 o                         
  -6  26   2        903.07        968.74        18.19 o                         
  -4  26   2        299.52        342.36        14.93 o                         
  -2  26   2       1718.84       1763.82        23.78 o                         
   0  26   2       1942.59       1957.71        28.88 o                         
   2  26   2        806.17        854.56        15.25 o                         
   4  26   2        454.75        417.24        24.40 o                         
   6  26   2        291.72        313.81        14.81 o                         
   8  26   2          3.73          0.40         5.39 o                         
  -7  27   2        328.29        370.31        15.34 o                         
  -5  27   2         83.49        100.55         8.68 o                         
  -3  27   2        252.56        296.56         9.56 o                         
  -1  27   2       4641.23       4785.37        68.14 o                         
   1  27   2        869.50        884.48        14.10 o                         
   3  27   2        807.42        899.73        17.85 o                         
   5  27   2        384.30        438.79        17.23 o                         
   7  27   2        734.89        641.86        23.13 o                         
  -8  28   2         33.67         23.21         6.50 o                         
  -6  28   2        708.18        721.82        13.81 o                         
  -4  28   2        149.40        173.20         7.67 o                         
  -2  28   2        358.60        360.18         8.94 o                         
   0  28   2        100.04        112.45         7.36 o                         
   2  28   2        557.10        592.81        11.65 o                         
   4  28   2        146.72        140.04         7.67 o                         
   6  28   2         16.65         26.32         4.83 o                         
  -7  29   2        990.23        903.79        97.88 o                         
  -5  29   2        189.09        168.48         5.63 o                         
  -3  29   2         14.10         10.48         5.74 o                         
  -1  29   2        360.69        376.92        12.72 o                         
   1  29   2        770.96        869.50        24.78 o                         
   3  29   2        250.59        255.34         9.29 o                         
   5  29   2        122.34        107.81         5.80 o                         
  -6  30   2        478.00        431.99        30.26 o                         
  -4  30   2        545.05        516.02        12.09 o                         
  -2  30   2       1109.53       1073.16        34.45 o                         
   0  30   2        209.51        273.70         9.19 o                         
   2  30   2        173.77        199.83         9.30 o                         
   4  30   2        498.25        499.66        45.91 o                         
  -5  31   2         42.32         43.01         8.75 o                         
  -3  31   2         16.01         15.91         8.14 o                         
  -1  31   2         35.11         24.77         7.66 o                         
   1  31   2        301.38        349.74        10.60 o                         
   3  31   2         68.40         70.30         9.98 o                         
  -4  32   2        312.10        253.27        10.85 o                         
  -2  32   2         76.39         82.92         5.87 o                         
   0  32   2         38.95         36.61         4.41 o                         
   2  32   2        101.72        108.61         8.08 o                         
  -9   1   3        918.10        831.49        30.99 o                         
  -7   1   3       5707.17       5616.89       160.23 o                         
  -3   1   3       7033.00       7318.60        82.96 o                         
  -1   1   3        595.70        773.06        14.31 o                         
   1   1   3         96.94        106.75         9.95 o                         
   3   1   3       2520.45       2708.08        62.70 o                         
   5   1   3       3065.78       3241.78        52.84 o                         
   7   1   3        925.50       1040.98        26.19 o                         
   9   1   3       1243.95       1322.10        19.49 o                         
  11   1   3       1116.53       1204.07        34.58 o                         
 -10   2   3       2933.42       2857.54        84.43 o                         
  -8   2   3       5680.44       5591.51       147.87 o                         
  -6   2   3       7238.71       7223.69       128.14 o                         
  -4   2   3      18860.86      18922.03       244.16 o                         
  -2   2   3       7915.85       9002.72       104.62 o                         
   0   2   3       6836.61       7162.18        97.22 o                         
   2   2   3         25.25         52.43         9.83 o                         
   4   2   3       6759.34       6926.86        65.60 o                         
   6   2   3       6871.81       6775.35       107.18 o                         
   8   2   3       2102.09       2421.04        40.94 o                         
  10   2   3       1092.59       1140.10        16.65 o                         
  12   2   3        776.88        795.71        19.51 o                         
  -9   3   3       4067.89       3944.95       104.58 o                         
  -7   3   3       1523.82       1425.09        42.19 o                         
  -5   3   3       1839.06       2052.78        33.19 o                         
  -3   3   3       3157.51       3484.94        50.98 o                         
  -1   3   3      13705.54      15739.11       236.72 o                         
   1   3   3       2571.91       2868.58        44.83 o                         
   3   3   3       1421.48       1557.49        37.67 o                         
   5   3   3       1278.99       1259.40        30.92 o                         
   7   3   3       7262.30       7414.67        69.93 o                         
   9   3   3        734.73        716.50        11.55 o                         
  11   3   3         14.43         40.68         7.54 o                         
 -10   4   3       1830.34       1802.57        62.60 o                         
  -8   4   3       1305.68       1267.78        36.77 o                         
  -6   4   3       2516.65       2489.68        41.63 o                         
  -4   4   3       5696.24       6240.88        73.67 o                         
  -2   4   3       4914.41       5035.29        66.33 o                         
   0   4   3      15562.18      16680.69       373.75 o                         
   2   4   3       4889.66       5207.73        78.56 o                         
   4   4   3        487.30        519.58        12.68 o                         
   6   4   3       1027.41        973.29        19.88 o                         
   8   4   3       4121.78       4091.47        40.13 o                         
  10   4   3        218.41        241.60         9.56 o                         
  12   4   3        102.74        105.07         5.96 o                         
  -9   5   3       1096.41       1137.84        33.12 o                         
  -7   5   3       7094.22       7438.70       153.19 o                         
  -5   5   3       3202.97       2977.28        53.40 o                         
  -3   5   3       4034.42       4184.02        55.58 o                         
  -1   5   3       1973.52       2355.79        52.95 o                         
   1   5   3       6034.96       6347.93       102.62 o                         
   3   5   3      10757.78      10971.74       112.34 o                         
   5   5   3       7477.28       7306.40        87.85 o                         
   7   5   3         21.21         71.32         8.02 o                         
   9   5   3        314.47        305.80         9.47 o                         
  11   5   3       1180.35       1115.78        28.63 o                         
  -8   6   3       4607.85       4777.83        96.76 o                         
  -6   6   3      11159.11      11368.59       321.08 o                         
  -4   6   3        695.76        635.55        17.42 o                         
  -2   6   3      11944.40      13269.09       181.42 o                         
   0   6   3      16201.26      17450.54       264.74 o                         
   2   6   3       3430.74       3433.15        67.65 o                         
   4   6   3       2882.37       2792.73        67.55 o                         
   6   6   3        851.36        818.43        17.38 o                         
   8   6   3        607.71        587.11        11.75 o                         
  10   6   3        375.60        351.70         9.91 o                         
  12   6   3        285.02        266.53         6.51 o                         
  -9   7   3        807.75        717.21        31.55 o                         
  -7   7   3       2027.27       1944.69        50.86 o                         
  -5   7   3        524.67        457.61        15.17 o                         
  -3   7   3       6471.88       6825.69        94.73 o                         
  -1   7   3       5371.92       6275.40        91.01 o                         
   1   7   3      12903.21      13415.60       291.60 o                         
   3   7   3       1391.36       1288.19        17.31 o                         
   5   7   3       2469.33       2363.75        27.84 o                         
   7   7   3       1810.81       1727.20        18.80 o                         
   9   7   3        659.58        666.37        11.93 o                         
  11   7   3         37.10         48.41         5.43 o                         
  -8   8   3        652.17        718.93        26.53 o                         
  -6   8   3       2833.67       2808.71        61.72 o                         
  -4   8   3       1674.73       1687.52        31.72 o                         
  -2   8   3       1146.12       1327.20        24.05 o                         
   0   8   3       2062.23       2489.52        51.39 o                         
   2   8   3        502.74        440.53        11.10 o                         
   4   8   3        148.58        145.64         8.34 o                         
   6   8   3       1475.72       1344.46        17.52 o                         
   8   8   3        198.37        189.44         8.26 o                         
  10   8   3        588.99        584.80         9.90 o                         
  12   8   3         44.13         32.88         8.32 o                         
  -9   9   3       2308.69       2294.28        52.16 o                         
  -7   9   3        106.19        109.69        15.62 o                         
  -5   9   3        263.69        274.24        14.37 o                         
  -3   9   3      10156.10      10814.98       171.34 o                         
  -1   9   3      10052.47       9570.77       150.38 o                         
   1   9   3       6779.73       6696.44        96.43 o                         
   3   9   3        523.49        574.27        12.06 o                         
   5   9   3       1640.52       1430.24        18.68 o                         
   7   9   3       1493.34       1391.96        19.28 o                         
   9   9   3       1377.53       1310.46        22.21 o                         
  11   9   3         66.38        103.78         6.20 o                         
  -8  10   3        866.45        938.89        46.10 o                         
  -6  10   3       4021.09       3875.34       143.54 o                         
  -4  10   3       8555.20       9711.36       180.47 o                         
  -2  10   3       3299.45       3654.15        69.06 o                         
   0  10   3       6585.01       6761.71       124.32 o                         
   2  10   3       6791.30       6377.00        64.59 o                         
   4  10   3        449.84        447.86        15.18 o                         
   6  10   3       1369.48       1229.41        20.92 o                         
   8  10   3        573.39        542.28        15.10 o                         
  10  10   3       1981.74       1872.39        22.98 o                         
  -7  11   3        470.00        496.18        27.63 o                         
  -5  11   3         52.87         42.47        11.39 o                         
  -3  11   3        677.96        724.89        32.70 o                         
  -1  11   3        579.13        525.30        19.64 o                         
   1  11   3        235.51        244.23        10.14 o                         
   3  11   3        973.92        841.13        12.80 o                         
   5  11   3       1730.89       1538.29        18.58 o                         
   7  11   3        555.30        492.85        18.79 o                         
   9  11   3        350.68        377.37        11.40 o                         
  11  11   3        100.72        102.15         7.97 o                         
  -8  12   3        343.18        314.16        25.58 o                         
  -6  12   3       2137.83       2175.58        50.12 o                         
  -4  12   3       5799.21       6107.09       239.37 o                         
  -2  12   3        111.45         87.90        14.88 o                         
   0  12   3        471.52        473.19        14.71 o                         
   2  12   3       8900.07       8092.36        98.23 o                         
   4  12   3       2528.47       2235.94        34.02 o                         
   6  12   3        382.60        355.00         9.94 o                         
   8  12   3        138.67        138.01         8.54 o                         
  10  12   3        673.99        684.82        18.90 o                         
  -7  13   3        412.01        448.61        24.84 o                         
  -5  13   3        551.13        617.80        24.42 o                         
  -3  13   3       6755.34       6760.17       270.02 o                         
  -1  13   3      11687.45      10819.40       261.31 o                         
   1  13   3       3965.31       3779.63        49.42 o                         
   3  13   3        342.38        301.65        11.50 o                         
   5  13   3        657.84        584.79        16.17 o                         
   7  13   3       3599.58       3221.87        41.34 o                         
   9  13   3       2083.68       2008.38        31.98 o                         
  11  13   3         29.49         46.66         9.90 o                         
  -6  14   3       2507.66       2651.20        67.96 o                         
  -4  14   3       4696.26       4858.24       145.13 o                         
  -2  14   3       2683.97       2714.58        78.95 o                         
   0  14   3       1390.69       1324.09        35.15 o                         
   2  14   3       1673.26       1373.74        23.82 o                         
   4  14   3        335.19        277.61         9.39 o                         
   6  14   3       3395.18       3095.45        35.95 o                         
   8  14   3        964.68        952.18        15.06 o                         
  10  14   3       1007.39       1072.94        29.31 o                         
  -7  15   3       2515.93       2699.40       231.81 o                         
  -5  15   3        704.04        692.30        34.98 o                         
  -3  15   3       1546.08       1390.86        47.16 o                         
  -1  15   3        294.76        299.29        13.62 o                         
   1  15   3       4329.73       3749.73        68.65 o                         
   3  15   3        510.16        431.62        15.89 o                         
   5  15   3        350.02        310.02        10.21 o                         
   7  15   3        120.84        120.35         9.55 o                         
   9  15   3        761.31        741.59        20.76 o                         
  11  15   3         23.37         27.09         6.18 o                         
  -6  16   3        772.35        849.16        27.39 o                         
  -4  16   3       1894.10       1943.03        36.29 o                         
  -2  16   3        977.81        965.29        24.88 o                         
   0  16   3        968.80        789.05        32.31 o                         
   2  16   3       1482.47       1298.34        28.48 o                         
   4  16   3       1514.08       1332.14        27.40 o                         
   6  16   3       2368.41       2169.58        24.14 o                         
   8  16   3        877.96        857.08        16.69 o                         
  10  16   3        109.47         97.74        10.78 o                         
  -5  17   3       6774.29       6880.04       132.69 o                         
  -3  17   3       2424.85       2544.12        42.86 o                         
  -1  17   3        194.53        172.40        10.32 o                         
   1  17   3        920.91        776.93        27.73 o                         
   3  17   3       6655.49       5967.34        96.03 o                         
   5  17   3        714.07        630.28        12.08 o                         
   7  17   3        760.21        713.17        14.56 o                         
   9  17   3        794.32        854.30        24.40 o                         
 -10  18   3       2258.70       2343.88        80.17 o                         
  -8  18   3       3206.75       3617.54       119.63 o                         
  -6  18   3        126.31        154.19        17.53 o                         
  -4  18   3        451.15        439.15        16.14 o                         
  -2  18   3        898.22        793.45        16.46 o                         
   0  18   3       1208.32       1113.44        26.75 o                         
   2  18   3        308.50        292.19        12.13 o                         
   4  18   3        762.43        670.00        13.04 o                         
   6  18   3       1370.03       1334.58        19.48 o                         
   8  18   3       1166.34       1265.38        27.49 o                         
  10  18   3        102.51         99.62         7.70 o                         
  -9  19   3         94.41        107.15        14.55 o                         
  -7  19   3         78.54         73.91        22.50 o                         
  -5  19   3         76.73         87.63        17.21 o                         
  -3  19   3         51.97         61.40         9.55 o                         
  -1  19   3        135.99        140.21         9.37 o                         
   1  19   3         89.30        111.19        10.69 o                         
   3  19   3        478.48        446.28        11.70 o                         
   5  19   3        592.56        556.56        11.67 o                         
   7  19   3         20.19         42.59         8.84 o                         
   9  19   3         63.67         53.96         7.39 o                         
 -10  20   3       1961.97       1914.57        65.83 o                         
  -8  20   3       1698.48       1951.72        50.02 o                         
  -6  20   3         79.79        105.04        18.66 o                         
  -4  20   3        869.51        828.76        21.65 o                         
  -2  20   3       2500.79       2441.55        37.96 o                         
   0  20   3       1875.45       1776.85        37.52 o                         
   2  20   3        169.80        158.52        11.58 o                         
   4  20   3       1032.62        923.64        14.95 o                         
   6  20   3        453.33        450.46        12.35 o                         
   8  20   3       1381.89       1399.76        26.07 o                         
  -9  21   3        119.50        138.08        12.86 o                         
  -7  21   3        565.51        588.23        24.94 o                         
  -5  21   3       2318.13       2526.43        64.27 o                         
  -3  21   3       2109.54       2315.12        64.45 o                         
  -1  21   3        708.98        698.24        16.62 o                         
   1  21   3        485.28        484.88        15.63 o                         
   3  21   3       2065.48       2172.84        36.20 o                         
   5  21   3       1021.71        995.32        16.87 o                         
   7  21   3        349.09        330.20        11.54 o                         
   9  21   3         93.38         89.34         5.14 o                         
  -8  22   3        224.48        274.75        13.62 o                         
  -6  22   3        394.86        416.13        17.75 o                         
  -4  22   3        495.08        582.84        18.22 o                         
  -2  22   3       1127.36       1210.70        24.18 o                         
   0  22   3       1000.39        971.85        20.68 o                         
   2  22   3        492.05        469.43        14.86 o                         
   4  22   3       1252.88       1242.59        28.52 o                         
   6  22   3        390.02        424.27        13.41 o                         
   8  22   3        989.71        997.91        17.61 o                         
  -9  23   3        454.52        438.21        17.26 o                         
  -7  23   3        519.54        594.01        16.81 o                         
  -5  23   3        364.53        358.85        17.47 o                         
  -3  23   3       1670.06       1696.81        39.79 o                         
  -1  23   3         80.24        111.77        12.06 o                         
   1  23   3        993.02       1004.32        18.01 o                         
   3  23   3         83.32         89.44         9.64 o                         
   5  23   3        741.25        826.50        22.23 o                         
   7  23   3        131.71        125.09         9.63 o                         
  -8  24   3        633.12        658.74        14.92 o                         
  -6  24   3        876.75        935.71        27.39 o                         
  -4  24   3        955.63       1005.24        22.97 o                         
  -2  24   3       1169.41       1242.77        24.94 o                         
   0  24   3       1397.95       1516.84        30.79 o                         
   2  24   3        523.26        526.32        11.81 o                         
   4  24   3       1436.91       1572.76        29.06 o                         
   6  24   3        232.80        240.05         9.65 o                         
  -7  25   3        529.94        598.21        14.90 o                         
  -5  25   3        111.64        145.19        10.06 o                         
  -3  25   3       1370.75       1465.44        26.23 o                         
  -1  25   3       4263.29       4440.94        71.96 o                         
   1  25   3        741.14        739.49        15.30 o                         
   3  25   3         82.35        108.40        11.22 o                         
   5  25   3        461.90        476.18        16.15 o                         
   7  25   3        614.49        523.99        43.18 o                         
  -8  26   3        227.37        208.91        28.16 o                         
  -6  26   3        372.52        367.98         9.39 o                         
  -4  26   3       1689.14       1793.44        24.65 o                         
  -2  26   3        281.73        275.43         9.91 o                         
   0  26   3          3.12         11.52         7.68 o                         
   2  26   3        298.23        323.45         9.94 o                         
   4  26   3        449.77        481.62        17.87 o                         
   6  26   3        106.86        117.89         6.98 o                         
  -7  27   3        266.76        219.68        13.55 o                         
  -5  27   3        497.87        510.24        14.01 o                         
  -3  27   3        556.40        550.29        12.48 o                         
  -1  27   3        226.55        272.14         9.94 o                         
   1  27   3         68.20         73.09         7.01 o                         
   3  27   3        212.66        216.65        12.67 o                         
   5  27   3        213.85        169.47        16.99 o                         
  -6  28   3       1117.51        938.47        32.96 o                         
  -4  28   3        442.41        471.28        10.05 o                         
  -2  28   3       1388.90       1480.56        33.79 o                         
   0  28   3       1004.08        987.19        17.45 o                         
   2  28   3        438.83        446.78         9.52 o                         
   4  28   3        371.08        326.00         8.42 o                         
  -5  29   3        101.62         91.54         7.07 o                         
  -3  29   3         35.82         45.25         5.63 o                         
  -1  29   3       1447.84       1489.20        31.45 o                         
   1  29   3        532.94        546.00        14.03 o                         
   3  29   3         43.23         47.78         4.45 o                         
  -4  30   3        256.44        220.94        33.12 o                         
  -2  30   3        244.28        236.50         9.07 o                         
   0  30   3         43.96         35.86         7.42 o                         
   2  30   3        126.99        126.19         8.21 o                         
  -3  31   3       1279.15       1123.61        36.76 o                         
  -1  31   3        328.09        315.90         8.93 o                         
   1  31   3        341.30        317.68         8.00 o                         
  -4   0   4       4211.83       4297.14        64.19 o                         
  -2   0   4       5743.10       6050.21       113.61 o                         
   0   0   4      15743.73      18253.72       392.89 o                         
   2   0   4       4552.69       4806.55        82.23 o                         
   4   0   4       2015.15       2011.17        39.50 o                         
   6   0   4      14731.19      16237.80       217.30 o                         
   8   0   4        732.07        753.45        16.35 o                         
  10   0   4        927.55        999.87        29.45 o                         
  -5   1   4       3522.46       3630.65        63.01 o                         
  -3   1   4       1532.30       1546.94        21.41 o                         
  -1   1   4       2530.56       2793.80        42.24 o                         
   1   1   4       8527.11       9271.01       170.30 o                         
   3   1   4       1418.26       1441.90        35.54 o                         
   5   1   4       4111.50       4462.52        66.45 o                         
   7   1   4        622.40        730.57        11.68 o                         
   9   1   4        246.92        268.88         9.06 o                         
  11   1   4        298.19        298.66        13.10 o                         
  -6   2   4       1145.55       1239.67        62.82 o                         
  -4   2   4         58.08         66.46         6.84 o                         
  -2   2   4       6712.88       7170.29        86.87 o                         
   0   2   4       4362.59       5052.91        76.68 o                         
   2   2   4        530.36        501.86        14.65 o                         
   4   2   4        276.03        285.22        10.94 o                         
   6   2   4        775.17        847.58        14.45 o                         
   8   2   4       1063.38       1158.22        15.27 o                         
  10   2   4         72.98         75.25         9.64 o                         
  -5   3   4      16043.91      15480.62       327.92 o                         
  -3   3   4       3707.47       4086.64        49.22 o                         
  -1   3   4        872.70       1043.87        20.25 o                         
   1   3   4       1114.18       1107.60        29.56 o                         
   3   3   4       7999.50       8119.81        80.65 o                         
   5   3   4       2502.37       2607.60        30.90 o                         
   7   3   4        203.56        241.20         8.71 o                         
   9   3   4        181.06        231.82         9.24 o                         
  11   3   4       1676.52       1814.09        29.63 o                         
  -6   4   4       5753.31       5707.07       533.25 o                         
  -4   4   4       3120.32       3312.19        48.46 o                         
  -2   4   4       4416.46       4399.12        56.88 o                         
   0   4   4       4061.71       4239.03        85.67 o                         
   2   4   4       1994.85       2080.68        34.15 o                         
   4   4   4       1934.97       2013.97        40.11 o                         
   6   4   4       1388.78       1513.55        17.74 o                         
   8   4   4       1063.23       1174.36        24.70 o                         
  10   4   4        516.61        534.59        11.07 o                         
  -7   5   4        359.79        300.85        29.95 o                         
  -5   5   4        200.49        206.75        14.69 o                         
  -3   5   4       4317.76       4444.72        77.02 o                         
  -1   5   4       4708.19       4800.10        73.48 o                         
   1   5   4       3540.16       3418.11        39.83 o                         
   3   5   4        115.96        138.13        10.07 o                         
   5   5   4       1285.93       1312.18        17.81 o                         
   7   5   4       1142.94       1170.57        20.83 o                         
   9   5   4        215.52        233.54         9.01 o                         
  11   5   4         29.70         37.29         4.55 o                         
  -8   6   4       2768.47       2514.45       115.82 o                         
  -6   6   4       1221.74       1207.66       122.52 o                         
  -4   6   4       1033.40       1056.12        24.75 o                         
  -2   6   4       2184.86       2393.93        58.92 o                         
   0   6   4       2163.44       2614.19        78.28 o                         
   2   6   4        251.51        228.49        12.50 o                         
   4   6   4        823.52        867.39        17.07 o                         
   6   6   4        538.12        576.35        11.16 o                         
   8   6   4       1118.35       1097.34        17.73 o                         
  10   6   4         70.35         82.32         6.71 o                         
  -7   7   4        809.61        716.88        31.25 o                         
  -5   7   4       4981.76       5007.32        83.16 o                         
  -3   7   4       8660.49       9250.16       121.55 o                         
  -1   7   4       3124.36       3570.67        58.86 o                         
   1   7   4       2002.83       2054.59        30.95 o                         
   3   7   4       1447.32       1386.26        20.95 o                         
   5   7   4        440.51        470.54         9.77 o                         
   7   7   4       1359.37       1307.05        19.71 o                         
   9   7   4        573.10        547.81        11.84 o                         
  11   7   4        642.20        632.12        23.93 o                         
  -8   8   4       1696.04       1673.78        61.95 o                         
  -6   8   4       3821.49       3620.24       115.14 o                         
  -4   8   4       2626.79       2707.39        43.97 o                         
  -2   8   4       6684.84       6964.22        93.58 o                         
   0   8   4       6253.45       6146.97       111.38 o                         
   2   8   4       5510.49       5268.29        59.01 o                         
   4   8   4       5610.77       5477.91        74.26 o                         
   6   8   4       5727.09       5692.48        54.04 o                         
   8   8   4        552.12        516.45        16.38 o                         
  10   8   4       1075.52       1079.95        17.46 o                         
  -7   9   4       3260.30       3536.97        82.35 o                         
  -5   9   4        832.30        826.73        32.45 o                         
  -3   9   4       6349.74       6411.33        82.49 o                         
  -1   9   4       1100.50       1239.43        24.07 o                         
   1   9   4       2675.09       2782.52        44.29 o                         
   3   9   4       1031.26       1005.84        18.52 o                         
   5   9   4       2273.72       2109.83        26.67 o                         
   7   9   4        298.61        293.14        11.50 o                         
   9   9   4        213.20        209.39         8.32 o                         
  -8  10   4        341.76        300.38        31.77 o                         
  -6  10   4        969.92        892.92        36.75 o                         
  -4  10   4       2525.55       2465.30        63.15 o                         
  -2  10   4        418.14        497.73        19.80 o                         
   0  10   4        716.15        736.03        24.93 o                         
   2  10   4       1595.14       1507.40        21.80 o                         
   4  10   4       3855.83       3654.11        38.77 o                         
   6  10   4        257.57        263.31        16.83 o                         
   8  10   4        132.70        139.18         9.16 o                         
  10  10   4        759.23        766.59        26.34 o                         
  -7  11   4       3499.26       3714.82        87.28 o                         
  -5  11   4        276.62        252.19        21.25 o                         
  -3  11   4       5834.50       5938.24        93.02 o                         
  -1  11   4       4981.22       5187.70        90.89 o                         
   1  11   4       7536.89       7211.46       103.96 o                         
   3  11   4       2594.12       2313.58        33.85 o                         
   5  11   4       2316.65       2246.90        31.44 o                         
   7  11   4       2547.05       2329.51        42.00 o                         
   9  11   4       1146.21       1108.19        19.76 o                         
  -6  12   4       3795.75       3661.17       134.64 o                         
  -4  12   4       7202.02       6983.98       144.55 o                         
  -2  12   4       2383.17       2545.46        63.14 o                         
   0  12   4         19.82         45.64         9.78 o                         
   2  12   4       4532.10       4130.76        63.05 o                         
   4  12   4       4961.42       4605.62        52.67 o                         
   6  12   4        935.51        937.23        18.72 o                         
   8  12   4        248.62        211.76         9.95 o                         
  10  12   4        243.88        201.30         8.35 o                         
  -7  13   4        990.72       1085.13        52.43 o                         
  -5  13   4        823.55        809.16        48.52 o                         
  -3  13   4       1686.85       1607.25        37.93 o                         
  -1  13   4       1322.89       1312.22        41.39 o                         
   1  13   4         48.67         49.11        11.43 o                         
   3  13   4        300.24        248.52        11.37 o                         
   5  13   4        746.70        656.00        19.40 o                         
   7  13   4        127.71        127.47         8.97 o                         
   9  13   4        151.92        137.80         8.00 o                         
  -6  14   4       4557.93       4630.44       107.88 o                         
  -4  14   4       1746.12       1796.71        48.42 o                         
  -2  14   4        452.97        467.66        28.74 o                         
   0  14   4        587.28        560.85        16.60 o                         
   2  14   4       4677.83       4132.56        60.59 o                         
   4  14   4       1848.19       1685.32        25.68 o                         
   6  14   4        181.31        155.81         8.69 o                         
   8  14   4        162.34        159.07         7.75 o                         
  -5  15   4       3205.15       3445.20        83.78 o                         
  -3  15   4       1303.74       1164.98        33.44 o                         
  -1  15   4        616.44        624.47        24.98 o                         
   1  15   4       2655.87       2445.95        55.60 o                         
   3  15   4       3175.52       2773.29        61.03 o                         
   5  15   4       1541.37       1417.93        25.44 o                         
   7  15   4        314.32        329.21         9.63 o                         
   9  15   4        509.30        490.21        21.63 o                         
  -4  16   4        962.12        932.36        41.36 o                         
  -2  16   4       2439.38       2254.17        43.10 o                         
   0  16   4        212.96        172.03        12.73 o                         
   2  16   4        670.67        611.25        16.35 o                         
   4  16   4        603.10        599.66        12.67 o                         
   6  16   4        801.30        734.06        13.71 o                         
   8  16   4        642.39        668.24        13.13 o                         
  -5  17   4        482.61        499.50        32.01 o                         
  -3  17   4       2445.99       2444.30        38.38 o                         
  -1  17   4          2.32         -3.47        10.66 o                         
   1  17   4       2691.37       2351.91        45.07 o                         
   3  17   4        192.34        148.20        12.59 o                         
   5  17   4        743.20        695.90        12.85 o                         
   7  17   4         37.80         38.64         7.55 o                         
   9  17   4        329.63        298.09        13.55 o                         
  -6  18   4        976.62       1173.21        50.46 o                         
  -4  18   4        592.71        622.35        29.55 o                         
  -2  18   4        639.95        559.68        14.06 o                         
   0  18   4       1552.10       1492.52        36.25 o                         
   2  18   4        671.76        582.48        20.00 o                         
   4  18   4          1.73          3.13         8.60 o                         
   6  18   4        630.33        667.41        13.07 o                         
   8  18   4        935.39       1008.93        22.00 o                         
  -5  19   4       9335.38      10242.47       557.13 o                         
  -3  19   4        874.02        940.29        42.62 o                         
  -1  19   4        222.11        236.78        15.98 o                         
   1  19   4        903.95        819.29        20.30 o                         
   3  19   4       3820.89       3680.65        47.00 o                         
   5  19   4        738.03        700.86        19.73 o                         
   7  19   4        195.27        187.05         8.37 o                         
  -8  20   4        949.01       1030.69        30.55 o                         
  -6  20   4       1662.53       1756.35        46.41 o                         
  -4  20   4        397.11        445.02        36.68 o                         
  -2  20   4       1312.70       1325.48        31.25 o                         
   0  20   4       1898.47       1905.01        37.70 o                         
   2  20   4        401.10        349.57        13.65 o                         
   4  20   4        354.56        353.11        11.03 o                         
   6  20   4        316.69        330.21        10.41 o                         
   8  20   4        520.00        416.71        36.40 o                         
  -7  21   4        900.00        982.76        42.07 o                         
  -5  21   4        101.18        116.98        25.79 o                         
  -3  21   4        919.57       1001.74        23.49 o                         
  -1  21   4         23.66         53.57        18.43 o                         
   1  21   4        191.34        180.54        11.15 o                         
   3  21   4        916.59        852.80        15.92 o                         
   5  21   4        510.12        520.09        12.70 o                         
   7  21   4         45.62         42.35         5.38 o                         
  -8  22   4       1306.69       1347.48        31.26 o                         
  -6  22   4        687.70        682.92        24.11 o                         
  -4  22   4       1944.85       2060.42        69.16 o                         
  -2  22   4       1963.00       2008.62        53.33 o                         
   0  22   4       1426.25       1395.63        33.35 o                         
   2  22   4       1033.80       1061.32        19.72 o                         
   4  22   4        310.63        313.82        10.70 o                         
   6  22   4        607.43        652.86        25.22 o                         
  -7  23   4        772.77        810.68        43.14 o                         
  -5  23   4       1674.74       1803.83        38.18 o                         
  -3  23   4        694.20        713.73        22.55 o                         
  -1  23   4       1096.39       1170.22        42.24 o                         
   1  23   4       1379.05       1440.26        20.17 o                         
   3  23   4        957.48        907.48        25.46 o                         
   5  23   4        424.56        457.91        16.05 o                         
   7  23   4        737.66        608.98        21.15 o                         
  -6  24   4       1082.89       1115.18        34.09 o                         
  -4  24   4        813.90        874.60        19.60 o                         
  -2  24   4        253.45        259.55        11.44 o                         
   0  24   4        376.22        360.18        12.82 o                         
   2  24   4       1273.39       1309.50        18.09 o                         
   4  24   4        482.13        551.77        14.73 o                         
   6  24   4         99.83        121.82        11.84 o                         
  -7  25   4        176.62        207.26        11.85 o                         
  -5  25   4        213.06        234.73         9.27 o                         
  -3  25   4       1051.91       1059.74        35.05 o                         
  -1  25   4        105.18        113.14         9.27 o                         
   1  25   4        259.91        272.67         9.61 o                         
   3  25   4        185.70        189.42         9.17 o                         
   5  25   4         56.65         87.90         7.44 o                         
  -6  26   4        678.71        674.33        17.07 o                         
  -4  26   4       1070.40       1082.90        33.99 o                         
  -2  26   4        775.25        754.02        15.13 o                         
   0  26   4        413.36        423.23        10.79 o                         
   2  26   4        666.79        747.70        15.08 o                         
   4  26   4        652.88        680.74        18.96 o                         
  -5  27   4        181.34        175.85         8.33 o                         
  -3  27   4        603.34        646.88        13.12 o                         
  -1  27   4       1449.55       1493.83        19.94 o                         
   1  27   4        615.38        594.29        13.69 o                         
   3  27   4          4.89         16.71         5.07 o                         
  -4  28   4        514.63        474.94        20.52 o                         
  -2  28   4        275.43        249.15         7.87 o                         
   0  28   4        190.51        201.47         9.30 o                         
   2  28   4        254.88        261.98        10.27 o                         
  -3  29   4        121.96         98.43         8.45 o                         
  -1  29   4        356.56        336.64        10.19 o                         
   1  29   4         87.72         94.94         5.74 o                         
  -2  30   4        946.17        790.54        27.97 o                         
   0  30   4        344.78        276.03        10.34 o                         
  -5   1   5       1656.29       1592.07        42.06 o                         
  -3   1   5       2925.84       2929.94        49.69 o                         
  -1   1   5       3696.78       4060.25        66.23 o                         
   1   1   5        424.02        368.57        19.96 o                         
   3   1   5       1424.69       1564.61        23.84 o                         
   5   1   5         81.12        100.41        10.25 o                         
   7   1   5         68.40         88.91         7.66 o                         
   9   1   5        399.03        450.55         9.50 o                         
  -4   2   5       1076.03       1103.39        24.01 o                         
  -2   2   5       7684.89       7996.79       106.77 o                         
   0   2   5       5198.89       5549.86       111.71 o                         
   2   2   5        349.79        365.57        11.45 o                         
   4   2   5       1934.15       2068.39        32.20 o                         
   6   2   5        307.69        364.75        10.88 o                         
   8   2   5         98.65        127.45         7.16 o                         
  10   2   5         27.11         34.04         6.36 o                         
  -5   3   5       2369.65       2432.90        44.63 o                         
  -3   3   5        832.72        937.44        29.70 o                         
  -1   3   5       5117.80       5490.46        85.19 o                         
   1   3   5        993.89       1059.22        23.70 o                         
   3   3   5        552.68        559.36        13.53 o                         
   5   3   5        429.80        420.85        11.14 o                         
   7   3   5        647.95        665.12        11.79 o                         
   9   3   5        340.43        374.59         8.35 o                         
  -6   4   5        101.78        138.10        24.25 o                         
  -4   4   5       2519.04       2565.11        36.81 o                         
  -2   4   5        810.79        826.63        23.70 o                         
   0   4   5       2471.34       2455.47        51.95 o                         
   2   4   5        765.28        771.64        15.73 o                         
   4   4   5       3544.95       3591.16        58.15 o                         
   6   4   5        132.74        166.80         8.18 o                         
   8   4   5       1241.07       1283.49        27.04 o                         
  10   4   5        102.05        117.50         4.57 o                         
  -5   5   5       3069.99       3125.68        55.29 o                         
  -3   5   5       1060.62       1149.75        24.20 o                         
  -1   5   5       2113.49       2002.94        33.56 o                         
   1   5   5        306.27        330.44        14.44 o                         
   3   5   5       2878.06       2873.02        53.52 o                         
   5   5   5       2082.11       2253.11        31.09 o                         
   7   5   5        514.77        503.41        10.41 o                         
   9   5   5          0.30          9.29         6.14 o                         
  -6   6   5       2464.23       2192.53        74.14 o                         
  -4   6   5        463.62        416.84        16.07 o                         
  -2   6   5       1450.63       1519.01        28.97 o                         
   0   6   5       1499.24       1465.40        27.17 o                         
   2   6   5       2249.78       2204.14        29.84 o                         
   4   6   5        835.95        891.84        20.68 o                         
   6   6   5       1177.79       1211.76        23.93 o                         
   8   6   5        745.78        824.89        16.12 o                         
  -5   7   5        278.90        269.35        23.40 o                         
  -3   7   5        964.32       1032.75        25.77 o                         
  -1   7   5       2082.90       2103.12        39.08 o                         
   1   7   5        915.88        983.83        19.62 o                         
   3   7   5        443.01        443.43        12.58 o                         
   5   7   5       1187.24       1303.77        17.82 o                         
   7   7   5        626.30        633.95        13.22 o                         
   9   7   5        148.92        152.93        11.80 o                         
  -6   8   5         55.59         54.98        21.64 o                         
  -4   8   5       1186.27       1262.92        25.43 o                         
  -2   8   5        547.72        556.14        19.05 o                         
   0   8   5        234.74        223.62        11.11 o                         
   2   8   5       1928.20       1908.47        29.17 o                         
   4   8   5       1051.58        963.80        17.92 o                         
   6   8   5        702.29        660.33        11.83 o                         
   8   8   5         85.18         99.32         6.82 o                         
  -7   9   5       1511.00       1345.42        60.29 o                         
  -5   9   5          8.85         50.38        18.74 o                         
  -3   9   5       2907.61       2833.63        56.99 o                         
  -1   9   5        651.10        586.32        24.95 o                         
   1   9   5       5032.53       4847.53        84.55 o                         
   3   9   5         58.41        100.59         9.34 o                         
   5   9   5        531.43        540.53        11.49 o                         
   7   9   5        893.14        875.08        30.99 o                         
   9   9   5        676.50        691.75        50.46 o                         
  -6  10   5       2301.75       2031.62        48.01 o                         
  -4  10   5       3720.59       3636.72        85.21 o                         
  -2  10   5       1095.25        975.18        33.11 o                         
   0  10   5        413.10        379.90        13.67 o                         
   2  10   5       4828.05       4793.09        57.38 o                         
   4  10   5        491.79        479.92        13.49 o                         
   6  10   5        623.56        563.82        13.18 o                         
   8  10   5        498.37        555.50        10.65 o                         
  -5  11   5        899.86        865.13        39.61 o                         
  -3  11   5        997.78       1127.14        32.88 o                         
  -1  11   5       1239.63       1289.85        26.91 o                         
   1  11   5         13.45         35.04        10.29 o                         
   3  11   5        533.22        521.83        13.25 o                         
   5  11   5        277.09        253.67        10.00 o                         
   7  11   5        123.74        129.85         7.38 o                         
   9  11   5          4.43          1.27         8.24 o                         
  -4  12   5       2014.43       1951.74        67.15 o                         
  -2  12   5       1016.94        959.28        38.53 o                         
   0  12   5       2149.89       1920.45        32.17 o                         
   2  12   5       2048.33       1939.68        36.95 o                         
   4  12   5       1449.37       1415.53        20.07 o                         
   6  12   5        167.29        174.55         7.69 o                         
   8  12   5         92.55         99.99         6.18 o                         
  -5  13   5       1265.02       1006.95        52.97 o                         
  -3  13   5       1428.93       1394.57        42.41 o                         
  -1  13   5       2019.71       1814.63        40.23 o                         
   1  13   5       2722.82       2406.00        40.41 o                         
   3  13   5         72.22         51.85         8.98 o                         
   5  13   5        278.79        242.29        11.24 o                         
   7  13   5        340.21        330.45         8.99 o                         
  -4  14   5       2591.08       2250.96        64.76 o                         
  -2  14   5       1922.91       1696.26        50.22 o                         
   0  14   5        942.49        878.14        22.26 o                         
   2  14   5       2446.05       2306.28        38.39 o                         
   4  14   5        549.64        503.65        17.15 o                         
   6  14   5        927.95        823.22        15.02 o                         
   8  14   5        235.12        222.72         6.89 o                         
  -3  15   5         29.81         18.22        22.30 o                         
  -1  15   5       1690.84       1474.64       166.53 o                         
   1  15   5       1155.92       1016.72        22.33 o                         
   3  15   5        147.79        165.59        11.80 o                         
   5  15   5        701.17        666.78        11.16 o                         
   7  15   5         73.78         56.83         6.27 o                         
  -4  16   5         70.04         96.73        16.56 o                         
  -2  16   5       1717.02       1585.64        37.40 o                         
   0  16   5       1076.51        903.93        20.47 o                         
   2  16   5       2422.54       2172.49        36.72 o                         
   4  16   5         88.17         84.84         7.40 o                         
   6  16   5        188.32        217.39         8.88 o                         
   8  16   5        402.95        311.11        24.99 o                         
  -5  17   5       3004.02       2818.66        97.52 o                         
  -3  17   5       1168.21       1079.99        28.94 o                         
  -1  17   5        185.28        160.65        16.86 o                         
   1  17   5        126.99        116.88        11.60 o                         
   3  17   5       2408.79       2240.32        57.17 o                         
   5  17   5        267.98        266.04        10.56 o                         
   7  17   5        131.73        157.51         5.94 o                         
  -6  18   5         48.49         74.81        20.88 o                         
  -4  18   5        329.79        293.98        20.06 o                         
  -2  18   5        523.32        493.91        17.71 o                         
   0  18   5        943.28        851.54        24.30 o                         
   2  18   5        294.81        256.25        12.81 o                         
   4  18   5        215.94        192.31         8.24 o                         
   6  18   5         65.73         70.29         6.02 o                         
  -5  19   5        467.12        497.60        31.85 o                         
  -3  19   5        152.05        180.42        15.31 o                         
  -1  19   5         82.52         81.08        12.04 o                         
   1  19   5         98.27         96.58        10.67 o                         
   3  19   5          3.62         12.47         7.46 o                         
   5  19   5        152.33        146.46         6.51 o                         
  -6  20   5          5.00         45.42        17.83 o                         
  -4  20   5       1219.26       1280.42        56.68 o                         
  -2  20   5       1333.92       1302.33        42.37 o                         
   0  20   5       1658.36       1721.85        30.12 o                         
   2  20   5        214.88        228.99        10.63 o                         
   4  20   5        242.79        217.65         7.42 o                         
   6  20   5         77.48         84.53         6.32 o                         
  -5  21   5       1401.16       1463.63        39.58 o                         
  -3  21   5        236.87        304.34        28.92 o                         
  -1  21   5       1243.59       1190.99        41.46 o                         
   1  21   5        288.29        302.21        15.65 o                         
   3  21   5       2063.21       1985.68        29.94 o                         
   5  21   5        130.51        163.17         7.11 o                         
  -6  22   5         75.38         63.17        10.75 o                         
  -4  22   5        128.06        145.43        12.05 o                         
  -2  22   5        543.27        515.37        16.77 o                         
   0  22   5        672.24        651.45        14.17 o                         
   2  22   5        221.11        219.23         7.54 o                         
   4  22   5        199.69        210.33         7.76 o                         
  -5  23   5        538.96        575.55        19.97 o                         
  -3  23   5         51.36         71.70        13.61 o                         
  -1  23   5        440.27        440.63        14.07 o                         
   1  23   5        724.29        685.74        12.56 o                         
   3  23   5        182.76        162.88         7.23 o                         
  -6  24   5       1115.06       1107.77        41.67 o                         
  -4  24   5       1019.04       1040.98        81.24 o                         
  -2  24   5       1077.49       1157.98        18.30 o                         
   0  24   5        206.68        187.13        13.77 o                         
   2  24   5        214.83        250.03         6.75 o                         
   4  24   5        491.63        423.24        21.90 o                         
  -5  25   5         52.06         67.49        10.42 o                         
  -3  25   5         69.80         69.51         6.42 o                         
  -1  25   5        930.14        969.66        18.81 o                         
   1  25   5        325.26        322.56         9.21 o                         
   3  25   5         49.50         57.75         6.60 o                         
  -4  26   5        573.71        592.62        46.19 o                         
  -2  26   5          4.29          5.51         5.82 o                         
   0  26   5         51.87         54.28        10.34 o                         
   2  26   5        136.76        136.53         6.08 o                         
  -3  27   5        130.94        147.66        12.44 o                         
  -1  27   5         50.91         58.24         6.67 o                         
   1  27   5         10.87         15.02         2.93 o                         
  -2  28   5         40.93         43.49         6.73 o                         
  -4   0   6       2268.72       2262.73       181.14 o                         
  -2   0   6       7338.98       7096.60       139.84 o                         
   0   0   6        320.16        355.92        20.63 o                         
   2   0   6         24.60         66.20        20.16 o                         
   4   0   6        241.59        235.28        14.16 o                         
   6   0   6       3052.89       3286.29        56.45 o                         
   8   0   6        114.42        141.05         9.68 o                         
  -5   1   6         15.43         36.68        22.88 o                         
  -3   1   6        918.54        847.24        39.02 o                         
  -1   1   6        147.14        176.75        22.46 o                         
   1   1   6       1667.23       1681.26        25.72 o                         
   3   1   6       1128.11       1117.82        37.26 o                         
   5   1   6        257.93        306.12         8.39 o                         
   7   1   6        281.57        312.19         9.56 o                         
  -4   2   6       5159.03       4992.38       104.36 o                         
  -2   2   6         44.10         73.38        21.04 o                         
   0   2   6       1320.16       1314.32        26.40 o                         
   2   2   6        480.23        452.75        16.90 o                         
   4   2   6         62.73         67.81         8.34 o                         
   6   2   6         83.99        107.96         6.89 o                         
   8   2   6         67.37         68.54         7.82 o                         
  -5   3   6       1502.98       1479.11        44.41 o                         
  -3   3   6        860.61        836.86        33.01 o                         
  -1   3   6       1077.63        966.78        25.19 o                         
   1   3   6       1880.90       1924.17        70.98 o                         
   3   3   6       1803.53       1987.73        33.09 o                         
   5   3   6        661.44        667.88        12.85 o                         
   7   3   6         73.58         81.57         5.78 o                         
  -4   4   6        613.71        627.15        26.60 o                         
  -2   4   6       1430.29       1390.98        34.26 o                         
   0   4   6       1071.33       1087.21        24.04 o                         
   2   4   6        901.21        877.72        19.25 o                         
   4   4   6        658.77        671.01        14.58 o                         
   6   4   6        600.77        670.09        14.23 o                         
   8   4   6        298.58        311.24         8.51 o                         
  -5   5   6        236.72        208.13        22.89 o                         
  -3   5   6       3194.98       3050.87        57.94 o                         
  -1   5   6       1109.74       1066.83        34.14 o                         
   1   5   6       1259.93       1208.54        25.81 o                         
   3   5   6       1680.90       1686.88        25.06 o                         
   5   5   6        479.20        588.69        14.39 o                         
   7   5   6        316.31        310.03        10.45 o                         
  -4   6   6       3846.36       3820.97        75.19 o                         
  -2   6   6         60.70         56.15        14.83 o                         
   0   6   6        515.40        532.69        31.53 o                         
   2   6   6        200.49        237.55        11.22 o                         
   4   6   6        361.73        360.44        15.37 o                         
   6   6   6         24.65         45.08         7.75 o                         
   8   6   6        159.39        139.32        10.10 o                         
  -3   7   6       2002.40       1867.85        37.88 o                         
  -1   7   6       1406.84       1468.56        46.32 o                         
   1   7   6        142.25        150.86        14.19 o                         
   3   7   6        618.40        618.67        15.06 o                         
   5   7   6       1104.03       1134.80        20.27 o                         
   7   7   6        915.46        945.33        16.27 o                         
  -2   8   6        208.55        222.55        14.37 o                         
   0   8   6       1525.06       1568.21        48.92 o                         
   2   8   6       1583.91       1651.33        26.25 o                         
   4   8   6        940.91        954.12        16.96 o                         
   6   8   6         38.24         44.15         7.86 o                         
   8   8   6         17.22         21.47         7.61 o                         
  -1   9   6        626.24        633.72        37.59 o                         
   1   9   6       1461.58       1410.51        33.26 o                         
   3   9   6        243.39        247.78        10.54 o                         
   5   9   6       1164.32       1147.22        17.84 o                         
   7   9   6        317.09        299.20         7.63 o                         
  -2  10   6        780.66        778.29        96.93 o                         
   0  10   6       1922.79       1926.60        51.31 o                         
   2  10   6        523.44        503.83        17.64 o                         
   4  10   6       1130.34       1102.41        17.65 o                         
   6  10   6        269.13        253.76         7.48 o                         
  -1  11   6         63.02         76.96        16.72 o                         
   1  11   6        703.93        725.40        19.42 o                         
   3  11   6       1447.70       1407.23        20.24 o                         
   5  11   6        747.31        715.39        16.21 o                         
   7  11   6        807.28        809.64        17.47 o                         
  -2  12   6        114.96         82.00        21.47 o                         
   0  12   6        175.17        178.30        14.74 o                         
   2  12   6        219.32        186.89        10.23 o                         
   4  12   6       1135.33       1026.35        24.76 o                         
   6  12   6        429.18        443.54        10.27 o                         
  -1  13   6         66.66         59.90        13.01 o                         
   1  13   6        158.84        148.76        11.75 o                         
   3  13   6        264.76        247.50        11.58 o                         
   5  13   6         82.04         79.95         6.45 o                         
   7  13   6         24.42         33.91         4.61 o                         
  -4  14   6        698.69        685.12        36.76 o                         
  -2  14   6         59.91         67.80        17.15 o                         
   0  14   6         29.58         26.55        11.70 o                         
   2  14   6       1396.68       1067.71        24.08 o                         
   4  14   6         10.79         12.59         5.86 o                         
   6  14   6         46.78         59.43         5.89 o                         
  -3  15   6       1858.48       1591.50        63.06 o                         
  -1  15   6        990.34        872.72        25.69 o                         
   1  15   6       1403.00       1190.36        23.03 o                         
   3  15   6        964.71        883.82        22.11 o                         
   5  15   6         65.37         80.75         6.89 o                         
  -4  16   6        968.62        888.96        41.75 o                         
  -2  16   6       1665.53       1426.53        33.58 o                         
   0  16   6        708.24        596.85        15.89 o                         
   2  16   6        133.93        141.59        10.43 o                         
   4  16   6        650.68        653.90        18.57 o                         
   6  16   6        379.28        325.24        15.93 o                         
  -3  17   6        439.06        344.20        17.17 o                         
  -1  17   6        166.37        166.25        12.55 o                         
   1  17   6        324.87        274.61        10.57 o                         
   3  17   6        278.94        265.84         7.19 o                         
   5  17   6        389.86        372.18        13.57 o                         
  -4  18   6        363.07        394.13        26.30 o                         
  -2  18   6        316.60        269.71        17.99 o                         
   0  18   6        595.71        547.14        15.51 o                         
   2  18   6       1248.36       1116.94        18.13 o                         
   4  18   6        488.67        473.11         9.17 o                         
  -5  19   6       1376.63       1466.17        54.11 o                         
  -3  19   6       1439.94       1446.17        47.96 o                         
  -1  19   6        595.86        570.03        20.42 o                         
   1  19   6        962.67        830.97        12.89 o                         
   3  19   6        740.62        703.74        19.14 o                         
  -4  20   6        207.65        175.40        20.12 o                         
  -2  20   6        544.67        564.46        16.99 o                         
   0  20   6        218.02        218.55         8.29 o                         
   2  20   6        291.35        261.02         6.66 o                         
   4  20   6        345.36        296.97        11.43 o                         
  -5  21   6        226.29        215.33        12.41 o                         
  -3  21   6         19.44         23.61         8.93 o                         
  -1  21   6         85.44         93.40         7.65 o                         
   1  21   6        351.47        355.06         7.83 o                         
   3  21   6        229.87        202.96         6.52 o                         
  -4  22   6        439.08        451.58        13.29 o                         
  -2  22   6       1203.50       1150.40        21.33 o                         
   0  22   6        481.60        446.82        10.41 o                         
   2  22   6         34.44         38.94         5.00 o                         
  -1  23   6          6.22         19.78        12.48 o                         
   1  23   6        171.54        178.62         8.36 o                         
  -2  24   6         43.77         46.82         8.32 o                         
   0  24   6        281.05        230.49         8.09 o                         
  -1   1   7        992.93       1031.43        30.98 o                         
   1   1   7       1837.37       1724.70        38.80 o                         
   3   1   7       1549.62       1710.78        27.93 o                         
   5   1   7         23.82         26.67         5.26 o                         
   0   2   7       2082.19       2005.73        50.68 o                         
   2   2   7        173.09        204.95        10.40 o                         
   4   2   7       1123.57       1179.37        17.38 o                         
   6   2   7       1037.83       1101.05        26.49 o                         
   1   3   7        282.97        270.11        12.51 o                         
   3   3   7        610.73        692.08        15.50 o                         
   5   3   7        275.45        271.94         8.12 o                         
   0   4   7        285.35        375.76        19.93 o                         
   2   4   7        647.49        606.53        13.45 o                         
   4   4   7        911.36        879.82        15.75 o                         
   6   4   7        271.37        235.06         6.21 o                         
  -1   5   7       2684.50       2563.25        87.54 o                         
   1   5   7        790.11        820.31        19.47 o                         
   3   5   7        342.37        357.59         9.99 o                         
   5   5   7       1131.59       1156.81        33.56 o                         
  -2   6   7        213.62        234.58        23.13 o                         
   0   6   7        549.69        549.55        48.92 o                         
   2   6   7       1646.59       1555.16        35.65 o                         
   4   6   7       1140.62       1136.44        20.72 o                         
   6   6   7        269.95        238.03         7.50 o                         
  -1   7   7        989.21        974.75        35.02 o                         
   1   7   7         13.95         36.63        12.59 o                         
   3   7   7        338.01        332.27         9.20 o                         
   5   7   7        291.69        285.91         8.51 o                         
  -2   8   7        285.48        296.13        24.16 o                         
   0   8   7       1250.05       1204.27       107.47 o                         
   2   8   7         65.19         81.60        10.16 o                         
   4   8   7         96.27        103.34        10.15 o                         
  -1   9   7        407.64        467.73        29.23 o                         
   1   9   7       1506.60       1445.32        35.55 o                         
   3   9   7        520.69        460.37        11.00 o                         
   5   9   7        447.00        377.82        14.11 o                         
   0  10   7        535.43        438.79        16.46 o                         
   2  10   7       3746.72       3468.03        55.62 o                         
   4  10   7        421.11        402.00         9.79 o                         
  -1  11   7        390.16        332.06        16.92 o                         
   1  11   7        327.47        303.94        11.44 o                         
   3  11   7          7.92         12.57         5.86 o                         
   5  11   7        260.21        196.00         6.12 o                         
  -2  12   7         96.85        114.95        24.48 o                         
   0  12   7        440.89        387.84        13.97 o                         
   2  12   7        669.20        617.98        18.01 o                         
   4  12   7        235.86        184.63         7.55 o                         
  -3  13   7        893.39        745.80        64.01 o                         
  -1  13   7        227.70        227.87        16.35 o                         
   1  13   7       1996.89       1655.04        26.89 o                         
   3  13   7        565.14        498.62         9.97 o                         
  -4  14   7        816.08        707.85        32.96 o                         
  -2  14   7       1577.21       1309.50        34.48 o                         
   0  14   7       1524.05       1196.52        23.12 o                         
   2  14   7        300.46        245.95         8.58 o                         
   4  14   7         40.86         42.76         4.27 o                         
  -3  15   7        428.86        394.22        42.50 o                         
  -1  15   7       1061.01        802.06        27.84 o                         
   1  15   7        576.85        548.04        19.36 o                         
   3  15   7        622.63        529.15        13.21 o                         
  -2  16   7        454.25        396.22        13.79 o                         
   0  16   7         92.24         74.80         6.55 o                         
   2  16   7       1367.35       1106.19        27.01 o                         
  -3  17   7        321.33        296.21        20.20 o                         
  -1  17   7        254.28        195.11         7.87 o                         
   1  17   7       2157.29       1770.42        41.17 o                         
   3  17   7        313.92        239.99         7.84 o                         
  -2  18   7        305.32        266.55        12.16 o                         
   0  18   7        451.28        379.76        13.35 o                         
   2  18   7         63.65         59.21         4.18 o                         
  -1  19   7         12.07         20.45         7.46 o                         
   1  19   7         96.60         82.16         6.42 o                         
  -2  20   7        765.01        578.09        21.87 o                         
   0  20   7        245.86        174.82         7.17 o                         
   0   0   8        751.86        734.47        33.43 o                         
   2   0   8         22.79         25.19         8.61 o                         
  -1   1   8         60.99         85.09        17.90 o                         
   1   1   8         71.25        112.82         7.97 o                         
   3   1   8        662.13        526.24        40.72 o                         
  -2   2   8        350.15        398.73        23.61 o                         
   0   2   8         88.61         94.95        11.61 o                         
   2   2   8         75.36         64.69         7.82 o                         
  -1   3   8        609.45        571.92        20.16 o                         
   1   3   8       1090.75       1045.07        28.60 o                         
   3   3   8        621.47        510.41        18.82 o                         
  -2   4   8        429.09        387.32        23.13 o                         
   0   4   8        372.98        349.09        15.80 o                         
   2   4   8        567.01        544.40        17.43 o                         
  -1   5   8        672.65        635.41        20.89 o                         
   1   5   8        331.75        337.07        12.12 o                         
   3   5   8        168.37        117.17         7.16 o                         
  -2   6   8        291.03        311.03        21.55 o                         
   0   6   8        188.73        189.26        12.62 o                         
   2   6   8          5.58          8.77         7.43 o                         
  -3   7   8        712.11        643.05        29.55 o                         
  -1   7   8       1148.61        973.00        26.98 o                         
   1   7   8        322.82        260.13        24.44 o                         
   3   7   8         52.41         31.79         5.60 o                         
  -2   8   8        374.01        328.38        21.87 o                         
   0   8   8        533.54        462.65        21.94 o                         
   2   8   8        887.18        693.54        19.13 o                         
  -3   9   8        180.64        202.10        19.17 o                         
  -1   9   8       1195.92       1101.22       128.38 o                         
   1   9   8         81.98         62.75         7.60 o                         
  -2  10   8        429.70        329.94        33.79 o                         
   0  10   8        475.88        314.51        16.87 o                         
   2  10   8         24.98         21.23         8.71 o                         
  -1  11   8        884.62        696.52        29.47 o                         
   1  11   8        479.82        277.91        13.23 o                         
   0  12   8       1270.09        851.56        30.03 o                         
   1  13   8         25.17         17.51         6.50 o                         
                                                                                
